# Supplementary material for: Single-cell meta-analysis of T cells reveals clonal dynamics of response to checkpoint immunotherapy
Source: Cell Genom. 2025 Apr 4;5(5):100842. doi: 10.1016/j.xgen.2025.100842 (PMC12143341; doi:10.1016/j.xgen.2025.100842)
Supplement: Table S1. Summary of utilized paired scRNA/TCR-seq datasets, related to Figure 1 [file mmc2.xlsx]

## Sheet: 1. Tumor Samples
Data Index	Accession	Study	Samples - R		Samples - NR		Total Samples	Total Cells Passing QC having paired scRNA/TCRseq
			Pre	Post	Pre	Post
1	https://doi.org/10.5522/04/16573640.v1	Au et al. 2021 (RCC)	0	1	0	1	2	17040
2	GSE176021	Caushi et al. 2021 (NSCLC)	0	23	0	34	57	247158
3	https://trace.ncbi.nlm.nih.gov/Traces/sra/sra.cgi?analysis=SRZ190804	Krishna et al. 2021 (RCC)	0	9	3	3	15	24299
4	GSE179994	Liu et al. 2021 (NSCLC)	8	9	0	5	22	50277
5	GSE200996	Luoma et al. 2022 (HNSCC)	1	4	4	15	24	36183
6	GSE185206	Pai et al. 2023 (NSCLC)	0	0	0	27	27	101423
7	GSE246613	Shiao et al. 2024 (TNBC)	24	46	9	21	100	103028
8	GSE123813	Yost et al. 2019 (BCC)	6	6	5	5	22	19170
9		Yost et al. 2019 (SCC)	2	2	2	2	8	17024
10	GSE169246	Zhang et al. 2021 (TNBC)	3	2	5	3	13	31406
11	https://lambrechtslab.sites.vib.be/en/single-cell	Bassez et al. 2021 - Cohort 1 (BC)*	9	9	20	20	58	29005
12		Bassez et al. 2021 - Cohort 2 (BC)*	3	3	8	8	22	7696
		Totals	56	114	56	144	370	683709
All of the data above was obtained following quality control on both the scRNAseq and the scTCRseq as described in the "Methods" section of the paper
*NE/E in the NR/R columns respectively (this study has no annotations for clinical outcome but to patient-level clonal expansion instead) - it was used in the manuscript with the original NE/E annotations

## Sheet: 2. Blood Samples
Data Index	Accession	Study	Samples - R		Samples - NR		Total Samples	Total Cells Passing QC having paired scRNA/TCRseq
			Pre	Post	Pre	Post
1	https://trace.ncbi.nlm.nih.gov/Traces/sra/sra.cgi?analysis=SRZ190804	Krishna et al. 2021 (RCC)	0	3	0	1	4	10593
2	GSE200996	Luoma et al. 2022 (HNSCC)	7	13	19	27	66	44709
3	GSE169246	Zhang et al. 2021 (TNBC)	4	4	6	6	20	28595
		Totals	11	20	25	34	90	83897
All of the data above was obtained following quality control on both the scRNAseq and the scTCRseq as described in the "Methods" section of the paper

## Sheet: 3. Additional Tumor Samples
Data Index	Accession	Study	Samples - R		Samples - NR		Total Samples	Total Cells Passing QC having paired scRNA/TCRseq
			Pre	Post	Pre	Post
1	GSE222448	Barras et al. 2024 (Melanoma)	7	3	8	4	22	46595
2	GSE242790	Bagley et al. 2024 (De-novo Glioblastoma)	0	0	3	7	10	2947
3	GSE235090	Reinstein et al. 2024 (MCC)	15	4	4	7	30	22970
4	GSE90728	Ganesan et al. 2017 (NSCLC)*	23	0	11	0	34	bulk samples
		Totals	45	7	26	18	96	72512
All of the data above was obtained following quality control on both the scRNAseq and the scTCRseq as described in the "Methods" section of the paper
*High/Intermediate vs. Low TIL status as R/NR respectively (this dataset has no annotations for clinical outcome but to TIL status as provided by the authors)
