# Supplementary material for: Single-cell meta-analysis of T cells reveals clonal dynamics of response to checkpoint immunotherapy
Source: Cell Genom. 2025 Apr 4;5(5):100842. doi: 10.1016/j.xgen.2025.100842 (PMC12143341; doi:10.1016/j.xgen.2025.100842)
Supplement: Table S2. List of differentially expressed genes and pathway enrichment analysis, related to Figures 1, S1–S5, and S7 [file mmc3.xlsx]

## Sheet: 1. Tumor - Cluster Markers
pvalue of 0 indicates a value lower than the possible minimal value obtained by the 'scanpy.tl.rank_genes_groups' function
		C1								C2								C3								C4								C5								C6
		names	scores	logfoldchanges	pvals	pvals_adj				names	scores	logfoldchanges	pvals	pvals_adj				names	scores	logfoldchanges	pvals	pvals_adj				names	scores	logfoldchanges	pvals	pvals_adj				names	scores	logfoldchanges	pvals	pvals_adj				names	scores	logfoldchanges	pvals	pvals_adj
		GZMK	380.154	4.29144	0	0				FOXP3	274.179	4.96895	0	0				IL7R	315.423	3.16781	0	0				NR3C1	261.913	2.35438	0	0				NKG7	290.369	3.53128	0	0				EEF1A1	177.76	0.652012	0	0
		CST7	331.922	2.56956	0	0				BATF	268.046	2.68501	0	0				EEF1A1	279.082	0.863263	0	0				CXCL13	236.929	4.39282	0	0				GZMA	261.301	2.73445	0	0				LTB	158.628	1.80423	0	0
		TUBA4A	262.734	2.17045	0	0				IL32	253.181	1.45357	0	0				TPT1	268.343	0.911061	0	0				SRGN	182.802	1.02023	0	0				GZMK	250.473	3.22828	0	0				TPT1	157.743	0.598762	0	0
		DUSP2	230.017	1.79036	0	0				CARD16	236.847	2.41877	0	0				ANXA1	250.723	2.61997	0	0				FKBP5	166.213	1.86777	0	0				CD8A	249.357	2.85428	0	0				EEF1B2	143.798	0.803989	0	0
		CXCR4	224.166	1.48107	0	0				TNFRSF4	233.977	3.20806	0	0				FTH1	244.586	1.38553	0	0				TNFRSF18	164.431	2.17222	0	0				CST7	227.28	1.99783	0	0				FXYD5	139.824	0.833911	0	0
		YPEL5	221.697	1.65024	0	0				CTLA4	230.504	2.40979	0	0				FOS	242.156	2.50224	0	0				KLRB1	149.845	1.92973	0	0				CD8B	223.256	2.64087	0	0				NACA	138.668	0.532557	0	0
		NKG7	211.128	2.3303	0	0				SAT1	227.938	1.83951	0	0				PABPC1	240.137	1.24984	0	0				TNFRSF4	149.659	1.97051	0	0				CD74	196.258	1.34061	0	0				IL7R	136.703	1.67698	0	0
		LITAF	193.496	1.56251	0	0				LTB	222.768	2.14587	0	0				EEF1B2	218.891	1.12718	0	0				SPOCK2	142.494	1.12714	0	0				HCST	190.837	1.29285	0	0				LDHB	115.004	0.844513	0	0
		HLA-B	185.098	0.535729	0	0				TNFRSF18	218.943	2.86998	0	0				ZFP36L2	217.818	1.42707	0	0				PTPN13	139.447	4.05865	0	0				HLA-DPA1	181.192	1.62977	0	0				GIMAP7	105.002	1.45289	0	0
		HLA-A	183.538	0.631452	0	0				TIGIT	202.499	2.04401	0	0				VIM	208.56	1.36891	0	0				RNF19A	136.428	1.31357	0	0				CTSW	178.48	2.01736	0	0				PABPC1	101.816	0.524973	0	0
		GZMA	178.474	1.7671	0	0				IL2RA	192.544	4.10516	0	0				ZFP36	202.305	1.52034	0	0				CD4	135.466	1.82844	0	0				HLA-DPB1	177.057	1.60872	0	0				CCR7	95.7595	1.7542	0	0
		CRTAM	177.159	2.9003	0	0				GK	175.167	2.63963	0	0				SLC2A3	199.894	1.65591	0	0				GK	135.057	2.16159	0	0				PSMB9	159.988	1.23951	0	0				SELL	92.2661	1.62101	0	0
		CREM	176.454	1.44762	0	0				TBC1D4	174.963	2.74511	0	0				SARAF	193.141	0.882978	0	0				TSHZ2	132.07	2.47733	0	0				APOBEC3G	159.353	1.834	0	0				IFITM1	85.948	0.595621	0	0
		SRGN	174.528	0.828451	0	0				CD27	166.158	1.55526	0	0				LMNA	185.495	2.22647	0	0				SNX9	127.183	1.51072	0	0				GZMH	156.96	2.23708	0	0				FLT3LG	80.1386	1.38064	0	0
		SRSF7	171.964	1.04229	0	0				ICOS	163.18	1.68795	0	0				GPR183	184.976	2.14134	0	0				IL6ST	123.807	1.58479	0	0				RARRES3	156.717	1.20626	0	0				TCF7	70.4205	1.72099	0	0
		EZR	167.127	1.15759	0	0				MAGEH1	160.122	3.06082	0	0				RGCC	174.843	1.50175	0	0				NMB	120.064	2.90802	0	0				HLA-DRB1	147.676	1.48534	0	0				GIMAP4	68.0874	0.983783	0	0
		PIK3R1	165.769	1.62277	0	0				S100A4	158.731	1.10243	0	0				TNFAIP3	173.191	1.2233	0	0				ITM2A	117.06	1.0599	0	0				CORO1A	146.78	0.873017	0	0				EMP3	67.961	0.640465	0	0
		CD8A	165.408	1.79118	0	0				ARID5B	158.382	1.49457	0	0				JUNB	166.519	1.32313	0	0				MAF	112.695	1.71501	0	0				CLIC1	140.777	0.876994	0	0				LEF1	67.893	1.61845	0	0
		DUSP4	165.127	1.42782	0	0				RTKN2	156.694	3.81991	0	0				CD55	162.68	1.91588	0	0				ARID5B	111.89	1.12153	0	0				HLA-DRB5	138.07	1.82975	0	0				EIF3E	65.4427	0.581862	0	0
		UBC	162.297	0.786055	0	0				TNFRSF1B	153.697	1.3768	0	0				TSC22D3	161.92	1.18261	0	0				NDUFV2	111.793	1.07376	0	0				MTRNR2L12	138.036	2.04392	0	0				S1PR1	64.8009	1.80927	0	0
		HSPA5	161.336	1.24265	0	0				DNPH1	152.847	1.7728	0	0				CCR7	159.815	2.25572	0	0				CTLA4	110.379	1.23305	0	0				GIMAP4	133.114	1.57103	0	0				S100A11	64.2502	0.554701	0	0
		NR4A2	155.789	1.37631	0	0				HTATIP2	150.635	2.33075	0	0				FXYD5	158.523	0.90533	0	0				TIGIT	108.902	1.19815	0	0				MYL12A	131.791	0.80484	0	0				MTRNR2L12	63.8207	1.12413	0	0
		ENC1	154.333	4.07591	0	0				SELL	147.157	1.79841	0	0				EIF1	158.35	0.510653	0	0				DUSP4	108.526	1.06531	0	0				CD3E	131.513	0.500166	0	0				NOSIP	61.4357	1.04751	0	0
		CALM1	152.823	0.687449	0	0				SPOCK2	146.994	1.0969	0	0				EEF2	157.55	0.776599	0	0				NAP1L4	107.839	1.16895	0	0				PFN1	128.312	0.579796	0	0				TMEM123	61.0384	0.856883	0	0
		LDHA	140.744	0.885314	0	0				IKZF2	143.464	2.93751	0	0				CDKN1A	154.612	1.72494	0	0				TOX2	107.423	2.22259	0	0				CD27	127.17	1.33007	0	0				KLF2	60.7828	1.15312	0	0
		CMC1	140.412	2.04127	0	0				STAM	142.609	2.3237	0	0				TAGLN2	151.05	1.03112	0	0				TNFSF8	106.983	2.0041	0	0				RAC2	126.368	0.738836	0	0				CD40LG	55.3327	1.56159	0	0
		MYADM	136.96	1.43979	0	0				PMAIP1	141.141	1.6828	0	0				PTGER4	150.426	1.51245	0	0				LIMS1	103.658	1.35481	0	0				ACTB	125.828	0.506357	0	0				AES	55.1076	0.655188	0	0
		SRSF2	136.153	0.95956	0	0				CCR8	135.027	4.39274	0	0				LTB	146.897	1.42112	0	0				CTSB	102.614	1.20582	0	0				ITM2C	124.762	1.89922	0	0				MAL	49.1554	1.30103	0	0
		ZNF331	135.725	1.20323	0	0				PBXIP1	132.334	1.28763	0	0				YPEL5	145.465	1.1633	0	0				SESN3	101.481	1.84442	0	0				SH3BGRL3	119.784	0.539483	0	0				ICAM2	47.0619	1.22426	0	0
		LYST	134.327	1.52965	0	0				UGP2	131.172	1.65965	0	0				KLF6	141.793	1.06717	0	0				CD200	100.041	3.10869	0	0				GIMAP7	113.996	1.36407	0	0				AQP3	47.0042	0.920312	0	0
		PTPRC	132.379	0.610036	0	0				LAYN	130.414	2.89773	0	0				CSRNP1	139.947	1.2903	0	0				RBPJ	99.9477	1.10204	0	0				EVL	113.936	0.820148	0	0				RASGRP2	43.0663	1.35034	0	0
		RNF19A	129.869	1.12513	0	0				UCP2	130.079	1.19718	0	0				FOSB	139.921	1.47506	0	0				SMCO4	96.0565	2.6712	0	0				CD3D	112.399	0.567874	0	0				TNFAIP8	41.4631	0.664068	0	0
		FYN	128.775	0.971883	0	0				FCMR	128.06	1.47385	0	0				KLF2	139.724	1.85197	0	0				BATF	94.4346	0.990509	0	0				PRF1	111.978	1.4069	0	0				TRAF3IP3	39.3337	0.651413	0	0
		APMAP	128.402	1.48771	0	0				CTSC	126.886	1.226	0	0				UBA52	135.687	0.525563	0	0				PDCD1	93.7893	1.24169	0	0				PSME1	111.852	0.600878	0	0				PLAC8	38.7736	1.72381	0	0
		MCL1	128.196	0.879605	0	0				PIM2	126.762	1.53283	0	0				NACA	135.658	0.504136	0	0				AHI1	90.2887	1.64325	0	0				LSP1	107.237	0.675461	0	0				ARHGAP15	38.5229	0.594758	0	0
		SRRT	125.635	1.57885	0	0				CD7	125.107	0.992854	0	0				EEF1G	133.771	1.06618	0	0				TGIF1	87.7306	1.13778	0	0				HLA-DRA	104.617	1.29804	0	0				SMDT1	37.53	0.513474	2.99103e-308	6.75951e-307
		RUNX3	125.128	1.32675	0	0				GBP5	121.866	1.32997	0	0				DUSP1	130.489	1.07763	0	0				PPP1CC	85.7552	0.939734	0	0				PPDPF	103.628	0.523486	0	0				THEM4	37.3456	1.00571	2.9934e-305	6.65575e-304
		PTPRCAP	124.758	0.996296	0	0				PELI1	121.185	1.71459	0	0				BTG1	129.249	0.636686	0	0				PDE7B	85.0692	3.60432	0	0				LAG3	102.613	1.34909	0	0				TIMP1	37.181	0.991011	1.38367e-302	3.04923e-301
		ATP1B3	124.371	1.27297	0	0				SAMHD1	121.085	1.5033	0	0				NFKBIA	128.201	1.09173	0	0				PLIN2	83.2658	1.12801	0	0				CD99	100.958	0.614744	0	0				C1orf162	35.7263	1.64061	1.54627e-279	3.12452e-278
		FAM177A1	124.076	1.04654	0	0				GBP2	119.469	1.32049	0	0				EZR	125.164	0.901502	0	0				TOX	81.909	1.23134	0	0				ITGB2	96.8772	0.784084	0	0				MTRNR2L8	34.3385	1.16875	2.09315e-258	3.89935e-257
		CD44	123.495	0.791561	0	0				GLRX	119.288	1.63398	0	0				TOMM7	124.78	0.651524	0	0				KIAA0319L	81.0804	1.95546	0	0				GSTP1	96.1257	1.00427	0	0				TC2N	33.7606	0.610966	7.45989e-250	1.34527e-248
		HLA-DPB1	121.145	1.02481	0	0				CD4	114.668	1.52441	0	0				MCL1	124.118	0.884564	0	0				RNASET2	81.0617	0.857542	0	0				EOMES	93.7671	2.48275	0	0				PASK	32.2963	1.0213	7.87358e-229	1.313e-227
		VPS37B	120.862	1.27895	0	0				RHOG	113.555	0.988987	0	0				CD69	124.039	1.09067	0	0				CD82	79.5379	0.898536	0	0				PSMB10	92.147	0.988719	0	0				GIMAP1	32.0285	0.914426	4.377e-225	7.17377e-224
		CALM2	120.849	0.720369	0	0				CD28	112.561	1.33287	0	0				MYADM	117.572	1.31952	0	0				CNIH1	79.4516	0.99914	0	0				LIMD2	91.9367	0.707856	0	0				EIF2S3	32.0058	0.591691	9.05735e-225	1.48056e-223
		NCL	120.111	0.782493	0	0				DUSP16	110.989	1.72128	0	0				PPP1R15A	116.206	0.971336	0	0				FAAH2	78.4567	1.63793	0	0				IL32	91.9184	0.527323	0	0				LDLRAP1	31.471	1.24227	2.16609e-217	3.41049e-216
		CD74	118.41	0.767282	0	0				OAZ1	109.733	0.501076	0	0				S100A10	116.098	0.862943	0	0				C9orf16	78.0254	0.70768	0	0				APOBEC3C	88.984	1.58853	0	0				SPINT2	29.0458	1.36859	1.74059e-185	2.40217e-184
		ZFP36	117.791	0.92102	0	0				CORO1B	108.835	1.11143	0	0				EIF3E	114.479	0.890553	0	0				ICA1	77.8201	2.44367	0	0				PSME2	87.1308	0.681021	0	0				NCF1	28.975	0.76868	1.36094e-184	1.86371e-183
		DNAJB1	117.436	0.887682	0	0				USP15	108.429	1.13049	0	0				CD44	112.566	0.767279	0	0				GNG4	77.7398	4.04177	0	0				CD3G	86.5422	0.672528	0	0				TESPA1	28.5436	0.930381	3.36976e-179	4.50523e-178
		BTG1	117.403	0.576891	0	0				BIRC3	107.656	1.06358	0	0				CXCR4	110.692	0.819988	0	0				MTHFD2	77.528	0.906111	0	0				DENND2D	86.1341	1.2824	0	0				GIMAP5	28.4215	1.0387	1.09844e-177	1.45602e-176
		PNRC1	117.018	0.671158	0	0				CCR6	105.815	1.78645	0	0				KLF3	110.519	1.99352	0	0				PKM	76.9715	0.689028	0	0				TBC1D10C	85.83	0.984628	0	0				IL16	28.2625	0.610627	9.98636e-176	1.3139e-174
		SH2D1A	116.705	1.21787	0	0				IL1R2	105.636	4.73632	0	0				AQP3	110.225	1.508	0	0				CCDC50	76.4336	2.06503	0	0				DRAP1	83.9153	0.748131	0	0				DGKA	28.2084	0.742226	4.60677e-175	6.02913e-174
		TRAT1	116.336	1.27583	0	0				SNX9	105.524	1.22361	0	0				SERP1	109.666	0.745859	0	0				FXYD5	75.9321	0.517762	0	0				LCP2	83.8247	0.881863	0	0				KLF3	27.0516	0.821077	3.65773e-161	4.43611e-160
		HLA-DRB1	115.549	1.07784	0	0				ISG20	102.237	0.793622	0	0				AREG	109.535	1.71429	0	0				BTLA	74.5227	2.2497	0	0				ARPC5L	83.4196	1.0752	0	0				ABLIM1	26.7023	0.655979	4.42268e-157	5.25093e-156
		CLDND1	114.988	1.16271	0	0				YWHAB	101.246	0.585469	0	0				FAM177A1	103.716	0.923741	0	0				SOD1	74.3902	0.548263	0	0				CXCR3	83.3106	1.07504	0	0				SH3YL1	25.94	1.21447	2.35859e-148	2.65785e-147
		RGCC	114.251	0.963278	0	0				RHBDD2	100.926	1.08481	0	0				JUN	103.691	0.908944	0	0				SEC11A	74.3048	0.783626	0	0				SIT1	82.5173	1.11228	0	0				SORL1	25.7046	0.833138	1.03905e-145	1.15826e-144
		ADGRE5	113.881	1.03259	0	0				LAIR2	100.182	2.99271	0	0				CRIP1	102.896	0.876234	0	0				IGFBP4	73.8203	2.00935	0	0				SAMD3	82.4621	1.73182	0	0				DENND2D	25.16	0.53168	1.09804e-139	1.17039e-138
		AOAH	113.15	1.80631	0	0				TMEM173	100.132	1.2434	0	0				LEPROTL1	101.905	0.70865	0	0				RORA	73.5475	0.838706	0	0				TRAF3IP3	82.4395	1.05129	0	0				ADD3	24.4647	0.592852	3.5097e-132	3.53162e-131
		SLC7A5	112.798	1.19234	0	0				TNFRSF9	99.7224	1.655	0	0				TUBB4B	101.793	0.894439	0	0				SH3TC1	73.3148	1.93775	0	0				CMC1	78.6893	1.45045	0	0				CTSL	23.6241	1.29826	2.18207e-123	2.07297e-122
		TNFAIP3	111.333	0.80198	0	0				PHTF2	99.1646	1.50218	0	0				IDS	100.824	0.844071	0	0				CD40LG	72.5451	1.53663	0	0				LY6E	78.5792	0.6357	0	0				TXK	23.1808	1.44523	7.11618e-119	6.5159e-118
		JMJD6	110.818	1.38558	0	0				SYNGR2	98.6465	1.08156	0	0				LDHB	99.7396	0.664727	0	0				MAGEH1	72.0171	1.47845	0	0				PTPRCAP	77.7165	0.712879	0	0				TMEM204	23.0494	1.35975	1.49085e-117	1.34621e-116
		NAA50	109.23	1.28471	0	0				TYMP	96.7475	1.32013	0	0				S100A11	97.7851	0.791009	0	0				TMEM123	72.0116	0.809856	0	0				PPP1R18	76.7869	0.84715	0	0				ATM	22.6682	0.626434	9.22078e-114	8.0565e-113
		JUND	108.908	1.11192	0	0				CYTIP	94.3448	0.671637	0	0				TOB1	97.3162	1.28527	0	0				GEM	71.2464	1.45355	0	0				HLA-DQA1	76.4833	1.17791	0	0				IFITM3	22.2431	0.656481	1.31603e-109	1.11074e-108
		BRD2	108.704	0.812046	0	0				DUSP4	94.2946	0.898266	0	0				PLK3	97.0584	1.28741	0	0				FBLN7	71.0603	1.60858	0	0				PTPN6	76.1964	1.40934	0	0				TNFRSF25	22.1088	0.645436	2.59878e-108	2.17417e-107
		WIPF1	106.868	0.780242	0	0				SOD1	93.698	0.623718	0	0				ARL4A	96.7799	1.37004	0	0				STAT3	70.8715	0.661202	0	0				CTSC	76.0285	0.758856	0	0				ACTN1	22.0045	2.00633	2.60823e-107	2.17038e-106
		SFPQ	105.532	0.845587	0	0				CALM3	93.5552	0.821787	0	0				TMEM123	96.6961	1.04002	0	0				COTL1	70.6189	0.594221	0	0				LCK	75.5661	0.523665	0	0				STMN3	21.9017	1.11144	2.50069e-106	2.06428e-105
		AKNA	105.502	1.09004	0	0				NCF4	93.1332	1.78035	0	0				CREM	95.6307	0.871937	0	0				TMEM173	70.3355	0.934193	0	0				UBE2L6	72.1524	0.801128	0	0				LPAR6	21.2418	1.26469	3.92903e-100	3.08333e-99
		SYTL3	105.224	1.01362	0	0				UBE2B	92.8744	0.773241	0	0				AHNAK	95.6113	0.897344	0	0				CHN1	70.1656	1.80712	0	0				CHST12	69.636	1.17343	0	0				SERINC5	20.7443	0.821488	1.38015e-95	1.04284e-94
		GGA2	104.019	1.69058	0	0				PAK2	92.1572	0.868852	0	0				BTG2	94.5176	0.869448	0	0				SMAP2	69.9852	0.776028	0	0				IDH2	68.4229	0.889848	0	0				SESN3	20.6381	0.697766	1.24942e-94	9.38349e-94
		CALR	101.995	0.687438	0	0				ARPC1B	92.0771	0.734233	0	0				GADD45B	92.7893	1.02132	0	0				CORO1B	69.638	0.753636	0	0				SHISA5	68.2805	0.771602	0	0				GIMAP2	20.5653	0.774654	5.61312e-94	4.20036e-93
		CLEC2B	100.837	0.927537	0	0				FAS	91.0717	1.17035	0	0				SF1	91.9083	0.693602	0	0				THADA	69.6258	1.86926	0	0				AOAH	67.2331	1.3457	0	0				TRADD	19.9036	0.638075	3.78695e-88	2.70961e-87
		GZMM	100.687	0.979513	0	0				IL2RB	91.0401	1.00307	0	0				EIF4B	91.5511	0.753727	0	0				H2AFZ	69.443	0.600639	0	0				PSMB8	66.4464	0.548639	0	0				STK38	18.8344	0.633203	3.94226e-79	2.60723e-78
		TGFB1	100.627	0.960214	0	0				TNIK	90.9431	1.21049	0	0				S1PR1	90.1423	1.92907	0	0				JUNB	69.3168	0.556117	0	0				CAP1	66.0628	0.54381	0	0				TRABD2A	17.6655	1.25609	7.72685e-70	4.69246e-69
		NR4A3	99.9419	1.4033	0	0				RGS1	90.1807	0.801644	0	0				KLRB1	88.6753	1.20965	0	0				RHBDD2	68.9511	0.780136	0	0				IL16	64.842	1.03409	0	0				CMTM8	17.3609	0.998936	1.63034e-67	9.62764e-67
		HSP90AB1	99.6689	0.646454	0	0				NAMPT	89.6954	1.08098	0	0				GLIPR1	85.6803	0.869613	0	0				RAB11FIP1	68.6422	1.14994	0	0				PPP1CA	64.5351	0.53037	0	0				PTGER2	17.0634	0.858692	2.77772e-65	1.59848e-64
		LEPROTL1	99.3019	0.654474	0	0				SUMO2	89.6873	0.501522	0	0				CHMP1B	85.5463	1.20453	0	0				NPDC1	66.67	1.51751	0	0				IL2RG	64.3583	0.584544	0	0				ARRDC2	16.5222	0.700703	2.5391e-61	1.41457e-60
		CD8B	98.756	1.09549	0	0				IL12RB2	88.9329	2.70551	0	0				SC5D	83.507	1.40943	0	0				GPRIN3	66.5811	0.84131	0	0				KIAA1551	64.1595	0.639985	0	0				RIC3	16.2282	0.992869	3.18814e-59	1.73184e-58
		HLA-DPA1	96.7261	0.819546	0	0				CASP1	87.9213	1.28339	0	0				NR4A2	83.3674	0.800961	0	0				VOPP1	65.9862	0.863323	0	0				PLEK	63.5167	2.11319	0	0				FXYD7	16.0767	1.22029	3.7144e-58	1.99241e-57
		ITM2C	95.9059	1.26723	0	0				JAK1	86.9305	0.659059	0	0				CCR6	82.0958	1.52669	0	0				ISCU	65.9241	0.633026	0	0				SASH3	63.4813	1.02663	0	0				MGP	16.0544	1.60156	5.32296e-58	2.84909e-57
		CNOT6L	95.6753	0.938694	0	0				F5	86.2989	2.95177	0	0				ATP1A1	81.9706	0.877416	0	0				PGM2L1	65.5253	1.72393	0	0				HLA-F	63.3734	0.529531	0	0				SCML1	15.9328	1.2399	3.75317e-57	1.99169e-56
		SRSF5	95.0097	0.704722	0	0				SKAP1	86.0434	0.812876	0	0				RORA	81.9454	0.922816	0	0				GPX4	65.2102	0.571312	0	0				GZMM	62.2443	0.731218	0	0				SLC40A1	15.8631	1.91886	1.14073e-56	6.02001e-56
		CYCS	93.9224	0.719678	0	0				SH3BGRL	85.3298	0.755771	0	0				SKIL	81.9379	1.07633	0	0				FAM107B	65.1893	0.760426	0	0				FASLG	61.7945	1.75724	0	0				CRIP2	15.7749	1.58187	4.63318e-56	2.42855e-55
		GZMH	93.1938	1.18016	0	0				IL10RA	85.0502	0.884683	0	0				SOCS3	79.9396	1.07978	0	0				PASK	64.7118	1.33193	0	0				CTSD	60.3849	0.927688	0	0				FBLN5	15.2366	1.66321	2.02137e-52	1.01166e-51
		HNRNPLL	93.0239	0.967566	0	0				CMTM7	84.5632	1.0604	0	0				PER1	79.6489	1.07071	0	0				CREM	64.6961	0.619705	0	0				HLA-DQA2	59.9971	2.42314	0	0				SH3BP5	14.8788	0.763845	4.52566e-50	2.20628e-49
		KPNA2	92.3312	1.14442	0	0				EPSTI1	84.4469	1.25555	0	0				P2RY8	79.1431	1.3076	0	0				ICOS	64.562	0.708926	0	0				HLA-DMA	59.99	1.01131	0	0				ANXA2R	14.676	0.624654	9.18929e-49	4.42077e-48
		PTP4A1	92.3292	1.09858	0	0				ENTPD1	84.1448	1.54983	0	0				HNRNPA0	78.8891	0.584308	0	0				MAL	64.2397	1.27969	0	0				ANXA6	58.5545	0.59197	0	0				ITGA6	14.6473	1.14892	1.40072e-48	6.71253e-48
		IFRD1	89.7338	1.06418	0	0				ZC3H12D	84.0188	1.68786	0	0				FLT3LG	78.5571	1.08114	0	0				MFHAS1	63.8499	1.98359	0	0				WAS	58.4505	0.722422	0	0				BACH2	14.5573	0.868919	5.24803e-48	2.49473e-47
		HERPUD2	88.42	1.04317	0	0				HS3ST3B1	83.8458	2.10697	0	0				NDFIP1	78.1579	0.715603	0	0				ALOX5AP	63.361	0.634892	0	0				TRAPPC1	57.9155	0.557979	0	0				FBLN7	14.3466	0.638291	1.1194e-46	5.24883e-46
		MARCKSL1	88.2396	1.32831	0	0				PPM1G	83.4305	0.845358	0	0				ARHGAP15	78.0775	0.873144	0	0				ZNF331	63.1865	0.638657	0	0				THEMIS	57.1357	1.0345	0	0				CDC25B	14.1983	0.579521	9.3854e-46	4.35307e-45
		HIST1H4C	88.0318	0.776586	0	0				ICA1	82.4278	2.44836	0	0				PPP1CB	77.9557	0.933436	0	0				ELMO1	63.0181	1.04517	0	0				GLIPR2	56.7414	1.10775	0	0				DPP4	13.9462	0.968107	3.3162e-44	1.51154e-43
		ITM2A	87.9392	0.711153	0	0				FKBP1A	82.1697	0.728284	0	0				ARID5A	77.7231	0.827317	0	0				SEPT6	62.9757	0.587279	0	0				SLF1	55.941	1.42196	0	0				TMEM63A	13.88	1.03525	8.37398e-44	3.79321e-43
		DDX24	87.892	0.649567	0	0				ACP5	81.9722	1.28368	0	0				IER2	77.0674	0.674971	0	0				CPM	62.5722	3.36917	0	0				CD63	55.807	0.758724	0	0				MYC	13.8306	0.869108	1.66614e-43	7.53618e-43
		UBB	87.4474	0.512739	0	0				CD74	81.7081	0.592197	0	0				PRNP	76.7314	0.907424	0	0				TIAM1	62.4238	1.58983	0	0				BTN3A2	54.7709	0.77654	0	0				NBEAL1	13.7852	0.566363	3.12916e-43	1.41074e-42
		REL	87.0053	0.797416	0	0				CDKN1B	81.5687	0.749802	0	0				SELL	76.7249	1.14644	0	0				FKBP1A	62.3869	0.600127	0	0				ZYX	53.4746	0.579251	0	0				PXN	13.0672	0.661643	5.06879e-39	2.15151e-38
		TNFSF9	86.2396	1.94088	0	0				RAP1A	81.2306	0.759166	0	0				FOXP1	76.5932	0.942823	0	0				ANKRD12	62.3663	0.585154	0	0				LYST	53.4148	0.804265	0	0				IL6R	12.919	0.735234	3.51582e-38	1.47467e-37
		DNAJB6	86.1878	0.691431	0	0				PKM	81.0924	0.695979	0	0				DDIT4	76.348	0.663307	0	0				PDE3B	62.21	0.79057	0	0				IKZF3	53.051	0.807755	0	0				GIMAP6	12.8325	0.611772	1.07789e-37	4.48772e-37
		COTL1	86.1726	0.629707	0	0				IGFLR1	81.0206	1.18044	0	0				PBX4	75.3429	1.03886	0	0				CD6	61.6388	0.620779	0	0				MTRNR2L8	52.7419	1.63248	0	0				FXYD1	11.8271	1.02405	2.8263e-32	1.08228e-31
		ODC1	85.9351	0.899792	0	0				CD247	80.9655	0.702843	0	0				EML4	75.2718	0.639659	0	0				IGFLR1	61.5295	0.939404	0	0				F2R	52.6181	1.2721	0	0				SORBS3	11.6828	0.915922	1.56128e-31	5.91836e-31
		USP36	84.9181	1.1621	0	0				IFI6	79.9902	1.10988	0	0				TCF7	75.0713	1.41266	0	0				TNFRSF25	61.2819	1.01533	0	0				PYCARD	51.5655	0.998081	0	0				BEX2	11.604	0.694604	3.93144e-31	1.47721e-30
		CSRNP1	84.5764	0.777793	0	0				ZBTB38	79.7682	0.995598	0	0				KDM6B	73.8119	1.13727	0	0				SESN1	61.0629	1.82652	0	0				GZMB	51.2088	0.794622	0	0				DHRS3	11.5109	1.03527	1.16242e-30	4.33096e-30
		TSPYL2	84.5573	0.90252	0	0				NDUFV2	79.2772	0.734376	0	0				RNF125	73.05	0.966698	0	0				UCP2	61.0586	0.622303	0	0				SLAMF7	51.1743	1.93623	0	0				APP	11.239	0.827908	2.62321e-29	9.51085e-29
		GABARAPL1	83.6044	0.941779	0	0				STAT3	79.2071	0.692337	0	0				SMCHD1	72.8855	0.648465	0	0				CD247	60.9588	0.566192	0	0				ABI3	51.1158	1.09505	0	0				IFNGR2	11.0965	1.33651	1.30425e-28	4.67279e-28
		SERTAD1	83.061	0.894785	0	0				CNST	77.2366	1.23624	0	0				MGAT4A	72.6501	0.977466	0	0				ITPR1	60.881	1.36888	0	0				SLFN5	49.1603	0.810378	0	0				ANK3	10.8624	0.767739	1.74099e-27	6.12607e-27
		UBE2S	82.8755	1.17034	0	0				SLAMF1	76.8071	1.32079	0	0				ARL4C	72.6053	0.730633	0	0				PAK2	60.6065	0.615554	0	0				PYHIN1	48.7861	0.924368	0	0				SVIL	10.6484	1.47567	1.77358e-26	6.0972e-26
		ARL6IP1	82.6691	0.767358	0	0				MAT2B	76.4715	0.769254	0	0				TIMP1	71.8036	1.2877	0	0				CD28	59.8449	0.777747	0	0				GIMAP5	48.3686	1.3664	0	0				CFAP36	10.3767	0.563874	3.16371e-25	1.0623e-24
		NFATC2	82.029	0.928405	0	0				CTSA	75.6065	0.930916	0	0				XBP1	71.1304	0.816263	0	0				SDF4	59.7634	0.672716	0	0				MATK	46.8656	1.19018	0	0				NME4	10.3175	0.896456	5.87356e-25	1.96212e-24
		TERF2IP	80.315	0.658036	0	0				TNIP1	75.5816	0.886465	0	0				PDE4B	70.9984	0.686164	0	0				HIF1A	59.6895	0.775129	0	0				SIRPG	45.7144	0.762703	0	0				LGALS3BP	10.2048	0.790964	1.88617e-24	6.23879e-24
		DNAJA1	79.3088	0.631968	0	0				CCR4	75.3114	1.61923	0	0				PLAC8	70.6168	2.20784	0	0				CH25H	59.5524	3.21142	0	0				PLA2G16	45.5507	1.09657	0	0				AP3M2	10.1574	0.516804	3.07151e-24	1.0119e-23
		IDS	79.0725	0.634498	0	0				SDF4	75.1711	0.807534	0	0				SPOCK2	70.5834	0.56244	0	0				GNA15	58.8719	1.246	0	0				GYG1	45.1967	0.821502	0	0				CYSLTR1	9.98868	0.933766	1.70839e-23	5.53854e-23
		NOP58	78.8581	0.759811	0	0				PHLDA1	74.2463	0.860476	0	0				RARA	70.0404	1.29449	0	0				CYTH1	58.5501	0.692693	0	0				GIMAP1	44.8652	1.03092	0	0				IFI44L	9.92485	0.585172	3.24576e-23	1.04652e-22
		ZEB2	78.6778	1.15709	0	0				RHOH	73.8299	0.637739	0	0				RASGRP2	68.96	1.55636	0	0				YWHAQ	57.8869	0.545082	0	0				IFI27L2	44.2186	0.678006	0	0				UBXN11	9.86494	0.647378	5.90703e-23	1.89768e-22
		HSP90AA1	78.5935	0.540059	0	0				C9orf16	73.7181	0.628519	0	0				PIM1	67.8908	0.912967	0	0				PRKAR1A	57.2362	0.655467	0	0				C12orf75	43.607	0.680223	0	0				CISH	9.70563	0.716161	2.85309e-22	9.03941e-22
		ATP6V0C	78.4593	0.525489	0	0				GRSF1	73.4479	0.97515	0	0				NOSIP	67.7708	0.884688	0	0				AHR	57.1028	0.992417	0	0				CRTAM	43.114	0.853082	0	0				ST6GAL1	9.66933	0.608747	4.07039e-22	1.28469e-21
		FABP5	77.1862	0.893204	0	0				C4orf48	73.1018	0.859378	0	0				PDCD4	67.2568	0.601446	0	0				PEBP1	57.056	0.536601	0	0				HLA-DQB1	42.5687	0.649243	0	0				FHIT	9.66064	1.33587	4.43074e-22	1.39807e-21
		AMD1	76.9626	0.790289	0	0				BTG3	72.7726	0.854052	0	0				ABLIM1	66.8298	1.04939	0	0				SMARCA2	56.9688	0.823152	0	0				IFNG	42.31	0.832472	0	0				TCEA3	9.57623	2.37394	1.00657e-21	3.16085e-21
		KLRG1	76.4209	1.50645	0	0				TPP1	72.7262	1.20469	0	0				TIPARP	66.3285	1.03488	0	0				SFXN1	56.9325	0.842073	0	0				RNF167	42.0001	0.558457	0	0				TMEM106B	9.55374	0.545969	1.25094e-21	3.92127e-21
		SLC38A1	76.3105	0.701787	0	0				PRDX2	72.4913	0.726814	0	0				JUND	66.2205	0.638409	0	0				LRMP	56.7493	1.42605	0	0				PSTPIP1	41.4732	0.669677	0	0				GIMAP8	9.45275	1.19822	3.3004e-21	1.02447e-20
		TUBB4B	75.7124	0.658815	0	0				CNIH1	72.4462	0.881542	0	0				ICAM2	66.1869	1.29795	0	0				METTL8	56.6281	1.54736	0	0				RAB1B	41.3845	0.552033	0	0				TNFSF13B	9.34065	0.694816	9.57409e-21	2.9417e-20
		HLA-DQB1	75.1934	0.964962	0	0				OAS1	72.1523	1.69397	0	0				RNF149	65.1376	0.591669	0	0				PHTF2	56.5964	0.921433	0	0				KLRG1	40.5126	1.13692	0	0				ZNF302	9.18829	0.723206	3.99134e-20	1.21225e-19
		WNK1	74.6428	0.829958	0	0				CFLAR	71.4253	0.727151	0	0				RNASET2	65.135	0.672649	0	0				C4orf48	56.5015	0.690334	0	0				APMAP	40.3826	0.640071	0	0				FHL1	9.16371	1.06004	5.01404e-20	1.51952e-19
		PDE4B	73.9551	0.679561	0	0				ENO1	71.4241	0.56367	0	0				MAL	65.0323	1.26986	0	0				LRRC8D	56.3599	1.80375	0	0				MT1F	40.0733	0.968017	0	0				PLEKHB1	8.91707	0.934678	4.78767e-19	1.42379e-18
		SRRM1	73.7797	0.598778	0	0				SIRPG	70.8703	0.922316	0	0				EIF3L	64.8663	0.559879	0	0				NAB1	55.8022	1.10211	0	0				VCAM1	39.578	1.37682	0	0				RNF144A	8.78983	1.34168	1.49786e-18	4.41588e-18
		RALGAPA1	73.5197	0.835195	0	0				SEPT6	70.6578	0.619734	0	0				SATB1	64.5967	1.099	0	0				DNPH1	55.7091	0.708774	0	0				POLD4	39.4443	0.566036	0	0				NSG1	8.72315	0.990218	2.70578e-18	7.92882e-18
		SLBP	73.4417	0.753207	0	0				UBE2D2	70.4876	0.535924	0	0				ELL2	63.9506	1.06476	0	0				FURIN	55.456	1.5649	0	0				RBCK1	38.998	0.625052	0	0				SSBP2	8.62438	0.788798	6.44423e-18	1.87094e-17
		IDI1	73.3463	0.859013	0	0				TLK1	70.4504	0.981748	0	0				TUBA1A	62.8719	0.584801	0	0				TNIK	55.3695	0.817695	0	0				OASL	38.9678	0.673268	0	0				ADPRM	8.48501	1.03073	2.15701e-17	6.19922e-17
		OAT	73.2691	1.1618	0	0				BACH1	70.1477	1.38951	0	0				SOD2	62.6677	0.899961	0	0				WDR74	54.7938	0.853612	0	0				CCR5	38.3582	1.50876	0	0				LYPD3	8.44155	1.00152	3.13165e-17	8.95674e-17
		EOMES	73.0952	1.80517	0	0				CAST	69.7652	0.732645	0	0				CYTH1	62.5172	0.736797	0	0				LIMA1	54.389	1.33112	0	0				C19orf66	38.1217	0.683781	0	0				VSIG1	8.30834	1.64553	9.70494e-17	2.74844e-16
		SYAP1	72.7506	0.795406	0	0				HERPUD1	69.6355	0.583048	0	0				LEF1	62.4436	1.20632	0	0				PDE4D	54.0656	0.634014	0	0				SLAMF6	38.0711	1.07629	0	0				CYB561	8.0555	0.845227	7.91541e-16	2.18382e-15
		GNG2	72.3355	0.570921	0	0				IL2RG	69.5017	0.61535	0	0				SMDT1	62.4245	0.646379	0	0				HSPD1	53.8764	0.534019	0	0				GIMAP6	38.0271	1.17124	0	0				VIPR1	7.95408	1.97687	1.80474e-15	4.9342e-15
		TC2N	72.0543	0.889625	0	0				TSPAN5	69.2595	1.15132	0	0				SORL1	61.9702	1.2827	0	0				SIAH2	53.5817	0.908987	0	0				IRF2	37.4689	0.763082	2.95884e-307	4.84945e-306				LAIR1	7.86528	0.78297	3.68285e-15	9.97448e-15
		RANBP2	71.6448	0.79911	0	0				NDUFC1	69.1735	0.834085	0	0				HSPA5	61.9536	0.512447	0	0				TLK1	53.2167	0.77666	0	0				TOX	37.3979	0.768009	4.21957e-306	6.90662e-305				GCSAM	7.57337	1.2507	3.63671e-14	9.60422e-14
		EIF4A3	71.3008	0.815606	0	0				HPGD	69.1055	2.299	0	0				ZC3HAV1	60.9479	0.608734	0	0				VDAC1	53.2065	0.581366	0	0				HAVCR2	36.8918	1.08559	6.26142e-298	1.0089e-296				RARG	7.06162	1.04761	1.64572e-12	4.17044e-12
		YBX3	71.2911	2.14591	0	0				CUTA	69.0394	0.601665	0	0				PLAUR	60.1616	2.46429	0	0				ST13	53.0671	0.507122	0	0				DTHD1	36.6224	1.40213	1.26004e-293	2.00685e-292				COL1A1	6.90776	1.38609	4.92373e-12	1.2289e-11
		USP11	70.9815	1.20467	0	0				PAIP2	68.7871	0.595478	0	0				RBMS1	59.9202	0.854737	0	0				PIM2	52.1927	0.698789	0	0				XCL2	36.351	1.10819	2.53485e-289	3.99618e-288				TNFAIP8L2	6.46684	1.15048	1.00073e-10	2.40202e-10
		DTHD1	70.5306	2.0233	0	0				FBLN7	68.7218	1.45513	0	0				CD48	59.5627	0.542165	0	0				TMEM167A	52.0277	0.832051	0	0				PARVG	35.3687	0.835073	5.17976e-274	7.895e-273				CST3	6.45124	0.770625	1.10937e-10	2.65918e-10
		METRNL	69.9214	1.9596	0	0				SMAP2	68.5497	0.731448	0	0				PIK3R1	59.5421	0.644451	0	0				ADI1	51.8774	0.921857	0	0				ITGB7	35.2388	0.715413	5.0888e-272	7.74684e-271				KRT8	6.42667	1.99141	1.30433e-10	3.11748e-10
		NASP	69.4493	0.817644	0	0				GADD45A	68.4779	1.29049	0	0				ZNF331	59.4848	0.583511	0	0				AGPAT5	51.8342	1.29917	0	0				PDLIM2	35.1803	0.831141	3.99861e-271	6.0723e-270				RCBTB2	6.31756	0.84601	2.65725e-10	6.2845e-10
		POLR2A	68.7126	0.862391	0	0				MRPS6	68.4238	0.724858	0	0				PTGER2	58.8582	1.73083	0	0				BHLHE40	51.7764	0.702359	0	0				TC2N	34.1047	0.555836	6.28079e-255	9.21108e-254				DPEP2	6.31207	0.880434	2.75322e-10	6.50775e-10
		ELF1	67.9949	0.516301	0	0				SQSTM1	68.3507	0.573048	0	0				CAMK4	58.8144	0.696916	0	0				SH2D1A	51.6006	0.62761	0	0				GIMAP2	33.7603	0.962769	7.53828e-250	1.08879e-248				COL1A2	6.11178	1.53663	9.85278e-10	2.28621e-09
		SKIL	67.5267	0.855675	0	0				MAST4	68.2433	1.65935	0	0				SOCS1	58.1037	0.635386	0	0				CCDC6	51.4143	1.21562	0	0				BIN1	33.3092	0.525591	2.84022e-243	4.02727e-242				CHD7	6.05582	0.628711	1.39702e-09	3.22592e-09
		HSPE1	67.2566	0.507465	0	0				THEM4	67.9693	1.20866	0	0				CCNH	58.0715	0.607906	0	0				SLA	51.3406	0.537374	0	0				KLRD1	33.1508	0.898909	5.50979e-241	7.74178e-240				ZNF862	5.99466	0.541911	2.03913e-09	4.68682e-09
		ISCA1	67.0304	0.802893	0	0				ATOX1	67.8977	1.17713	0	0				DDX21	57.8631	0.693168	0	0				NUP58	51.278	0.838422	0	0				KLRK1	33.1493	1.29029	5.80623e-241	8.14908e-240				ZNF397	5.95706	0.883187	2.56815e-09	5.88096e-09
		FOS	66.9328	0.697057	0	0				COX5A	67.8161	0.627031	0	0				CD40LG	57.6616	1.31686	0	0				ETV7	50.7712	1.42501	0	0				CYTH4	32.7552	1.11915	2.55789e-235	3.52619e-234				ZFP14	5.91442	0.761838	3.33056e-09	7.60579e-09
		HSPH1	66.5716	0.63918	0	0				CUL9	67.7209	2.54089	0	0				JMJD1C	57.585	0.726048	0	0				ADGRG1	50.7251	1.6322	0	0				POLR2G	32.3181	0.618728	3.89521e-229	5.24164e-228				LDOC1	5.84013	0.846803	5.21605e-09	1.18245e-08
		TNFRSF1B	66.2369	0.564589	0	0				ANKRD10	67.6168	1.01168	0	0				FKBP11	57.1459	0.893142	0	0				CLNS1A	50.5953	0.678624	0	0				PPP2R2B	31.9146	1.10334	1.67359e-223	2.22553e-222				EIF4EBP3	5.81947	1.24363	5.90342e-09	1.33705e-08
		MAPRE2	66.0611	0.759116	0	0				TRAF1	67.4906	1.04996	0	0				AP3M2	56.9019	1.31172	0	0				PELI1	50.2632	0.794272	0	0				SNAP47	30.9603	1.0325	1.84379e-210	2.3854e-209				PI16	5.78845	2.09878	7.10408e-09	1.60664e-08
		BCLAF1	66.0413	0.669475	0	0				GEM	67.0229	1.36459	0	0				ATP2B1	56.899	0.865058	0	0				TNFAIP8	50.1431	0.617154	0	0				CD81	30.9504	1.02559	2.51108e-210	3.24193e-209				SPARC	5.77815	1.59139	7.55249e-09	1.70587e-08
		RNF125	65.8696	0.847681	0	0				ISG15	66.8474	0.796761	0	0				STAT4	56.6737	0.710157	0	0				TRAT1	50.0243	0.597999	0	0				HSPB11	30.7866	0.613677	3.95771e-208	5.07265e-207				COL3A1	5.62569	1.61201	1.84769e-08	4.12678e-08
		CTSW	65.704	0.665116	0	0				TRAF3	66.2471	1.28559	0	0				IVNS1ABP	55.8777	0.679595	0	0				GSPT1	49.9915	0.573633	0	0				RSBN1L	30.1989	0.601111	2.44554e-200	3.04026e-199				ZNF33B	5.58637	0.62368	2.31866e-08	5.16104e-08
		HLA-DQA1	64.1927	0.904069	0	0				SEC14L1	66.2128	1.11862	0	0				BACH2	55.1934	1.76863	0	0				GRSF1	49.8582	0.68665	0	0				PILRB	30.1858	1.55991	3.6432e-200	4.52465e-199				HRH2	5.50092	1.4583	3.77822e-08	8.34247e-08
		HSPD1	64.0979	0.526277	0	0				MALT1	65.9433	1.16159	0	0				SLC39A8	54.9319	1.37767	0	0				TMEM243	49.3668	0.636915	0	0				SAMD9L	30.1233	0.846713	2.4008e-199	2.97569e-198				PAQR8	5.49537	0.928988	3.89896e-08	8.60602e-08
		EIF5	63.8627	0.502054	0	0				PHACTR2	65.7017	1.48508	0	0				DNAJB9	54.3384	0.813639	0	0				NFATC1	49.1283	1.16544	0	0				MYO1F	29.7618	0.784327	1.2207e-194	1.48775e-193				KRT18	5.39303	1.02223	6.92805e-08	1.51706e-07
		DUSP1	63.4882	0.520777	0	0				SEC11C	65.656	0.757458	0	0				ARRDC2	54.1135	1.19176	0	0				CDK6	48.64	0.928984	0	0				PTMS	29.7272	0.584767	3.41649e-194	4.1598e-193				CFP	5.38499	1.33049	7.24466e-08	1.58554e-07
		CHD1	63.0181	0.684843	0	0				PARK7	65.6331	0.518646	0	0				TC2N	54.0422	0.702108	0	0				UBE2E3	48.0037	0.839748	0	0				CLIC3	29.6449	0.911179	3.95145e-193	4.80643e-192				TPM1	5.2538	0.81195	1.48989e-07	3.22375e-07
		GSPT1	62.4457	0.668499	0	0				RAB11FIP1	65.5824	1.07352	0	0				SERTAD1	53.9686	0.617243	0	0				RGS2	47.9442	0.5677	0	0				TSEN54	28.6555	0.59476	1.36938e-180	1.58193e-179				DOCK9	5.24041	0.698792	1.60216e-07	3.45885e-07
		PDCD4	62.3732	0.529646	0	0				CCNG2	65.4646	1.9483	0	0				TRAT1	53.8471	0.644767	0	0				ITK	47.7071	0.543138	0	0				IFITM3	28.5082	0.704896	9.28081e-179	1.06322e-177				CLUAP1	5.09979	1.05141	3.40027e-07	7.23994e-07
		F2R	62.253	1.25568	0	0				PIK3IP1	65.4163	0.696306	0	0				DDX3X	53.5984	0.506686	0	0				PFKFB3	47.6407	0.637496	0	0				GBP1	28.2592	0.726054	1.09799e-175	1.24979e-174				MTRNR2L1	5.01677	1.60432	5.25463e-07	1.11007e-06
		DKK3	61.9322	3.22723	0	0				SCAND1	65.384	0.666379	0	0				USP36	52.8568	0.795494	0	0				ZNF281	47.2427	1.18995	0	0				MCTP2	28.2189	1.62177	3.42653e-175	3.88957e-174				DPH5	5.00201	0.702026	5.6736e-07	1.19609e-06
		ARF4	61.4586	0.580939	0	0				TBC1D8	65.1977	3.74868	0	0				SYPL1	51.3712	0.828818	0	0				NCDN	47.2111	1.7649	0	0				CD84	28.2171	0.794707	3.61045e-175	4.0946e-174				SMIM14	4.97201	0.631516	6.62617e-07	1.39199e-06
		PRF1	61.4471	0.712559	0	0				CXCR6	65.0246	0.833705	0	0				RSL1D1	50.9921	0.521892	0	0				TBXAS1	47.1644	2.08912	0	0				ITGAL	28.0972	0.561839	1.06043e-173	1.19498e-172				SLC12A7	4.86331	0.622661	1.15439e-06	2.4035e-06
		LYAR	61.4404	0.989589	0	0				SERPINB9	64.7112	0.888424	0	0				PBXIP1	50.0133	0.513074	0	0				SLC9A9	46.9743	1.41069	0	0				PTGDR	28.0797	1.87287	1.73499e-173	1.95336e-172				GNAQ	4.85761	0.731218	1.1881e-06	2.47203e-06
		SLC3A2	61.401	0.569944	0	0				CRADD	64.2887	2.47749	0	0				DYNLT3	49.743	0.998594	0	0				GRB2	46.943	0.525024	0	0				FCRL6	27.903	1.8453	2.45556e-171	2.7373e-170				PRKCA	4.84844	0.55191	1.24435e-06	2.58603e-06
		PPP1R16B	61.1131	0.85813	0	0				SFT2D1	63.8909	0.955319	0	0				PERP	49.7225	1.09341	0	0				POR	46.7315	1.13882	0	0				CPNE7	27.8842	1.01947	4.15112e-171	4.61496e-170				CKAP4	4.8066	1.17199	1.53518e-06	3.17821e-06
		FOSB	60.8241	0.625546	0	0				ZNF292	63.8428	0.873903	0	0				CMTM8	48.5728	1.76681	0	0				ZNRF1	46.4389	1.18211	0	0				FERMT3	27.7241	0.530221	3.57836e-169	3.93937e-168				HSBP1L1	4.78893	0.705171	1.67675e-06	3.46262e-06
		SLC38A2	60.4179	0.620124	0	0				ZFAND5	63.7899	0.700146	0	0				TMEM243	48.3122	0.637899	0	0				PTPN1	45.6554	0.618364	0	0				JAKMIP1	27.6298	1.03063	4.88393e-168	5.35291e-167				NAT9	4.77814	0.583326	1.76928e-06	3.64946e-06
		PPP2R5C	59.2778	0.555374	0	0				ADTRP	63.7871	2.62992	0	0				CDK17	48.1241	0.702311	0	0				SEC11C	45.4771	0.554058	0	0				ANXA2R	27.5188	0.84788	1.04563e-166	1.13999e-165				AK5	4.6913	2.9867	2.71475e-06	5.5407e-06
		SLA2	59.0434	0.862859	0	0				ETV7	62.9685	1.65902	0	0				CDC14A	47.9404	1.06105	0	0				KIAA1324	45.4458	1.98316	0	0				CD38	27.3869	0.96455	3.92699e-165	4.26266e-164				SLC8B1	4.60282	0.602933	4.16814e-06	8.43349e-06
		AUTS2	58.9024	1.68209	0	0				PRDM1	62.9148	0.796748	0	0				TGFB1	47.7627	0.505923	0	0				IGFL2	45.0937	5.14157	0	0				ARHGAP30	27.2177	0.537536	4.00942e-163	4.31065e-162				OLFM2	4.51743	0.622157	6.25932e-06	1.25887e-05
		ANXA1	58.4949	0.605058	0	0				IL1R1	62.6886	3.93384	0	0				NFKB1	46.7543	0.831976	0	0				PIK3IP1	44.8903	0.501476	0	0				SH3BP1	26.9496	0.662652	5.76405e-160	6.13333e-159				IFIT2	4.49396	0.746496	6.99116e-06	1.4031e-05
		ARAP2	58.29	0.749438	0	0				FAAH2	62.3709	1.22739	0	0				RASA3	46.1046	0.98565	0	0				IL21	44.8315	3.54481	0	0				NDUFB3	26.933	0.500386	9.0265e-160	9.59655e-159				CYHR1	4.45631	0.516408	8.33844e-06	1.66729e-05
		TUBA1A	57.9789	0.512652	0	0				ACOT9	62.3232	1.42446	0	0				FAM107B	46.0934	0.563864	0	0				TP53INP1	44.5231	1.30071	0	0				ZNF428	26.429	0.555315	6.36095e-154	6.64312e-153				FN1	4.33279	1.20349	1.4723e-05	2.9078e-05
		BZW1	57.905	0.50383	0	0				P2RY10	61.992	0.807644	0	0				TUBB2A	45.9416	0.96025	0	0				RDH10	44.4687	2.28051	0	0				PLEKHF1	26.3635	0.815998	3.59351e-153	3.7247e-152				CEP68	4.32908	0.561497	1.49734e-05	2.95585e-05
		NEU1	57.8454	0.852498	0	0				MARCH3	61.8254	1.66307	0	0				PASK	45.6771	1.02195	0	0				FBXO32	44.4318	1.0909	0	0				NT5C	26.235	0.639092	1.06003e-151	1.09234e-150				IGFBP7	4.32131	1.58553	1.55104e-05	3.05844e-05
		DDX3X	57.3467	0.513765	0	0				PIM3	61.3414	0.72501	0	0				PNP	45.2718	0.743965	0	0				HIPK2	44.3793	1.75704	0	0				BCAS4	26.0434	1.05734	1.59741e-149	1.63524e-148				NUAK2	4.31155	1.01563	1.62116e-05	3.19165e-05
		PTP4A2	57.0001	0.608676	0	0				ISCU	61.2346	0.56095	0	0				FAAH2	45.0481	1.0338	0	0				MSI2	44.0522	0.867755	0	0				IFI35	26.0245	0.676121	2.61647e-149	2.67622e-148				ZMAT1	4.30865	0.66314	1.64258e-05	3.23073e-05
		PITPNC1	56.9764	0.913719	0	0				FAM129A	61.1193	0.724451	0	0				GPCPD1	44.9625	0.781486	0	0				ITPKB	43.9908	1.14081	0	0				CD244	26.0043	1.67284	4.42882e-149	4.52623e-148				TMIGD2	4.2808	0.506063	1.86224e-05	3.6489e-05
		CDK17	56.7588	0.771476	0	0				FANK1	61.0654	4.27461	0	0				TNFSF8	44.9556	0.966483	0	0				SPTAN1	43.7221	0.505455	0	0				ZNF22	25.7682	0.950156	2.01568e-146	2.02008e-145				EDA	4.2667	1.91643	1.98383e-05	3.88223e-05
		RBM38	56.1444	0.9481	0	0				ID3	61.0113	1.23274	0	0				RILPL2	44.5111	0.592553	0	0				GRAMD1A	43.665	0.784395	0	0				XCL1	25.6593	0.834594	3.32673e-145	3.32058e-144				PTK2	4.24712	1.58613	2.16537e-05	4.23216e-05
		APOBEC3G	54.9828	0.602155	0	0				MAF	60.4905	0.932179	0	0				ERN1	44.3601	0.793326	0	0				HBP1	43.5311	0.605626	0	0				SLFN12L	25.657	0.885125	3.53137e-145	3.522e-144				GGPS1	4.2439	0.809423	2.19669e-05	4.29135e-05
		DDX6	54.8156	0.626323	0	0				CMTM6	60.4483	0.687563	0	0				PHF1	43.6414	0.62619	0	0				NDFIP2	43.2653	0.913072	0	0				S100PBP	25.0943	1.05021	5.735e-139	5.56326e-138				ADIRF	4.20078	2.38097	2.65998e-05	5.17359e-05
		CCSER2	54.2684	0.67342	0	0				NOP10	59.8593	0.616969	0	0				CHD1	43.5506	0.512096	0	0				KAT6B	42.9535	0.800275	0	0				ZNF683	24.7246	0.995791	5.82101e-135	5.50887e-134				SLCO3A1	4.18807	0.814958	2.8134e-05	5.46001e-05
		TIPARP	54.2469	0.846267	0	0				CRTAP	59.623	1.03003	0	0				IRF2BP2	43.5307	0.775014	0	0				TMEM70	42.8876	0.772258	0	0				TPST2	24.6413	0.57858	4.56493e-134	4.30373e-133				PFN2	4.14309	1.53065	3.42655e-05	6.61684e-05
		P2RY8	54.1711	0.915357	0	0				SH2D2A	59.6157	0.585708	0	0				KDSR	43.5269	0.842642	0	0				FOXN2	42.7969	0.85382	0	0				HLA-DMB	24.3484	1.26954	6.02632e-131	5.61747e-130				RNF130	4.13476	0.550492	3.55327e-05	6.85514e-05
		NUP98	54.0626	0.76361	0	0				CD79B	59.5477	1.82231	0	0				SPINT2	42.9814	1.44011	0	0				RAB9A	42.7197	0.74954	0	0				ARHGAP25	24.3022	0.670824	1.85968e-130	1.72832e-129				TRMT10B	4.12458	0.550809	3.71412e-05	7.15656e-05
		SDCBP	53.7886	0.513993	0	0				NINJ1	59.4428	0.899302	0	0				BAZ1A	42.4476	0.500383	0	0				TANK	42.693	0.528242	0	0				TNFRSF1A	24.3003	0.94851	1.94453e-130	1.80582e-129				ARHGAP5	4.12416	0.525208	3.72094e-05	7.16858e-05
		PARP8	53.76	0.564363	0	0				CCM2	59.2942	1.09493	0	0				FXYD7	42.2634	2.02165	0	0				CCR4	42.2852	1.03413	0	0				SYNE1	23.6502	0.54922	1.17471e-123	1.05005e-122				GRAP	4.0862	0.760224	4.38487e-05	8.41893e-05
		SURF4	53.7283	0.543032	0	0				TNFRSF14	59.2644	0.644582	0	0				SBDS	42.259	0.5195	0	0				IL6R	42.0456	1.2952	0	0				CISH	23.6403	1.13475	1.48392e-123	1.32453e-122				LIMS2	4.04411	0.908094	5.25233e-05	0.000100471
		NIN	53.68	0.936569	0	0				FRMD4B	59.1596	1.36801	0	0				ANK3	42.2312	1.66524	0	0				GOLGA7	41.9312	0.563659	0	0				NLRC5	23.3423	0.646386	1.64818e-120	1.44618e-119				PLEKHG3	4.02134	1.2669	5.78684e-05	0.000110525
		H2AFX	52.9385	0.670834	0	0				IL21R	58.95	0.925848	0	0				THEM4	42.2283	0.860731	0	0				BNIP3L	41.7871	0.611157	0	0				NUCB2	23.0991	0.562628	4.72597e-118	4.09178e-117				SH2D3A	3.96171	0.531474	7.4415e-05	0.000141497
		LAG3	52.1664	0.620818	0	0				ADK	58.3609	0.996795	0	0				RALGAPA1	42.0782	0.534807	0	0				LAPTM4A	41.6184	0.509398	0	0				PRR5L	22.7154	1.31047	3.15459e-114	2.67892e-113				IMMP2L	3.93972	0.614097	8.1578e-05	0.000154761
		PAF1	51.7523	0.790947	0	0				PSAP	58.2826	0.573654	0	0				AKIRIN1	41.9818	0.520775	0	0				CD59	41.5223	0.907016	0	0				METTL23	22.6249	0.610443	2.46622e-113	2.08294e-112				KRT7	3.9121	1.48087	9.14982e-05	0.000173052
		LMNA	50.9178	0.579464	0	0				TTN	58.1817	1.41017	0	0				PHF20	41.8631	0.601599	0	0				SIRPG	41.2969	0.565022	0	0				SUPT3H	22.6222	0.708593	2.61863e-113	2.21016e-112				TFAP4	3.9088	0.948249	9.27569e-05	0.000175405
		ISG20L2	50.7492	0.930804	0	0				UXS1	58.1248	1.2381	0	0				CD28	41.5326	0.552358	0	0				MYO7A	41.2542	1.79011	0	0				GRAP2	22.4274	0.657098	2.12595e-111	1.7774e-110				ZSCAN18	3.90396	0.604024	9.46328e-05	0.000178926
		OASL	50.6516	0.737372	0	0				AKIP1	57.9898	1.70125	0	0				EIF2S3	41.3592	0.551766	0	0				ARL3	40.9796	1.15234	0	0				VNN2	22.3345	1.76905	1.70678e-110	1.42312e-109				TSGA10	3.90315	0.913839	9.49484e-05	0.000179495
		MAP3K8	49.6199	0.768375	0	0				IKZF4	57.4924	2.41369	0	0				TLE4	41.2432	0.963808	0	0				GDE1	40.4252	0.964974	0	0				EPHA1	22.1323	1.71904	1.54391e-108	1.27193e-107				MORC2	3.86726	1.06249	0.000110066	0.000207599
		MIDN	49.5941	0.873216	0	0				LAPTM4A	57.202	0.6814	0	0				RNF138	40.667	0.655648	0	0				CYSLTR1	39.9237	1.83502	0	0				MYO1G	22.121	0.52408	1.98432e-108	1.63259e-107				PLA2G12A	3.8599	0.519664	0.000113432	0.000213753
		CSNK1D	48.6827	0.645272	0	0				NDFIP1	57.0979	0.517624	0	0				MARCKSL1	40.109	0.675064	0	0				ADAM19	39.7288	1.05688	0	0				LYAR	22.0364	0.547314	1.28852e-107	1.05523e-106				NUPR1	3.84023	1.16278	0.000122921	0.000231319
		STARD7	48.6672	0.63986	0	0				CD59	56.1613	1.15089	0	0				WDR74	39.9708	0.625507	0	0				NCOA7	39.4339	0.866761	0	0				TNIP3	21.8541	0.850204	7.11067e-106	5.76615e-105				RALGPS2	3.83074	1.23707	0.000127758	0.000240093
		SERTAD3	48.3652	1.59134	0	0				TTC39C	55.7002	0.682738	0	0				ALG13	39.2331	0.677529	0	0				NUDT16	39.3091	1.7473	0	0				PCED1B	21.8514	0.513053	7.54412e-106	6.11365e-105				ANKRD55	3.73586	0.859955	0.000187074	0.000347876
		SUN2	48.3286	0.539506	0	0				SLC44A2	55.2413	0.875447	0	0				FOSL2	38.7318	0.60999	0	0				TYMP	39.2325	0.587615	0	0				UBASH3A	21.7472	0.800721	7.34954e-105	5.91347e-104				IFIT3	3.72728	0.602793	0.000193554	0.000359656
		SMARCA5	48.2432	0.586473	0	0				ICAM2	54.3945	0.991835	0	0				C1orf162	38.6579	1.37157	0	0				PTP4A1	39.1763	0.546245	0	0				ADGRG1	21.7255	0.96188	1.17773e-104	9.46378e-104				TFB1M	3.72344	0.506001	0.00019653	0.000364858
		TMF1	47.7972	0.648251	0	0				IL6R	53.6084	1.51435	0	0				DPP4	38.5842	1.60926	0	0				PHACTR2	39.0223	0.966383	0	0				CD200R1	21.5421	1.0101	6.28317e-103	4.97163e-102				MRI1	3.69947	0.53651	0.000216054	0.000400266
		B3GNT2	47.7329	0.735442	0	0				GCHFR	53.519	0.901996	0	0				IFNGR1	38.5817	0.80998	0	0				MIS18BP1	38.607	0.697818	0	0				DGKZ	21.2983	0.555706	1.17667e-100	9.22231e-100				HOOK1	3.68394	1.01249	0.000229655	0.00042464
		SLC1A5	47.334	0.938762	0	0				MAL	53.5001	1.1421	0	0				SGK1	38.3795	1.01266	0	0				PPP4R2	38.5598	0.502269	0	0				APOBEC3H	21.208	0.879211	8.05316e-100	6.26037e-99				CDK5R1	3.68355	0.982881	0.00023001	0.000425232
		UBE2A	47.1746	0.532349	0	0				ADI1	53.2221	0.934136	0	0				USP3	37.1479	0.70331	4.74408e-302	8.3018e-301				TRPS1	38.27	0.91849	0	0				TTN	21.1518	0.834269	2.65765e-99	2.06342e-98				S100A13	3.68214	1.68566	0.000231283	0.000427459
		SYNE1	46.9549	0.780351	0	0				R3HDM4	53.1379	0.704183	0	0				SERINC5	37.054	0.983398	1.54635e-300	2.68329e-299				ABCC1	38.012	0.878319	0	0				RAB37	20.7474	1.00464	1.29487e-95	9.844e-95				COL18A1	3.64876	0.738404	0.000263511	0.000485441
		SAFB2	46.614	0.686797	0	0				BANP	52.8487	1.25653	0	0				LSR	37.0426	1.12294	2.36174e-300	4.08676e-299				ADSL	37.8106	0.700272	0	0				SEMA4A	20.74	1.37941	1.50898e-95	1.14648e-94				RGMB	3.63983	1.53177	0.000272815	0.000501677
		MRPL10	46.5497	0.901839	0	0				POU2F2	52.5919	1.44386	0	0				YIPF5	37.0257	0.656625	4.42338e-300	7.64358e-299				EPSTI1	37.8036	0.622162	0	0				PTPN4	20.6917	0.626375	4.11525e-95	3.11709e-94				CNN3	3.57455	1.88745	0.000350832	0.000641623
		MYLIP	46.5392	0.707591	0	0				HPRT1	52.5591	0.808861	0	0				ZBTB16	36.9412	2.33574	1.00754e-298	1.73377e-297				NCF4	37.7786	0.821596	0	0				BTN3A1	20.3563	0.540607	4.08314e-92	3.02988e-91				TMOD2	3.56681	0.899157	0.000361356	0.000659994
		CD81	46.4401	1.17643	0	0				ZC3H7A	52.3955	0.969974	0	0				HIVEP2	36.8832	0.936711	8.5994e-298	1.47366e-296				DNAJB14	37.0702	0.579309	8.49568e-301	2.52167e-299				SFMBT2	20.1259	0.909644	4.3763e-90	3.21473e-89				AIG1	3.55354	0.667006	0.000380077	0.000693167
		SAMD3	46.4133	0.912105	0	0				HERC5	52.069	1.36111	0	0				ODF2L	36.6039	0.586896	2.47886e-293	4.19008e-292				ETV6	36.9593	1.12211	5.16735e-299	1.51923e-297				BLVRA	20.0769	0.894623	1.17446e-89	8.58661e-89				AIF1	3.53612	0.594137	0.000406056	0.000739459
		ETF1	46.2167	0.681812	0	0				EPHX2	51.7771	1.94515	0	0				ADD3	35.8135	0.587478	6.79942e-281	1.11884e-279				JAK3	36.8349	0.564849	5.10317e-297	1.49328e-295				HOPX	19.9862	0.531994	7.26085e-89	5.29291e-88				TAGLN	3.52988	1.34997	0.00041575	0.00075667
		PMAIP1	46.1804	0.602531	0	0				GRINA	51.7621	0.945057	0	0				TNFRSF25	35.5484	0.676243	8.7894e-277	1.42177e-275				ZBED2	36.7871	1.9413	2.96526e-296	8.65647e-295				LY9	19.9662	0.563621	1.08396e-88	7.89245e-88				IGF1R	3.52459	2.04129	0.000424141	0.0007716
		STAT5A	45.6258	0.831149	0	0				HAPLN3	51.7168	1.4325	0	0				SCML1	35.0243	1.77362	9.59094e-269	1.52167e-267				UBE2K	36.7726	0.595071	5.06761e-296	1.47591e-294				USP28	19.8513	1.33993	1.07402e-87	7.7699e-87				SLC44A1	3.49277	0.586166	0.000478046	0.000867122
		BCL11B	45.42	0.645116	0	0				STAT1	51.5416	0.620011	0	0				ETV3	34.8859	1.15693	1.2173e-266	1.91907e-265				SLC25A46	36.7355	0.89854	1.97856e-295	5.74893e-294				HACD4	19.7614	0.644978	6.39983e-87	4.61107e-86				TMEM45B	3.48581	2.37329	0.000490642	0.00088919
		PITHD1	45.3025	0.594736	0	0				REXO2	51.4826	0.841332	0	0				SLC16A3	34.3748	0.818278	5.99717e-259	9.3125e-258				CD226	36.5357	0.915942	3.00543e-292	8.65161e-291				HLA-G	19.6443	1.57207	6.47222e-86	4.63096e-85				BBS2	3.47334	0.531453	0.000514026	0.000930211
		ITPRIP	44.9228	1.23823	0	0				GLUD1	51.3097	0.598463	0	0				DHRS3	34.0821	1.85086	1.36007e-254	2.07557e-253				PER1	36.44	0.52236	9.90877e-291	2.84579e-289				ST8SIA4	19.4547	0.559678	2.65995e-84	1.88583e-83				ST6GALNAC1	3.47125	2.12913	0.000518036	0.00093733
		TMEM39A	44.7917	1.31776	0	0				LRP10	51.2706	0.659409	0	0				CFAP36	34.0179	1.00252	1.2107e-253	1.83857e-252				FAS	36.4245	0.50992	1.74331e-290	4.99522e-289				NELFCD	19.3309	0.594473	2.95506e-83	2.08197e-82				WDR89	3.44062	0.618215	0.00058039	0.0010471
		ELL2	44.7659	0.733197	0	0				SGMS1	50.9563	1.09995	0	0				SH3YL1	33.8433	1.18301	4.55709e-251	6.84502e-250				SERINC5	36.1814	0.875426	1.19306e-286	3.39502e-285				RGL4	19.3167	0.632307	3.88949e-83	2.73876e-82				SERPINB6	3.42636	0.551876	0.000611727	0.00110203
		SF3A1	44.7449	0.535091	0	0				LEF1	50.8711	0.933291	0	0				CERK	33.7595	0.765468	7.76855e-250	1.15847e-248				BCAT1	35.9571	2.63147	3.92323e-283	1.10626e-281				ARHGEF9	19.1904	0.993831	4.45143e-82	3.11149e-81				NBPF1	3.38352	0.775939	0.00071563	0.00128418
		DNTTIP2	44.3567	0.598628	0	0				SHMT2	50.8689	1.0276	0	0				CA5B	33.4954	0.940032	5.62126e-246	8.31263e-245				MAP3K8	35.5735	0.591632	3.60086e-277	9.99461e-276				CDKN2A	19.0395	0.812767	8.02212e-81	5.55106e-80				LMO7	3.3832	0.659511	0.000716469	0.0012855
		AP3S1	44.2076	0.641457	0	0				SPATS2L	50.7696	1.16954	0	0				RCAN3	33.4534	0.540236	2.29571e-245	3.38276e-244				SARDH	35.3747	1.50593	4.18831e-274	1.15476e-272				IRF3	19.024	0.53339	1.07931e-80	7.45188e-80				PPP1R3E	3.37101	0.584497	0.000748918	0.00134236
		PRKX	43.9799	0.856333	0	0				ISOC1	50.7524	1.13888	0	0				GPR132	33.002	0.756673	7.59392e-239	1.09683e-237				SYT11	35.2423	0.725386	4.5041e-272	1.22819e-270				TIMM17B	19.0126	0.507031	1.34155e-80	9.24701e-80				TRIM73	3.35727	0.763507	0.000787164	0.00140928
		NSMCE3	43.6987	0.687835	0	0				BCL2	50.382	0.906399	0	0				RIPK2	32.9638	1.31513	2.68425e-238	3.86351e-237				DGKA	34.9508	0.594019	1.25926e-267	3.38173e-266				ZBP1	18.9443	0.800947	4.92351e-80	3.37492e-79				S100B	3.34576	1.40838	0.00082056	0.00146738
		PLEK	43.5376	1.37654	0	0				PBX4	50.3801	0.673089	0	0				SCML4	32.8494	0.556117	1.16099e-236	1.66141e-235				SLC1A4	34.8009	1.14219	2.35495e-265	6.26993e-264				RAB24	18.6624	0.734185	1.00184e-77	6.73337e-77				TSPAN15	3.29728	1.56051	0.000976277	0.00173808
		ZBTB1	43.4037	0.589853	0	0				MX1	50.3462	0.844041	0	0				MYC	32.1333	1.39686	1.5118e-226	2.09575e-225				MYL6B	34.6477	1.11764	4.8369e-263	1.2823e-261				DZIP3	18.6269	0.943998	1.94541e-77	1.30468e-76				IL23A	3.27993	0.613337	0.00103832	0.00184589
		IFNGR1	43.0742	0.831604	0	0				WDR74	50.332	0.746904	0	0				ST3GAL1	32.0952	0.55151	5.13965e-226	7.11692e-225				TSPAN5	34.6351	0.621372	7.47965e-263	1.97447e-261				APOBEC3D	18.5247	1.33289	1.30585e-76	8.69191e-76				TSPAN18	3.27767	1.46488	0.00104668	0.00186022
		FAM160B1	42.8676	1.00449	0	0				MAP1LC3A	49.8545	0.995314	0	0				IMPDH2	31.8565	0.612562	1.07131e-222	1.47033e-221				JARID2	34.6339	0.831047	7.81082e-263	2.05751e-261				LBHD1	18.4028	2.42221	1.24655e-75	8.23533e-75				PCSK5	3.26198	1.9243	0.00110638	0.00196323
		LMNB1	42.8501	0.899141	0	0				GTF3C6	49.7322	0.623292	0	0				CTSL	31.6686	1.26997	4.2045e-220	5.70735e-219				PTPN2	34.4877	0.506907	1.22506e-260	3.20662e-259				HSPA6	18.328	0.715547	4.94368e-75	3.25391e-74				CALD1	3.25338	1.84065	0.00114042	0.00202045
		TNFRSF9	42.7965	0.819791	0	0				ANXA7	49.382	0.630105	0	0				FBXO34	31.4922	0.737685	1.11191e-217	1.49625e-216				GADD45G	34.2346	0.975042	7.39516e-257	1.9115e-255				DAXX	18.2255	0.660265	3.23814e-74	2.11897e-73				SPP1	3.24636	0.662408	0.00116891	0.00206915
		PNPLA2	42.5814	0.536661	0	0				TRIB2	49.1074	1.18415	0	0				DENND4A	31.3854	0.791883	3.19639e-216	4.28268e-215				SECISBP2L	34.1681	0.603797	7.19888e-256	1.85689e-254				ERICH1	17.7438	0.534331	1.9238e-70	1.23288e-69				PCSK1N	3.22999	0.548826	0.00123794	0.00218822
		MATK	42.5092	0.894918	0	0				NPC2	49.0842	0.819727	0	0				PABPC4	31.3792	0.619648	3.88542e-216	5.20026e-215				PTPN11	34.0402	0.773043	5.6746e-254	1.44866e-252				SH2D3C	17.3905	1.24403	9.73665e-68	6.1104e-67				ISYNA1	3.22513	0.5665	0.00125917	0.0022248
		SLAMF7	42.3645	1.48356	0	0				NFE2L2	49.0619	0.589255	0	0				RNF139	31.2548	0.568959	1.92168e-214	2.56644e-213				FAM118A	34.0265	0.578407	9.03535e-254	2.30188e-252				DKK3	17.2289	1.32027	1.61143e-66	1.00065e-65				ALPK1	3.18484	0.951688	0.00144832	0.00254956
		NAB1	42.2771	0.93491	0	0				CREB3L2	48.9153	1.54137	0	0				TRADD	30.9605	0.673033	1.83692e-210	2.42712e-209				HSBP1	33.9356	0.538542	1.98986e-252	5.0384e-251				ITGA1	17.1731	0.717335	4.22385e-66	2.61243e-65				NOG	3.18448	4.7662	0.00145014	0.00255241
		VCAM1	41.8481	1.28883	0	0				AQP3	48.914	0.670526	0	0				TESPA1	30.6764	0.768332	1.17407e-206	1.53657e-205				JMY	33.9066	0.668142	5.32505e-252	1.34558e-250				ORMDL2	16.7913	0.560502	2.82656e-63	1.70238e-62				AEBP1	3.16945	1.9885	0.0015273	0.00268365
		RASA3	41.7127	0.895335	0	0				TNFRSF25	48.3799	0.790801	0	0				ITGA6	30.5512	1.52149	5.44823e-205	7.07813e-204				TNIP2	33.8359	0.538911	5.85925e-251	1.47756e-249				AIF1	16.5164	1.12484	2.79539e-61	1.66183e-60				NDRG2	3.14855	1.20023	0.00164083	0.00287824
		HNRNPAB	41.3666	0.55104	0	0				CSK	48.2743	0.567397	0	0				S1PR4	30.2926	0.59987	1.43515e-201	1.83756e-200				TBC1D4	33.5524	0.616593	8.30815e-247	2.07403e-245				NUDT22	16.4853	0.590449	4.68254e-61	2.78106e-60				LIPT1	3.14073	0.77897	0.0016853	0.00295301
		PIP4K2A	41.3263	0.955455	0	0				NCOA3	48.2318	0.978489	0	0				IRS2	30.2642	0.997745	3.39531e-201	4.34285e-200				TIFA	33.4731	0.804955	1.18801e-245	2.95976e-244				GBP3	16.4191	0.93377	1.39661e-60	8.23952e-60				DSP	3.13233	2.31367	0.00173422	0.00303734
		MCOLN2	40.6607	1.30031	0	0				RAB9A	48.1949	0.807715	0	0				GPR171	30.0514	0.669309	2.09444e-198	2.63013e-197				KDM5B	33.3237	0.725128	1.75089e-243	4.34466e-242				TNFSF9	16.3472	0.721606	4.55345e-60	2.6762e-59				FAM117B	3.12156	0.749411	0.00179897	0.00314452
		CYSTM1	40.5673	0.972652	0	0				INPP5F	47.8935	1.49886	0	0				KCNA3	29.9255	0.735451	9.17484e-197	1.14289e-195				RIC8A	32.9445	0.568527	5.07051e-238	1.24328e-236				BTN3A3	16.2569	0.589043	1.99624e-59	1.16607e-58				IL18BP	3.11341	0.519769	0.00184939	0.00322856
		NUCB2	39.8138	0.715182	0	0				MAN1A2	47.703	0.922582	0	0				KLF10	29.8268	0.870113	1.75797e-195	2.17026e-194				DAPP1	32.8767	1.27423	4.72734e-237	1.15004e-235				TRPV2	16.0317	0.684197	7.6774e-58	4.40377e-57				RASGRF2	3.10827	0.899409	0.00188184	0.00328408
		DHX36	39.6008	0.50301	0	0				TNIP2	47.6036	0.73726	0	0				BEX2	29.7688	1.04843	9.89823e-195	1.21954e-193				RNF145	32.7744	0.510185	1.36528e-235	3.30839e-234				PSD4	15.696	0.718963	1.60991e-55	9.05858e-55				RORC	3.09314	0.694899	0.00198052	0.00345069
		ABCG1	39.5857	0.782509	0	0				JAZF1	47.5037	1.14758	0	0				TSC22D2	29.7462	0.77841	1.9436e-194	2.38992e-193				GRINA	32.6004	0.598045	4.04426e-233	9.72425e-232				FAM173A	15.6064	0.569523	6.58906e-55	3.69744e-54				DENND5A	3.09281	1.06003	0.00198273	0.00345404
		WBP11	39.2683	0.588238	0	0				HDAC7	47.3077	1.07452	0	0				EIF2A	29.7001	0.527332	7.65205e-194	9.37207e-193				AGFG1	32.3581	1.12194	1.06693e-229	2.54566e-228				TBCD	15.5907	0.53332	8.42459e-55	4.71465e-54				TPM2	3.07634	1.40287	0.00209556	0.00364344
		ABI3	39.266	0.779222	0	0				SOCS3	47.2523	0.630845	0	0				SFMBT1	29.2528	1.25434	4.1314e-188	4.98137e-187				CAMK1	32.262	1.43344	2.39105e-228	5.694e-227				ECI2	15.5537	0.652544	1.50257e-54	8.37106e-54				COL6A2	3.06538	0.978586	0.00217395	0.00377657
		GALNT11	38.6587	1.08931	0	0				COX17	47.2233	0.544138	0	0				CAMK1D	29.2305	0.964511	7.94481e-188	9.56074e-187				CDK16	32.1414	0.721723	1.16328e-226	2.75962e-225				PPP1R14B	15.5306	0.907097	2.15198e-54	1.19568e-53				METAP1D	3.06338	0.983085	0.00218851	0.00379919
		FAM102A	38.2291	0.594216	0	0				CHMP2A	46.9102	0.640767	0	0				TNF	28.7254	0.52858	1.83818e-181	2.15969e-180				ZMYM2	32.1384	0.572212	1.28266e-226	3.03702e-225				FBXO6	15.5213	1.08584	2.48805e-54	1.38118e-53				TAF4B	3.0161	0.525318	0.00256049	0.00441529
		TUBB2A	38.1897	0.806452	0	0				RORA	46.8759	0.516744	0	0				LDLRAP1	28.1449	0.878343	2.76746e-174	3.17924e-173				APP	32.1148	1.38326	2.7378e-226	6.45778e-225				NMRAL1	15.5058	0.681861	3.16831e-54	1.75566e-53				TM4SF1	3.01471	1.75022	0.00257224	0.00443371
		INSIG1	38.1202	0.516184	0	0				SETD7	46.6808	2.19901	0	0				ZBTB10	27.8352	1.58676	1.62776e-170	1.83597e-169				SREBF2	31.6689	0.994135	4.16065e-220	9.54181e-219				CHI3L2	15.4986	1.3015	3.54397e-54	1.96207e-53				WNT7A	3.01395	1.45716	0.00257866	0.00444354
		ATP8A1	37.6685	0.685235	1.63152176021013e-310	0				OTUD5	46.6157	1.29982	0	0				SORBS3	27.7261	1.40853	3.37952e-169	3.78768e-168				MPRIP	31.603	0.780662	3.36041e-219	7.69237e-218				RTP4	15.4778	1.23112	4.90312e-54	2.70971e-53				CXCL14	3.00367	2.39168	0.00266742	0.0045901
		IFNG	37.3608	0.539756	1.69381e-305	3.20352e-304				ADAT2	46.5412	2.14387	0	0				ELK3	27.6469	0.797554	3.03723e-168	3.39486e-167				C16orf87	31.3599	0.83264	7.13466e-216	1.61532e-214				OAS2	15.3891	0.661895	1.93637e-53	1.06539e-52				S100A16	2.99608	1.97474	0.00273472	0.00470332
		C1orf21	36.5859	2.0663	4.78957e-293	8.77758e-292				ZBTB32	46.4791	1.99355	0	0				STK38	27.598	0.612015	1.17749e-167	1.31024e-166				GPR137B	31.295	0.598402	5.46235e-215	1.22997e-213				TMEM155	15.0367	2.3359	4.2216e-51	2.27333e-50				NT5E	2.97747	1.10495	0.00290641	0.00499098
		PDE7A	36.3134	0.721227	9.94816e-289	1.79923e-287				TXNDC11	46.4614	0.893085	0	0				TXK	27.5314	1.30329	7.39244e-167	8.18181e-166				YIPF3	31.0717	0.522651	5.8087e-212	1.29155e-210				C1orf21	14.8994	1.21162	3.32534e-50	1.77375e-49				MGST1	2.97511	1.38058	0.00292882	0.00502863
		HEXIM1	36.0144	0.775652	4.97796e-284	8.82308e-283				APLP2	46.4455	1.02954	0	0				PXN	26.8836	0.870976	3.41494e-159	3.66198e-158				LY96	30.8671	1.15919	3.3006e-209	7.19692e-208				PATL2	14.8792	0.827601	4.50105e-50	2.39573e-49				IL4I1	2.97078	0.599965	0.00297047	0.00509817
		EPHA4	35.9149	1.61819	1.78603e-282	3.1387e-281				FOXN3	46.2965	0.690073	0	0				TES	26.8311	0.522917	1.4034e-158	1.49974e-157				CAPN7	30.7634	0.634597	8.08607e-208	1.75391e-206				AGTRAP	14.8695	0.551793	5.20043e-50	2.7668e-49				RAB13	2.9182	1.17652	0.0035206	0.00600826
		ARL4A	35.6891	0.562822	5.84617e-279	1.01162e-277				IL18R1	45.8155	1.3669	0	0				DSE	26.8145	1.2114	2.18965e-158	2.33795e-157				ENTPD1	30.5646	0.63503	3.61951e-205	7.82357e-204				GPR174	14.7137	0.505282	5.26757e-49	2.77515e-48				CYB561D1	2.90288	0.573675	0.00369753	0.00630241
		SIPA1	35.5101	0.975088	3.43727e-276	5.90668e-275				HACD1	45.7387	2.53415	0	0				FHL1	26.607	1.87167	5.63053e-156	5.96567e-155				CNST	30.5555	0.530211	4.77412e-205	1.03013e-203				FCRL3	14.6853	1.01754	8.0112e-49	4.21522e-48				SBF2	2.89942	0.76814	0.00373857	0.00636886
		TBCC	35.1591	0.526233	8.42524e-271	1.43194e-269				NME3	45.5952	0.60676	0	0				TP53BP2	25.9839	0.811907	7.52912e-149	7.77153e-148				RANGAP1	30.5068	0.715394	2.11539e-204	4.54078e-203				CABIN1	14.6378	0.578091	1.61209e-48	8.45715e-48				GCNT4	2.88563	1.26493	0.00390629	0.00664637
		NR1H2	34.2814	0.512221	1.48741e-257	2.44428e-256				TIAM1	45.5619	1.18433	0	0				ANTXR2	25.974	0.969329	9.75281e-149	1.00585e-147				NLRP6	30.4952	1.93152	3.01749e-204	6.45483e-203				DUSP23	14.6208	0.584639	2.07032e-48	1.08565e-47				MICU3	2.86282	1.16791	0.00419891	0.00712959
		NDEL1	34.0523	0.677377	3.75254e-254	6.10994e-253				PRDM2	45.508	0.810955	0	0				SVIL	25.9736	2.36164	9.83194e-149	1.01316e-147				PPM1M	30.3681	0.588551	1.44854e-202	3.08269e-201				PON2	14.5992	1.32182	2.84111e-48	1.4867e-47				USP46	2.85622	0.569206	0.00428722	0.00727456
		UTRN	33.5175	0.52966	2.6805e-246	4.24738e-245				LY75	45.4482	1.44036	0	0				NANS	25.8721	0.566771	1.37452e-147	1.40359e-146				CD151	30.3133	0.850122	7.65437e-202	1.62616e-200				FBXO44	14.5113	0.753622	1.02809e-47	5.34152e-47				BGN	2.84437	1.73972	0.00444997	0.00753524
		BIK	33.4863	1.65536	7.62942e-246	1.20737e-244				CD58	45.3248	0.644206	0	0				MYBL1	25.4841	1.35716	2.96037e-143	2.94542e-142				CD84	30.1874	0.634351	3.46531e-200	7.31193e-199				PDE4DIP	14.4635	0.500149	2.06146e-47	1.06836e-46				SNN	2.81077	0.636236	0.00494232	0.00834958
		LPCAT1	33.4246	1.17336	6.03089e-245	9.48356e-244				GNG8	45.3142	4.20071	0	0				IL4I1	25.4213	2.07801	1.46765e-142	1.45441e-141				CPSF6	30.1107	0.509459	3.51084e-199	7.39541e-198				GAB3	14.3941	1.10154	5.63921e-47	2.90435e-46				RAB25	2.789	2.3548	0.00528711	0.00891387
		TRAF4	33.2566	0.827775	1.6394e-242	2.56172e-241				SAR1B	45.2906	0.756878	0	0				CCR4	25.2979	0.690683	3.36692e-141	3.3259e-140				REEP3	29.9955	0.721837	1.12357e-197	2.35077e-196				PLCG2	14.3358	1.21283	1.30791e-46	6.71659e-46				RLN1	2.78303	1.12907	0.00538535	0.00907458
		N4BP1	33.2124	0.803153	7.12869e-242	1.11113e-240				IFNAR2	45.0918	1.17248	0	0				HECA	25.2963	0.669449	3.50625e-141	3.45804e-140				RRS1	29.9148	1.14825	1.2633e-196	2.63868e-195				RAB29	14.323	0.516458	1.57186e-46	8.05538e-46				FRY	2.77858	1.07792	0.00545973	0.00919365
		PRELID3B	32.9965	0.548638	9.11211e-239	1.4044e-237				TMEM154	44.9765	1.19797	0	0				LPAR2	25.2836	0.610239	4.84122e-141	4.77085e-140				SLAIN2	29.8217	0.702761	2.04268e-195	4.23805e-194				SH3BP2	14.0746	0.856418	5.44069e-45	2.74736e-44				ZNF208	2.76092	1.36315	0.00576394	0.00968619
		GYG1	32.9073	0.528624	1.7274e-237	2.65246e-236				MTRNR2L12	44.9484	0.658671	0	0				TMBIM1	25.1615	0.504336	1.05635e-139	1.03198e-138				WARS	29.7904	0.935448	5.20551e-195	1.07641e-193				RGS3	14.0558	1.01151	7.10174e-45	3.58176e-44				TTC9	2.75311	0.853982	0.00590322	0.0099122
		SIK3	32.8577	1.06405	8.83704e-237	1.35359e-235				PCED1B	44.7693	0.699807	0	0				FXYD1	25.1559	1.38962	1.21655e-139	1.18755e-138				SATB1	29.6605	0.520269	2.48154e-193	5.08061e-192				ETV1	13.9832	1.40661	1.97546e-44	9.93494e-44				TPBG	2.73379	1.69391	0.00626092	0.0104929
		TRMO	32.7083	1.0571	1.19001e-234	1.81159e-233				NINJ2	44.7312	1.26039	0	0				MPZL3	24.7822	0.656616	1.39612e-135	1.32937e-134				TRIM8	29.6102	0.817751	1.10386e-192	2.24519e-191				RASSF4	13.9175	1.89861	4.95933e-44	2.48007e-43				PDE8A	2.73098	0.510363	0.0063146	0.01058
		GPCPD1	32.5489	0.548181	2.17345e-232	3.28054e-231				AKIRIN2	44.662	0.534132	0	0				MAML2	24.7393	0.716295	4.04402e-135	3.83888e-134				COL9A2	29.5954	1.74063	1.71488e-192	3.47655e-191				HPS3	13.3772	0.797172	8.21748e-41	3.95172e-40				NR3C2	2.7186	1.00319	0.00655586	0.0109695
		NFKBIB	32.44	0.672905	7.50124e-231	1.1281e-229				IL6ST	44.6482	0.564195	0	0				TRABD2A	24.6395	1.26442	4.76875e-134	4.49589e-133				ATXN1	29.4704	0.52916	6.90456e-191	1.39292e-189				TTC24	13.2615	1.45006	3.87258e-40	1.84726e-39				EMP2	2.70665	2.44867	0.0067966	0.0113585
		LRMP	32.2213	0.921825	8.88344e-228	1.31996e-226				HOXB2	44.4997	1.09214	0	0				NR1D2	24.3599	0.737718	4.551e-131	4.23588e-130				ELL2	29.3409	0.522738	3.1263e-189	6.28655e-188				HDDC2	13.2093	0.523999	7.75176e-40	3.68915e-39				UBE2E2	2.69885	1.52617	0.0069579	0.0116171
		SLC25A4	32.1554	1.31175	7.42763e-227	1.10101e-225				STARD7	44.4401	0.567364	0	0				UAP1	24.274	0.658145	3.68838e-130	3.39983e-129				PKIA	29.2914	1.02794	1.33559e-188	2.677e-187				PIN4	13.1191	0.518241	2.55801e-39	1.21088e-38				TRIM47	2.69372	0.747164	0.0070659	0.0117863
		FAM53C	32.1273	0.76843	1.83303e-226	2.71065e-225				IPCEF1	44.1305	0.763019	0	0				GNL3	24.1436	0.601168	8.71247e-129	7.96578e-128				TARSL2	29.0405	0.582397	2.03049e-185	4.02432e-184				AFAP1L2	12.9902	1.30034	1.39073e-38	6.49409e-38				CCR2	2.68821	0.5639	0.00718352	0.0119761
		RIC8A	32.101	0.632534	4.27435e-226	6.30581e-225				CTSB	43.4062	0.516801	0	0				ZNF10	24.0539	0.735493	7.60203e-128	6.91483e-127				FBXO34	28.8809	0.632053	2.07565e-183	4.07478e-182				TTC16	12.7005	1.91454	5.87874e-37	2.67759e-36				COL6A1	2.66927	1.66692	0.00760153	0.0126543
		JOSD1	32.0602	0.59585	1.58501e-225	2.33277e-224				TOX2	43.3757	0.960035	0	0				LYPD3	24.0483	1.63819	8.69067e-128	7.88772e-127				LMO4	28.8532	0.759272	4.62049e-183	9.05631e-182				CCDC141	12.6623	0.846849	9.57145e-37	4.34039e-36				F2RL1	2.66882	1.43018	0.00761185	0.0126697
		ALG13	31.8467	0.52253	1.46086e-222	2.13234e-221				ZC2HC1A	42.9273	1.96671	0	0				SESN3	23.8475	0.551308	1.07394e-125	9.54472e-125				CTNNB1	28.8288	0.514134	9.34485e-183	1.82873e-181				TTC13	12.5481	0.698498	4.07068e-36	1.83055e-35				RIMKLB	2.63184	0.945801	0.00849226	0.0140747
		TRPC4AP	31.8402	0.621096	1.7962e-222	2.61874e-221				VAMP5	42.7919	0.580574	0	0				CRIP2	23.8022	1.75026	3.17174e-125	2.80884e-124				YPEL2	28.6339	0.797519	2.54151e-180	4.9116e-179				KLRC4	12.5059	1.04725	6.93471e-36	3.10162e-35				SNED1	2.6216	0.930663	0.00875184	0.0144817
		SIRT2	31.328	0.699789	1.94056e-215	2.76742e-214				ADAM10	42.5867	0.750037	0	0				ARHGAP5	23.7644	1.30372	7.79871e-125	6.90147e-124				CRTC3	28.5995	0.680132	6.82024e-180	1.31396e-178				KIAA1671	12.4916	1.16844	8.2964e-36	3.70664e-35				THRA	2.61861	0.525518	0.00882887	0.0146034
		SLC10A3	31.28	0.728695	8.71651e-215	1.2402e-213				ATP1B1	42.4699	1.42643	0	0				PRKAR2A	23.7501	0.508808	1.09521e-124	9.67829e-124				HBS1L	28.4996	0.580651	1.18484e-178	2.27911e-177				PIGC	12.4739	0.600223	1.03666e-35	4.62488e-35				GPA33	2.61171	1.42569	0.00900908	0.0148895
		RASGRP1	30.8384	0.586861	8.00296e-209	1.12195e-207				GCNT1	42.3878	1.55993	0	0				EPHA4	23.4833	1.18384	6.04628e-122	5.24588e-121				AP3M2	28.445	0.672145	5.61392e-178	1.07654e-176				MRPS18B	12.4721	0.50985	1.05999e-35	4.72559e-35				N6AMT1	2.60595	0.700444	0.00916206	0.0151363
		ERO1B	30.8301	0.70277	1.03486e-208	1.44915e-207				VOPP1	42.3503	0.545493	0	0				AMPD2	23.4685	1.2233	8.56198e-122	7.42337e-121				G0S2	28.3233	2.96353	1.78688e-176	3.40551e-175				PARP10	12.373	0.500356	3.66055e-35	1.62376e-34				BCAM	2.59561	2.55154	0.00944241	0.0155808
		TOX	30.8241	0.522764	1.24518e-208	1.74171e-207				LYPLA1	42.2672	0.694907	0	0				SNRK	23.3294	0.565016	2.23037e-120	1.91636e-119				GLCCI1	28.2906	0.697311	4.51502e-176	8.57853e-175				ZNF276	12.3072	0.670833	8.28484e-35	3.65281e-34				METTL18	2.59495	0.577359	0.00946055	0.0156059
		ELMSAN1	30.7213	0.916553	2.95281e-207	4.12098e-206				GOLGA8B	41.9591	0.84493	0	0				CYB561	23.2964	1.48447	4.82093e-120	4.1279e-119				RAP2B	28.2517	0.638538	1.3556e-175	2.56386e-174				JAKMIP2	12.2713	1.17245	1.29089e-34	5.67341e-34				RAP1GAP2	2.55892	1.09616	0.0104998	0.017243
		STX11	30.6249	0.653101	5.70427e-206	7.9253e-205				CHURC1	41.7379	0.508544	0	0				MAP3K4	22.9759	0.876686	8.12032e-117	6.83043e-116				OGDH	28.2476	0.559014	1.52222e-175	2.8746e-174				MITD1	12.266	0.520266	1.37888e-34	6.05587e-34				ATG9B	2.54696	0.797592	0.0108665	0.017817
		SETD2	30.6241	0.530678	5.8425e-206	8.10826e-205				FCRL3	41.6101	1.72823	0	0				ANKRD28	22.78	0.540281	7.24712e-115	6.04267e-114				SGK1	28.2329	0.759863	2.30558e-175	4.34071e-174				PDLIM1	12.2523	1.50242	1.63303e-34	7.16441e-34				EPHX1	2.54045	1.23838	0.0110709	0.0181376
		PLCG2	30.4826	1.87873	4.43426e-204	6.09932e-203				GABPB1	41.3278	0.884191	0	0				AGPAT4	22.7291	1.48312	2.31284e-114	1.922e-113				IRS2	28.002	0.878255	1.5378e-172	2.84768e-171				ABCD2	12.1219	1.22474	8.08364e-34	3.5031e-33				FAM153B	2.53897	2.8638	0.0111178	0.0182121
		MAN2A1	30.3231	0.715145	5.69393e-202	7.78883e-201				TSPAN14	40.8972	0.545533	0	0				TGFBR3	22.6223	0.745379	2.61608e-113	2.15953e-112				ZC3H7A	27.9575	0.544462	5.33694e-172	9.85348e-171				MS4A1	12.1133	1.61971	8.97704e-34	3.8889e-33				AFF3	2.53009	1.10099	0.0114032	0.0186698
		NOP56	30.2889	0.568044	1.60268e-201	2.18751e-200				GLCCI1	40.8854	0.972889	0	0				ZNF831	22.2118	0.510024	2.64007e-109	2.13669e-108				RUNX2	27.8234	0.695091	2.26163e-170	4.1509e-169				COA5	12.076	0.648868	1.41486e-33	6.09309e-33				FXN	2.527	0.60249	0.0115042	0.0188277
		PRKAR2A	30.1541	0.602127	9.48505e-200	1.28473e-198				ABI1	40.6922	0.556202	0	0				IL4R	22.1157	0.597535	2.23084e-108	1.79378e-107				CD109	27.7126	2.02264	4.92637e-169	8.98845e-168				LPAR5	11.9087	1.47881	1.06571e-32	4.53752e-32				SUSD4	2.52658	1.52858	0.0115178	0.0188475
		TERF1	29.8922	0.742579	2.48882e-196	3.30962e-195				SESN3	40.6747	0.745674	0	0				CRY1	21.8854	0.591109	3.57717e-106	2.83591e-105				BCAS3	27.5472	1.29177	4.77874e-167	8.61771e-166				OXLD1	11.7488	0.626165	7.1603e-32	3.00941e-31				EFHD1	2.52509	1.77328	0.0115669	0.0189203
		KDM2A	29.452	0.509179	1.18522e-190	1.54953e-189				FAM53B	40.5395	1.01502	0	0				BRAF	21.7997	0.578183	2.33695e-105	1.84443e-104				VDR	27.5426	1.45208	5.4243e-167	9.75352e-166				ASB2	11.6981	0.742818	1.30344e-31	5.46528e-31				KRTCAP3	2.51412	1.04371	0.011933	0.019496
		TBX21	29.3349	0.810413	3.72167e-189	4.8452e-188				ATP13A3	40.4438	1.44943	0	0				NME4	21.6727	1.18476	3.71389e-104	2.89618e-103				TCF7	27.5189	0.628636	1.04236e-166	1.87157e-165				EXOSC9	11.6164	0.563919	3.39987e-31	1.41599e-30				TJP3	2.50242	1.2097	0.0123347	0.0201258
		MTFP1	29.0829	0.641715	5.90872e-186	7.61261e-185				PTPN1	40.3187	0.531882	0	0				BNIP3	21.5554	0.719955	4.70732e-103	3.6366e-102				CTSH	27.4836	0.894453	2.76134e-166	4.93659e-165				EIF4EBP1	11.5829	0.584662	5.03107e-31	2.09044e-30				PIGM	2.49524	0.530532	0.0125872	0.0205109
		BRAF	29.0067	0.691768	5.41209e-185	6.96554e-184				LTA	40.3015	1.32429	0	0				TAF4B	21.4659	1.39596	3.24396e-102	2.49831e-101				DEAF1	27.3995	1.38251	2.78219e-165	4.95246e-164				PLCG1	11.5439	0.500283	7.92925e-31	3.28585e-30				ACVR2A	2.49193	1.11589	0.0127049	0.0206973
		HAUS3	28.8915	0.659963	1.52769e-183	1.95605e-182				TM9SF2	40.1811	0.603888	0	0				SSBP2	21.126	1.14201	4.59018e-99	3.45154e-98				MSRA	27.3775	1.08488	5.07816e-165	9.01355e-164				GPR68	11.2983	0.970187	1.3376e-29	5.45549e-29				SPINK2	2.49037	1.00668	0.012761	0.020783
		BANP	28.5615	0.785963	2.02081e-179	2.55317e-178				RCAN3	40.0942	0.58061	0	0				RAP2B	21.0674	0.595898	1.58446e-98	1.18638e-97				ANKRD55	27.2014	2.758	6.24468e-163	1.09587e-161				TRAFD1	11.2652	0.608721	1.94872e-29	7.91935e-29				LTF	2.48371	1.60117	0.0130023	0.0211468
		CYP51A1	28.3814	0.879232	3.43362e-177	4.28581e-176				SNX5	40.0871	0.644606	0	0				CXCL16	21.0216	1.05246	4.16195e-98	3.09762e-97				CTBS	27.1512	0.617925	2.45062e-162	4.28238e-161				RASSF7	11.2483	0.557758	2.36036e-29	9.58591e-29				GABBR1	2.48219	1.21522	0.0130577	0.0212302
		UAP1	28.1238	0.718864	5.01291e-174	6.2133e-173				USP48	40.0824	0.756342	0	0				MGAT5	20.9452	0.93687	2.07659e-97	1.54277e-96				PLAGL2	27.1028	1.18273	9.1374e-162	1.59448e-160				SNAPC5	11.1627	0.596291	6.2047e-29	2.50592e-28				A2M	2.47505	1.39135	0.0133216	0.0216336
		CD200R1	27.8945	1.03814	3.1121e-171	3.82296e-170				SOX4	39.9724	1.60034	0	0				SESN1	20.8874	0.637358	6.97322e-97	5.1621e-96				STAM	27.0773	0.508315	1.82343e-161	3.17297e-160				MCOLN2	11.0143	0.57096	3.26242e-28	1.30276e-27				TIMP3	2.46587	2.03192	0.0136682	0.0221703
		DBF4	27.5929	0.555263	1.35421e-167	1.64239e-166				VMP1	39.9605	0.566395	0	0				CYSLTR1	20.8391	1.23028	1.91299e-96	1.41445e-95				MAP1LC3A	26.865	0.571645	5.62805e-159	9.73881e-158				DCLRE1C	10.9584	0.964175	6.05398e-28	2.40897e-27				HPCAL4	2.46409	1.48365	0.0137362	0.022272
		GNL1	27.5423	0.581444	5.46838e-167	6.61269e-166				RNF145	39.8816	0.613002	0	0				FBLN7	20.6507	0.603976	9.62667e-95	7.07571e-94				ZC2HC1A	26.8051	1.27476	2.81955e-158	4.87217e-157				CCR1	10.814	1.53849	2.95534e-27	1.15888e-26				GREM2	2.44185	1.38846	0.0146123	0.0236615
		MAZ	27.3409	0.522014	1.38582e-164	1.66446e-163				FAM184A	39.5589	1.91728	0	0				MXI1	20.6221	0.916117	1.73802e-94	1.27144e-93				CFAP20	26.6003	0.575088	6.73586e-156	1.14797e-154				IVD	10.8137	0.797415	2.96566e-27	1.16256e-26				TRMT13	2.44117	0.504239	0.0146398	0.023699
		DUSP5	27.2803	0.570128	7.26329e-164	8.69003e-163				CHST11	39.4344	0.566503	0	0				PDE8A	20.5497	1.48898	7.74417e-94	5.62211e-93				GABPB1	26.5371	0.60026	3.61679e-155	6.13865e-154				CCR2	10.6383	1.21068	1.9767e-26	7.65445e-26				IL2	2.42975	0.561818	0.0151093	0.0244345
		KDM2B	27.2793	0.74599	7.45901e-164	8.9156e-163				LAPTM4B	39.3969	2.69611	0	0				BCL2A1	20.2732	0.626566	2.21672e-91	1.58518e-90				BET1L	26.3728	0.597132	2.81418e-153	4.74395e-152				AKAP7	10.4824	0.756154	1.0406e-25	3.97253e-25				TACSTD2	2.42479	1.70172	0.0153173	0.0247579
		RASGEF1B	27.1851	0.783368	9.74256e-163	1.1556e-161				SGTB	39.3075	0.989147	0	0				SLC40A1	20.1436	1.92904	3.06078e-90	2.17249e-89				CREG1	26.2427	1.03315	8.66618e-152	1.44907e-150				CRIM1	10.3703	1.27814	3.38615e-25	1.28085e-24				ZNF677	2.42095	0.671276	0.0154801	0.0250113
		ZNF184	27.1216	1.32391	5.47169e-162	6.46546e-161				TULP4	39.1973	1.27094	0	0				PHLDB3	19.9162	0.968626	2.94804e-88	2.05369e-87				MAN2B1	26.1269	0.535455	1.80625e-150	3.00404e-149				RINL	10.3451	0.681711	4.40302e-25	1.66144e-24				KCNQ1	2.41291	1.07124	0.0158256	0.0255463
		LGR6	27.0052	3.68804	1.28286e-160	1.50724e-159				LGMN	39.1649	2.32808	0	0				TPD52	19.7512	0.699844	7.82746e-87	5.39529e-86				CMTM8	25.9861	1.05926	7.11128e-149	1.1686e-147				TSC22D1	10.3345	0.754616	4.92038e-25	1.85441e-24				GPR160	2.4118	1.58324	0.0158741	0.0256212
		ARIH1	26.8894	0.579485	2.92107e-159	3.42225e-158				YPEL2	38.9197	1.00359	0	0				IGFBP4	19.6868	0.764706	2.79758e-86	1.91977e-85				ZNF831	25.8929	0.526411	7.99934e-148	1.31107e-146				FXYD2	10.288	1.04661	7.98025e-25	2.9967e-24				CD248	2.39529	1.38396	0.0166074	0.0267593
		SPATA2L	26.8597	1.09831	6.50583e-159	7.60055e-158				BCL3	38.8057	0.65156	0	0				APP	19.4517	0.951933	2.82003e-84	1.91087e-83				PLPP5	25.7265	0.626287	5.90932e-146	9.62165e-145				ISCA2	10.2794	0.584503	8.72274e-25	3.27057e-24				CASP10	2.39339	0.821221	0.0166933	0.0268874
		MLLT3	26.596	0.622718	7.55642e-156	8.72929e-155				UHRF2	38.7993	0.789722	0	0				PTTG1IP	19.4189	0.59868	5.3401e-84	3.61061e-83				CSGALNACT1	25.4976	1.05131	2.09386e-143	3.38704e-142				ADRB2	10.1597	0.710341	3.00064e-24	1.11497e-23				SLC22A17	2.38316	0.958828	0.0171649	0.0276255
		CTR9	26.4704	0.537522	2.12269e-154	2.43404e-153				ARPP19	38.6042	0.515175	0	0				EMP1	19.3062	2.41325	4.76463e-83	3.19022e-82				CERS5	25.1812	0.735891	6.44131e-140	1.02722e-138				BCL2L1	10.1317	0.53429	3.9966e-24	1.48238e-23				TNK1	2.38252	0.920101	0.0171944	0.0276643
		MLF1	26.3074	1.29223	1.57804e-152	1.79293e-151				RFTN1	38.5903	0.576815	0	0				CHD7	19.2386	1.08096	1.75887e-82	1.17136e-81				PSMB5	24.9919	0.530736	7.48276e-138	1.18568e-136				LIMK1	10.0646	1.03381	7.91748e-24	2.91837e-23				ALKBH2	2.3472	0.534542	0.0189152	0.0303088
		SFMBT2	26.0423	0.905833	1.64526e-149	1.84899e-148				SUSD3	38.3746	0.65693	0	0				RASSF3	18.7578	0.841289	1.67078e-78	1.07406e-77				TFRC	24.8249	0.593037	4.83368e-136	7.58172e-135				VPS72	10.0504	0.529116	9.14812e-24	3.36698e-23				OSBPL1A	2.34422	1.39256	0.0190667	0.0305358
		DHCR7	25.8917	0.994852	8.25971e-148	9.19087e-147				EBI3	38.2784	2.56522	0	0				ZHX2	18.681	0.767394	7.06805e-78	4.51794e-77				POU2AF1	24.7253	2.4632	5.7128e-135	8.91557e-134				MBD5	9.94548	0.55344	2.63913e-23	9.63051e-23				MDK	2.33357	0.94461	0.0196184	0.031391
		THUMPD1	25.8552	0.514506	2.12655e-147	2.35783e-146				CLIP1	37.8946	0.751284	0	0				PPP1R15B	18.5247	0.549449	1.30511e-76	8.27835e-76				ZC3H8	24.6521	0.721006	3.49043e-134	5.41322e-133				CAPN12	9.92502	1.24175	3.24023e-23	1.18066e-22				EPCAM	2.31032	1.89866	0.0208704	0.033304
		WDR47	25.5954	0.964674	1.71655e-144	1.87641e-143				CHST7	37.8564	1.31838	0	0				PGAP1	18.37	0.906156	2.28576e-75	1.43374e-74				PARVB	24.641	0.782798	4.60034e-134	7.11676e-133				TRIM21	9.90209	0.631596	4.07667e-23	1.48152e-22				FAM153A	2.30782	2.36154	0.021009	0.0335166
		ABHD17A	25.2166	0.558069	2.63593e-140	2.82175e-139				SLC12A6	37.7221	1.68651	0	0				ZSCAN18	17.7664	1.34346	1.28788e-70	7.77174e-70				ZDBF2	24.626	0.906959	6.64611e-134	1.02305e-132				STAMBPL1	9.87668	0.544779	5.2546e-23	1.90458e-22				KNOP1	2.30395	0.501855	0.0212256	0.0338274
		KIAA1191	24.9969	0.558949	6.60842e-138	7.00775e-137				AP1S2	37.6671	0.796019	1.7189124582898e-310	0				HOOK2	17.7168	0.617882	3.11174e-70	1.8678e-69				PNMA1	24.4757	0.677291	2.67794e-132	4.08172e-131				PMS2	9.87226	0.823499	5.49138e-23	1.98808e-22				ZBTB18	2.30388	1.0561	0.0212291	0.0338286
		TOB2	24.9063	0.548955	6.36586e-137	6.699e-136				TACC3	37.6533	0.794968	2.8893537353675e-310	0				GRASP	17.4401	2.22837	4.09533e-68	2.39673e-67				TP53BP2	24.239	0.709278	8.63785e-130	1.30218e-128				GIMAP8	9.79299	1.14645	1.20677e-22	4.34487e-22				CLDN3	2.30339	2.11994	0.0212571	0.0338688
		ZPR1	24.9006	0.522159	7.33056e-137	7.70764e-136				CDIP1	37.4434	1.04001	7.70173e-307	1.47235e-305				PRKCA	17.4044	0.952936	7.63994e-68	4.45855e-67				NAA30	24.2379	0.896421	8.87974e-130	1.33703e-128				PARP15	9.75674	0.504635	1.72608e-22	6.2002e-22				CFH	2.26922	0.784956	0.0232548	0.0368955
		RNF168	24.8982	0.601721	7.7814e-137	8.17475e-136				PRDX3	37.3935	0.545309	4.98887e-306	9.52259e-305				CYSTM1	17.0238	0.505316	5.46805e-65	3.10632e-64				ZEB1	24.0973	0.562136	2.66739e-128	3.97291e-127				MSC	9.75026	0.698857	1.83997e-22	6.60166e-22				H1F0	2.26647	0.726211	0.0234226	0.0371331
		MKNK2	24.8453	0.561454	2.90654e-136	3.03547e-135				THADA	37.1506	1.05409	4.2892e-302	8.11222e-301				NAF1	16.9621	0.582357	1.56548e-64	8.86487e-64				STAT5B	24.0506	0.523909	8.22268e-128	1.21886e-126				SPNS3	9.64525	0.627853	5.14874e-22	1.82881e-21				C16orf74	2.25929	1.0825	0.0238654	0.0377966
		JADE2	24.7941	0.662757	1.03886e-135	1.08404e-134				PTPRJ	37.0555	0.883789	1.46181e-300	2.75634e-299				TMEM71	16.9089	0.732483	3.86988e-64	2.18244e-63				LRRC41	23.9256	0.641652	1.65915e-126	2.43611e-125				APOBEC3F	9.6079	0.922748	7.40467e-22	2.61961e-21				KIAA1147	2.24782	0.538612	0.0245878	0.038881
		ATG2A	24.6671	0.780023	2.41503e-134	2.48864e-133				MZB1	37.0288	1.51918	3.94464e-300	7.42658e-299				IFT57	16.7979	0.607278	2.52771e-63	1.41522e-62				PHLDA2	23.9049	1.10935	2.72136e-126	3.9816e-125				SNTB1	9.47681	1.04184	2.62186e-21	9.14776e-21				ZNF439	2.23748	0.804183	0.0252549	0.0398953
		DCTN6	24.4797	0.605711	2.42804e-132	2.46924e-131				NUDT5	36.9146	0.597381	2.69627e-298	5.06091e-297				PLEKHA1	16.715	0.721347	1.02005e-62	5.67522e-62				HOOK2	23.8787	0.721478	5.09652e-126	7.43912e-125				TSPAN32	9.46423	0.772169	2.95733e-21	1.03066e-20				SAMD12	2.23217	0.755282	0.0256035	0.0403996
		GTPBP1	24.3069	0.756464	1.65691e-130	1.67132e-129				EPB41	36.9098	0.541703	3.21623e-298	6.02776e-297				GCSAM	16.5321	1.80411	2.1541e-61	1.1894e-60				ZNF410	23.7109	0.543709	2.78157e-124	4.0129e-123				GFOD1	9.43298	0.735446	3.98607e-21	1.38608e-20				SLC2A11	2.22138	0.517176	0.0263255	0.0415035
		FBXO32	24.1605	0.68933	5.79372e-129	5.77835e-128				NABP1	36.7527	0.779751	1.05145e-295	1.96171e-294				TMEM63A	16.1092	0.877691	2.20003e-58	1.18112e-57				HSPA12A	23.6844	3.26307	5.21579e-124	7.50722e-123				ACTA2	9.35193	0.58769	8.60585e-21	2.97169e-20				MYL9	2.20393	1.26299	0.0275295	0.043323
		NUFIP2	24.1279	0.553198	1.27431e-128	1.26686e-127				TMEM140	36.6891	0.914264	1.09073e-294	2.0289e-293				SYNJ2	15.9789	0.634918	1.79197e-57	9.51345e-57				NINJ2	23.6494	0.745906	1.19636e-123	1.71797e-122				HLA-DOA	9.299	1.50809	1.41772e-20	4.86978e-20				CRABP2	2.20305	1.14658	0.027591	0.0434143
		PLEKHA2	23.9748	0.502323	5.09571e-127	4.99783e-126				RHOC	36.4996	0.62236	1.12576e-291	2.06924e-290				ESYT2	15.9589	0.617201	2.46955e-57	1.31051e-56				PAM	23.4514	0.568588	1.27818e-121	1.8249e-120				KLHDC4	9.29233	0.593761	1.5095e-20	5.18218e-20				PLAG1	2.20029	1.27773	0.027786	0.0437079
		TP53INP2	23.9463	1.20549	1.00978e-126	9.87265e-126				NECAP2	36.3509	0.579346	2.53978e-289	4.62717e-288				SMAD7	15.8224	0.547504	2.17899e-56	1.14264e-55				TRABD2A	23.4263	1.12095	2.30665e-121	3.28949e-120				SLC2A4RG	9.24525	0.54535	2.347e-20	8.01961e-20				ZNF181	2.19663	0.570157	0.0280467	0.0440978
		TFIP11	23.9161	0.65408	2.0844e-126	2.03311e-125				RAB10	36.3044	0.517584	1.37912e-288	2.50156e-287				NSG1	15.8224	1.20727	2.1805e-56	1.14294e-55				FLT1	23.3693	2.70252	8.76555e-121	1.24575e-119				FAM3C	9.2422	0.517465	2.41474e-20	8.24199e-20				PPFIBP2	2.15722	1.5424	0.0309888	0.0486004
		KIF21A	23.8241	0.690363	1.87812e-125	1.82188e-124				GPHN	36.2114	1.32627	4.03271e-287	7.29357e-286				MAFF	15.7339	0.624896	8.86231e-56	4.60833e-55				PDCL	23.3085	0.70728	3.63325e-120	5.13999e-119				PLXDC1	9.20988	1.02864	3.26496e-20	1.10951e-19				ZNF90	2.14592	0.702926	0.0318794	0.0499466
		GPR132	23.8233	0.564891	1.91671e-125	1.85786e-124				METTL8	36.1195	1.09433	1.11984e-285	2.02239e-284				ITGA5	15.7077	0.829694	1.33932e-55	6.95268e-55				RIC1	23.3041	0.650349	4.02935e-120	5.69387e-119				PON3	9.16815	2.96827	4.81199e-20	1.6281e-19
		PRR5L	23.4095	1.12228	3.418e-121	3.25707e-120				GBP4	35.9784	0.66248	1.82124e-283	3.27955e-282				UBE2Q2	15.5968	0.572615	7.65939e-55	3.92848e-54				MAPKAPK3	23.0561	0.574427	1.27754e-117	1.76903e-116				OGG1	9.13841	0.810891	6.33745e-20	2.13898e-19
		BPGM	23.3211	0.845525	2.71102e-120	2.56369e-119				HLA-DMA	35.8227	0.507254	4.90437e-281	8.79313e-280				MID1IP1	15.5298	0.632811	2.18097e-54	1.1099e-53				ORAI2	23.0518	0.739128	1.41097e-117	1.9516e-116				ING4	9.05881	0.639854	1.31875e-19	4.41375e-19
		GPR137B	23.0644	0.536777	1.0536e-117	9.79176e-117				MICAL2	35.8162	1.09989	6.18441e-281	1.10403e-279				GSTM3	15.4415	1.19068	8.61335e-54	4.35122e-53				INPP5F	22.862	0.811719	1.1114e-115	1.51529e-114				PDZD11	9.01728	0.529788	1.92823e-19	6.43453e-19
		NELFCD	22.6178	0.524197	2.8938e-113	2.6226e-112				METTL7A	35.7752	3.2278	2.68484e-280	4.77916e-279				MPP7	15.3612	1.13519	2.97992e-53	1.49563e-52				TMEM245	22.7197	0.574568	2.8646e-114	3.88427e-113				NR5A2	8.95256	2.0876	3.47339e-19	1.1538e-18
		TRAPPC10	22.4994	0.831222	4.20742e-112	3.78272e-111				FOXO1	35.6228	0.728608	6.21763e-278	1.10361e-276				BCL9L	15.3534	0.662733	3.36239e-53	1.68554e-52				IFNAR2	22.6186	0.634966	2.84643e-113	3.83449e-112				NHLRC3	8.93577	0.690942	4.04368e-19	1.34144e-18
		PDZD8	22.4619	0.753553	9.78997e-112	8.78266e-111				DDHD1	35.5756	0.889142	3.33781e-277	5.90759e-276				SH2D3A	15.1957	0.969651	3.77637e-52	1.87114e-51				NBEAL1	22.5684	0.540556	8.86132e-113	1.19114e-111				ZNF480	8.8988	0.803079	5.64516e-19	1.86573e-18
		EXOSC9	22.3965	0.731251	4.25803e-111	3.80068e-110				CISD2	35.5753	0.539386	3.37686e-277	5.9597e-276				EFCAB2	15.1692	1.00164	5.65255e-52	2.79741e-51				TNFSF13B	22.3844	0.861018	5.58482e-111	7.44263e-110				TREX1	8.87675	1.84305	6.88434e-19	2.27105e-18
		TNIP3	22.3355	0.735286	1.67047e-110	1.4857e-109				PHPT1	35.5164	0.501119	2.74763e-276	4.83544e-275				SH3BP5	15.1216	0.574465	1.16727e-51	5.7561e-51				FAM174B	22.3737	1.67637	7.10412e-111	9.45717e-110				SLC2A8	8.84323	0.796965	9.29923e-19	3.05711e-18
		C16orf72	22.2873	0.739893	4.90928e-110	4.34756e-109				VDR	35.4528	1.77917	2.62948e-275	4.6014e-274				KIAA0391	14.9969	0.708372	7.68821e-51	3.75099e-50				MT1E	22.283	0.537885	5.39996e-110	7.1502e-109				SPRY2	8.81637	2.14427	1.18233e-18	3.87766e-18
		MSL2	21.873	0.605345	4.69764e-106	4.05593e-105				NDFIP2	35.3425	0.732619	1.3074e-273	2.27821e-272				HGSNAT	14.9645	0.601534	1.2534e-50	6.10079e-50				TMEM64	22.162	1.12188	7.99793e-109	1.04784e-107				PVRIG	8.71921	0.987287	2.80151e-18	9.13252e-18
		LUC7L	21.8461	0.501549	8.46716e-106	7.28517e-105				LAX1	35.2085	0.891057	1.48337e-271	2.57401e-270				IL6R	14.89	0.582697	3.82609e-50	1.85431e-49				CSNK1G3	22.0597	0.528136	7.70877e-108	1.0036e-106				MS4A6A	8.70215	1.20112	3.25646e-18	1.05989e-17
		ARHGAP25	21.8331	0.511291	1.12433e-105	9.66033e-105				PTP4A3	35.0676	1.76603	2.10515e-269	3.63769e-268				USP46	14.8853	1.57359	4.10597e-50	1.98763e-49				PLPP1	22.0233	0.739137	1.72295e-107	2.23605e-106				ZNF493	8.64106	0.587719	5.56915e-18	1.8022e-17
		CADM1	21.7653	1.23563	4.94405e-105	4.21877e-104				TXNDC17	34.9857	0.504726	3.71835e-268	6.39855e-267				CCL20	14.7664	0.817306	2.41309e-49	1.15819e-48				DCP1B	21.9231	0.996762	1.56386e-106	2.01902e-105				ZNF75A	8.57188	0.686438	1.01806e-17	3.27398e-17
		FBXO34	21.4091	0.508405	1.09921e-101	9.221e-101				ALDH9A1	34.8784	0.649943	1.57869e-266	2.70536e-265				RORC	14.7244	1.81465	4.49143e-49	2.1474e-48				MTMR6	21.8759	0.557617	4.40244e-106	5.64851e-105				TNFSF4	8.5702	0.9922	1.03305e-17	3.32136e-17
		LRIG1	21.0276	0.976808	3.66839e-98	3.02216e-97				MORC3	34.7561	0.651577	1.12092e-264	1.91297e-263				BMI1	14.7163	0.75582	5.06701e-49	2.42166e-48				TRIB1	21.8367	1.00355	1.04057e-105	1.32959e-104				TPRG1	8.55283	0.884375	1.20107e-17	3.85855e-17
		TRMT10C	20.7141	0.506997	2.58449e-95	2.09306e-94				TFRC	34.7459	0.808813	1.59999e-264	2.72679e-263				NLRP3	14.6842	1.55844	8.1358e-49	3.87787e-48				CFAP36	21.8106	0.592768	1.8413e-105	2.35031e-104				TFB1M	8.5393	0.72699	1.3504e-17	4.33492e-17
		PGRMC2	20.7053	1.0038	3.10569e-95	2.51188e-94				MIIP	34.7224	0.83362	3.61585e-264	6.13705e-263				RRP12	14.6263	0.805579	1.90876e-48	9.05969e-48				IKBKB	21.7769	0.647634	3.83928e-105	4.89558e-104				FGR	8.52083	1.76661	1.58415e-17	5.07871e-17
		PPP2R2B	20.599	0.646186	2.80016e-94	2.24284e-93				CCDC167	34.7133	0.545139	4.96707e-264	8.41892e-263				C16orf54	14.6234	0.513216	1.99081e-48	9.44549e-48				SIPA1L1	21.7227	0.620989	1.2531e-104	1.58807e-103				MVB12B	8.46009	0.61281	2.67165e-17	8.52332e-17
		CKAP2	20.5968	0.544696	2.9313e-94	2.34636e-93				LMBRD1	34.5181	0.529432	4.29567e-261	7.20221e-260				IGFBP3	14.4976	1.20162	1.25464e-47	5.9008e-47				SLC39A1	21.6601	0.573809	4.8774e-104	6.15605e-103				ZFP14	8.45604	0.87091	2.76612e-17	8.81562e-17
		XCL2	20.4725	0.531957	3.78892e-93	3.01148e-92				PKIA	34.494	1.15835	9.86514e-261	1.65178e-259				TNFSF13B	14.4928	0.642356	1.3464e-47	6.32276e-47				SGPP2	21.4286	1.11121	7.22755e-102	9.02135e-101				GNGT2	8.32454	0.794548	8.4654e-17	2.66371e-16
		CASZ1	20.4625	1.70332	4.6531e-93	3.6936e-92				FLVCR2	34.4915	3.2987	1.07426e-260	1.79386e-259				VSIG1	14.4423	2.09328	2.80351e-47	1.31109e-46				F5	21.351	0.944095	3.81684e-101	4.74029e-100				COPS7A	8.28627	0.617856	1.16851e-16	3.66567e-16
		TRIM28	20.4471	0.546587	6.37332e-93	5.05264e-92				VAV3	34.4898	1.49724	1.13967e-260	1.90053e-259				EVA1C	14.3757	1.0504	7.35446e-47	3.42261e-46				KLHL42	20.9159	1.10121	3.83758e-97	4.66336e-96				HENMT1	8.28248	0.601591	1.20637e-16	3.78253e-16
		CYTH3	20.2911	1.03164	1.54168e-91	1.20832e-90				NDUFB8	34.4022	0.599655	2.34007e-259	3.89708e-258				PLK2	14.3158	1.08407	1.74248e-46	8.07281e-46				PGAP1	20.8228	0.948919	2.69131e-96	3.25767e-95				PMS1	8.20201	0.553815	2.36407e-16	7.3659e-16
		NCOA2	20.1776	0.573816	1.54051e-90	1.19756e-89				UNC119	34.3634	0.807707	8.88656e-259	1.474e-257				STMN3	14.3029	0.624512	2.09834e-46	9.71059e-46				GAB2	20.7404	2.27488	1.49819e-95	1.80994e-94				HDDC3	8.16617	0.654029	3.18338e-16	9.90126e-16
		ZBTB7A	20.1222	0.59669	4.71288e-90	3.65683e-89				MTMR6	34.2855	0.833723	1.28949e-257	2.13316e-256				USP53	14.2905	0.902016	2.50747e-46	1.1591e-45				TSPAN13	20.6789	1.68183	5.35976e-95	6.42498e-94				MAP2K6	8.11839	0.79221	4.72415e-16	1.46422e-15
		RCE1	20.0592	0.60172	1.67846e-89	1.29748e-88				MSI2	34.1807	0.680391	4.68614e-256	7.72125e-255				DHCR7	13.7452	0.602564	5.44257e-43	2.42115e-42				FZD3	20.571	2.59594	4.98824e-94	5.92808e-93				ALKBH6	8.11294	0.535077	4.94103e-16	1.53029e-15
		PPP1R14B	19.6901	0.857819	2.62208e-86	1.98973e-85				CFAP20	34.0378	0.747904	6.15546e-254	1.00753e-252				PRR7	13.6426	0.660828	2.23452e-42	9.83806e-42				DAPK2	20.3343	0.812395	6.38972e-92	7.45788e-91				KIAA0825	8.05113	1.39382	8.20366e-16	2.52876e-15
		GCH1	19.5539	0.501675	3.82093e-85	2.87485e-84				FAM110A	33.9664	0.821679	6.97826e-253	1.1407e-251				AKT3	13.6113	0.683258	3.4302e-42	1.50703e-41				CMSS1	20.2785	0.694299	1.9894e-91	2.31326e-90				ARPC1A	8.02665	0.58509	1.0017e-15	3.08237e-15
		PMEPA1	19.5289	0.819988	6.24123e-85	4.69303e-84				GPCPD1	33.8335	0.535683	6.34453e-251	1.03438e-249				ID1	13.5634	0.993618	6.59703e-42	2.881e-41				NTRK2	20.271	2.9754	2.32045e-91	2.69568e-90				HAGHL	8.02191	0.850759	1.04113e-15	3.20131e-15
		CXCL16	19.217	0.949166	2.67007e-82	1.97423e-81				RAB33A	33.7433	1.28975	1.33886e-249	2.16856e-248				KLF5	13.5197	1.91199	1.19664e-41	5.20755e-41				EBI3	20.2558	1.5838	3.15457e-91	3.65441e-90				RASGEF1A	7.99947	1.22626	1.2496e-15	3.83284e-15
		PIK3AP1	19.1757	1.19552	5.91001e-82	4.35425e-81				ITFG1	33.72	0.755746	2.94435e-249	4.7504e-248				KLF9	13.4303	0.522475	4.01867e-41	1.73909e-40				ECHDC2	20.1197	0.539254	4.96517e-90	5.70926e-89				MRPS14	7.99479	0.521378	1.29793e-15	3.97911e-15
		TSC22D2	19.1021	0.505386	2.42561e-81	1.77758e-80				MGST2	33.5903	2.35636	2.32699e-247	3.73493e-246				RGS16	13.4063	0.50535	5.55479e-41	2.39632e-40				CXorf40B	20.0603	0.585078	1.64064e-89	1.88476e-88				SLC27A3	7.98915	0.921345	1.35874e-15	4.16245e-15
		TGFBR3	19.0848	0.648381	3.37535e-81	2.47068e-80				KDSR	33.4515	0.57829	2.45016e-245	3.91741e-244				SGK3	13.3041	0.766385	2.19219e-40	9.37232e-40				PIGX	19.9515	0.685083	1.45406e-88	1.65966e-87				HLTF	7.95424	0.642181	1.80233e-15	5.51048e-15
		EIF4EBP1	18.9821	0.658604	2.39661e-80	1.74602e-79				CEP120	33.344	0.914854	8.88855e-244	1.41385e-242				CFH	13.1611	2.20835	1.46937e-39	6.23052e-39				MBOAT7	19.7706	0.724499	5.33233e-87	6.00347e-86				IL9R	7.94206	0.758031	1.98847e-15	6.07508e-15
		NUDT11	18.9083	2.57119	9.74095e-80	7.05111e-79				LIMA1	33.2928	0.83817	4.90593e-243	7.79359e-242				ORAI2	13.1382	0.592922	1.98785e-39	8.41461e-39				SEC14L2	19.7319	1.1045	1.14761e-86	1.28505e-85				POLM	7.88194	0.643705	3.22328e-15	9.80178e-15
		CTDP1	18.6133	0.729436	2.50804e-77	1.78221e-76				LY96	33.2579	1.21616	1.56902e-242	2.48936e-241				WNT7A	13.1268	3.42877	2.31255e-39	9.77909e-39				HIVEP1	19.7151	0.73274	1.59996e-86	1.78354e-85				EPS8L2	7.86118	0.603664	3.80527e-15	1.1532e-14
		CCR5	18.349	0.729429	3.36342e-75	2.35763e-74				NT5C3A	33.1204	0.518042	1.51402e-240	2.3808e-239				RNF130	13.0857	0.96354	3.97498e-39	1.67633e-38				NBN	19.6282	0.524752	8.88155e-86	9.8387e-85				MRPL23	7.81683	0.605847	5.41712e-15	1.63568e-14
		MAFF	18.2178	0.704953	3.73024e-74	2.58843e-73				NT5C	33.0129	0.552561	5.30853e-239	8.32653e-238				GDPD5	12.9799	1.2636	1.59027e-38	6.66347e-38				IFT57	19.5515	0.551786	4.0061e-85	4.41418e-84				APOL1	7.81093	1.00409	5.67657e-15	1.71277e-14
		CTPS1	18.1431	0.992821	1.45698e-73	1.0065e-72				TADA3	32.9011	0.537992	2.12269e-237	3.32109e-236				SLC12A7	12.9162	0.978765	3.64476e-38	1.51798e-37				ZBTB10	19.3666	1.14014	1.47554e-83	1.60306e-82				RNASEL	7.80472	0.842761	5.96336e-15	1.79843e-14
		TP53BP2	17.8159	0.586278	5.31785e-71	3.58385e-70				U2AF1L4	32.7947	0.70987	7.00603e-236	1.09476e-234				TCP11L2	12.87	0.758071	6.64357e-38	2.75583e-37				ZNF592	19.252	0.760254	1.35688e-82	1.46136e-81				DTX3	7.79396	0.598687	6.49414e-15	1.9566e-14
		MVD	17.6934	0.567561	4.71021e-70	3.16232e-69				DGKE	32.6407	1.15474	1.08648e-233	1.68921e-232				RIC3	12.7799	0.610855	2.12355e-37	8.7473e-37				RYBP	19.1919	0.655112	4.32428e-82	4.6371e-81				HECTD2	7.77285	1.23008	7.67419e-15	2.30709e-14
		SLC25A33	17.4687	0.661905	2.47885e-68	1.64027e-67				FAM173A	32.4857	0.684008	1.69981e-231	2.63619e-230				GNAQ	12.7499	1.09512	3.12109e-37	1.28096e-36				FGFR1	19.0668	1.64545	4.76713e-81	5.05952e-80				RSAD2	7.7559	0.758294	8.77169e-15	2.63193e-14
		MEF2D	17.3665	0.541705	1.47884e-67	9.70795e-67				C17orf49	32.3152	0.61696	4.27989e-229	6.57186e-228				CTH	12.6751	1.10141	8.12695e-37	3.32118e-36				KCNK5	19.0172	1.48599	1.2277e-80	1.29856e-79				YPEL1	7.73115	1.31692	1.06577e-14	3.18779e-14
		COQ10A	17.2873	0.713828	5.85847e-67	3.80754e-66				PMVK	32.3099	0.649584	5.0801e-229	7.79095e-228				RASSF2	12.6616	0.624037	9.65223e-37	3.94061e-36				CXorf40A	19.0103	0.749244	1.40097e-80	1.47931e-79				VPS25	7.73028	0.508289	1.07307e-14	3.20888e-14
		EGLN2	17.2623	0.501333	9.05011e-67	5.86956e-66				PEX3	32.2306	1.20126	6.57019e-228	1.0039e-226				PMEPA1	12.6153	0.578252	1.7379e-36	7.06722e-36				CXCR5	18.9726	1.30418	2.87471e-80	3.02258e-79				PEX11B	7.66838	0.590416	1.74182e-14	5.1787e-14
		NOCT	17.0406	1.53793	4.10147e-65	2.63118e-64				DUSP10	31.727	0.672651	6.59038e-221	9.88717e-220				MAP4K2	12.4794	0.550683	9.67295e-36	3.9143e-35				PPARG	18.9554	2.00354	3.98225e-80	4.18356e-79				SCCPDH	7.66088	0.653811	1.8466e-14	5.48891e-14
		CHPT1	17.0164	0.995765	6.20609e-65	3.97516e-64				RAP1GDS1	31.713	0.635596	1.02832e-220	1.54086e-219				PDP1	12.4457	0.563695	1.47636e-35	5.9607e-35				CHST7	18.8768	0.72906	1.76882e-79	1.8504e-78				SERP2	7.64501	1.41601	2.08936e-14	6.19716e-14
		SLFN11	16.9939	0.711653	9.11271e-65	5.82791e-64				CD83	31.6997	0.765907	1.57097e-220	2.35114e-219				PARD6A	12.4431	0.607797	1.52557e-35	6.15739e-35				FAM13A	18.842	1.31022	3.42086e-79	3.57261e-78				SLC16A11	7.60545	1.91333	2.83917e-14	8.39505e-14
		TXLNG	16.971	0.548542	1.34727e-64	8.603e-64				SATB1	31.6907	0.559259	2.08475e-220	3.11633e-219				VIPR1	12.4246	2.37084	1.92086e-35	7.72765e-35				PVALB	18.7514	3.94265	1.88693e-78	1.94606e-77				SIDT1	7.58299	0.515501	3.37673e-14	9.96317e-14
		PDLIM1	16.9167	1.67566	3.38788e-64	2.15667e-63				EHMT1	31.5114	0.697042	6.06344e-218	8.96652e-217				WDR47	12.3938	0.548224	2.82364e-35	1.13192e-34				LGALS9	18.7344	0.558588	2.59741e-78	2.67215e-77				ATP9A	7.56265	1.64555	3.94952e-14	1.16338e-13
		ARHGAP26	16.8412	0.873077	1.21821e-63	7.69571e-63				CCDC66	31.4972	0.90209	9.49012e-218	1.40171e-216				BEST1	12.3657	0.887407	4.00819e-35	1.60418e-34				NCALD	18.7171	0.955749	3.5943e-78	3.69466e-77				B3GALT4	7.54653	0.677767	4.47e-14	1.31482e-13
		TLE3	16.7422	0.517675	6.45273e-63	4.05568e-62				CD79A	31.4797	2.11283	1.6482e-217	2.43154e-216				ZNF250	12.3151	0.895162	7.51427e-35	2.99581e-34				LIMS2	18.6364	1.92946	1.62852e-77	1.6657e-76				TTC39B	7.53877	0.536659	4.74441e-14	1.39437e-13
		ZNF10	16.6387	0.506927	3.65563e-62	2.27118e-61				GLB1	31.4673	0.891002	2.43429e-217	3.58696e-216				PLEKHB1	12.2915	0.890771	1.00621e-34	4.00388e-34				BLM	18.6134	1.16271	2.50304e-77	2.55598e-76				SNX18	7.52461	0.674878	5.28782e-14	1.55244e-13
		HDGF	16.5039	0.545485	3.44192e-61	2.1193e-60				PLCL1	31.4598	1.99891	3.08747e-217	4.54404e-216				GPAT3	12.2139	1.39878	2.61917e-34	1.03557e-33				RAB28	18.562	0.563213	6.5222e-77	6.62743e-76				CLN3	7.52278	0.573209	5.36234e-14	1.57394e-13
		GFOD1	16.4829	0.859639	4.87278e-61	2.99587e-60				IL12RB1	31.441	0.673844	5.58043e-217	8.18397e-216				PELI2	12.0951	2.32878	1.12049e-33	4.39379e-33				MAP3K1	18.5313	0.57813	1.15537e-76	1.17114e-75				WDSUB1	7.51278	0.862483	5.78862e-14	1.69746e-13
		SIK2	16.4585	0.685705	7.29375e-61	4.46882e-60				RBKS	31.4253	0.92082	9.13254e-217	1.33775e-215				CCDC184	11.9981	1.54704	3.63657e-33	1.41527e-32				TSPAN17	18.4116	0.590626	1.06022e-75	1.06425e-74				SMARCD3	7.50074	1.05108	6.34577e-14	1.8582e-13
		CHI3L2	16.457	1.19805	7.47226e-61	4.57593e-60				SDC4	31.2851	1.27921	7.43855e-215	1.08322e-213				RNF144A	11.9933	1.35675	3.8521e-33	1.49821e-32				ESYT2	18.3935	0.569171	1.48067e-75	1.4839e-74				ZNF821	7.49981	0.616467	6.39108e-14	1.87103e-13
		PVRIG	16.453	1.32574	7.98326e-61	4.88163e-60				BCL2L1	31.2615	0.916279	1.55911e-214	2.26775e-213				MEPCE	11.9043	0.645661	1.12455e-32	4.34381e-32				ZNF282	18.2743	1.0729	1.32607e-74	1.31831e-73				ZBED5	7.47458	0.628539	7.74527e-14	2.2616e-13
		ZHX2	16.439	0.653578	1.00511e-60	6.137e-60				LRRC32	31.2224	3.27389	5.29719e-214	7.68681e-213				SMAD3	11.8463	0.628516	2.25026e-32	8.64633e-32				D2HGDH	18.0847	0.831972	4.20446e-73	4.11394e-72				PARL	7.46497	0.612597	8.33188e-14	2.4306e-13
		CYTH2	16.2319	0.529281	2.99951e-59	1.80218e-58				SMS	30.9913	0.511594	7.07182e-211	1.02142e-209				LGALS3BP	11.8294	0.634163	2.7505e-32	1.05586e-31				NFIA	18.0239	1.77528	1.26406e-72	1.22909e-71				GGPS1	7.45443	1.22635	9.02571e-14	2.62745e-13
		KIAA0232	16.1465	0.59237	1.20126e-58	7.18615e-58				TRIM14	30.8113	0.920624	1.85006e-208	2.65668e-207				TPPP	11.6331	1.79826	2.79712e-31	1.05547e-30				N4BP2	17.9904	0.633	2.31545e-72	2.24436e-71				ADGRG5	7.42354	1.36964	1.1403e-13	3.31249e-13
		CBX4	16.0037	0.789676	1.20453e-57	7.12669e-57				LEPROT	30.7595	0.848105	9.11492e-208	1.30588e-206				TNFRSF10B	11.5679	0.717011	5.9914e-31	2.24986e-30				COL6A3	17.8631	1.07513	2.2851e-71	2.19607e-70				SRFBP1	7.40353	0.587913	1.32615e-13	3.84428e-13
		ZFYVE28	15.9583	0.556964	2.4926e-57	1.46706e-56				TMEM134	30.7113	0.556887	4.01537e-207	5.73947e-206				NRIP3	11.4486	1.84715	2.39035e-30	8.87669e-30				SMARCAD1	17.8205	0.682658	4.89679e-71	4.69146e-70				RASA1	7.36683	0.510732	1.74727e-13	5.05205e-13
		PIK3CG	15.8954	0.654536	6.82e-57	3.99131e-56				EML2	30.6583	0.73231	2.05086e-206	2.92808e-205				SLCO3A1	11.4146	1.30063	3.53623e-30	1.30928e-29				TACO1	17.7699	0.853384	1.20894e-70	1.15468e-69				AGK	7.35379	0.572095	1.92661e-13	5.56411e-13
		TTN	15.8798	0.535205	8.7409e-57	5.11308e-56				GNG10	30.6509	0.722657	2.56745e-206	3.66142e-205				CPQ	11.3667	0.661404	6.12464e-30	2.25954e-29				TSPAN3	17.7518	0.927191	1.67041e-70	1.59177e-69				COL6A3	7.35024	0.725329	1.9785e-13	5.71131e-13
		YES1	15.6965	0.915822	1.59803e-55	9.24327e-55				RASGRP1	30.6416	0.517247	3.42253e-206	4.87524e-205				PCSK1N	11.2557	0.967844	2.17075e-29	7.93768e-29				SUSD6	17.6535	0.518705	9.56687e-70	8.99214e-69				ZNF512	7.34867	0.891776	2.0019e-13	5.77618e-13
		RGPD2	15.6642	1.19889	2.65593e-55	1.53337e-54				USP12	30.3841	0.831901	8.90162e-203	1.25503e-201				CDK5RAP1	11.1568	0.534989	6.63438e-29	2.4054e-28				PHF21A	17.3101	0.611563	3.9495e-67	3.65138e-66				PIK3AP1	7.306	0.731522	2.75206e-13	7.90937e-13
		TBC1D2B	15.658	0.585127	2.92769e-55	1.6887e-54				MAP3K5	30.3537	0.990484	2.24745e-202	3.16146e-201				DOCK9	11.1441	0.899863	7.65148e-29	2.77336e-28				HYI	17.2413	1.09881	1.30023e-66	1.19496e-65				GAS7	7.28342	1.60822	3.25466e-13	9.33008e-13
		SESN2	15.587	0.579205	8.92444e-55	5.11907e-54				HADHB	30.3342	0.559844	4.05461e-202	5.68424e-201				F11R	11.0863	0.927243	1.46139e-28	5.28461e-28				AKAP11	17.1658	0.544983	4.78593e-66	4.3629e-65				MAPK13	7.16194	0.590786	7.95443e-13	2.25837e-12
		SFI1	15.5396	0.52314	1.87027e-54	1.0713e-53				NSF	30.2799	0.827157	2.11107e-201	2.95289e-200				C9orf72	11.0069	0.860009	3.54086e-28	1.2708e-27				NOTCH2	17.1596	0.637658	5.33165e-66	4.85681e-65				ADAM28	7.13547	1.50269	9.64545e-13	2.72848e-12
		RMND5A	15.4411	0.585125	8.66307e-54	4.92588e-53				CCDC141	30.2253	1.26832	1.10271e-200	1.54069e-199				GNAO1	10.9726	1.06677	5.17499e-28	1.85085e-27				C16orf45	17.0875	1.23157	1.83978e-65	1.66008e-64				PARP3	7.12449	0.779397	1.04464e-12	2.95235e-12
		ACSL3	15.0773	0.525834	2.28462e-51	1.26768e-50				LMCD1	30.2181	1.43705	1.37067e-200	1.91293e-199				LPAR6	10.9341	0.581126	7.92082e-28	2.82233e-27				IFT27	17.0493	0.581425	3.53513e-65	3.18521e-64				NUP107	7.11658	0.519472	1.10636e-12	3.12251e-12
		HSPA13	14.9168	0.542329	2.56275e-50	1.40566e-49				MYO5A	30.162	0.928194	7.45912e-200	1.0375e-198				SLFN11	10.8763	0.535839	1.49541e-27	5.30103e-27				GRAMD4	16.9671	0.876891	1.43939e-64	1.28756e-63				ENG	7.09555	0.819802	1.28839e-12	3.62966e-12
		B3GNT5	14.7883	2.12402	1.74277e-49	9.50023e-49				KCNN4	30.1326	1.33428	1.81385e-199	2.51728e-198				MLF1	10.8659	0.636215	1.67588e-27	5.93229e-27				TOMM34	16.9567	0.706665	1.7177e-64	1.5343e-63				METTL18	7.07042	0.963208	1.54468e-12	4.34086e-12
		POLR3E	14.7421	0.538958	3.46117e-49	1.88015e-48				TOM1	30.1166	0.620703	2.94153e-199	4.07772e-198				RNF24	10.8557	0.653918	1.87403e-27	6.62803e-27				ZNF580	16.9419	0.521619	2.20868e-64	1.97003e-63				FANCF	7.02613	0.831378	2.12348e-12	5.94183e-12
		PLCXD2	14.7132	0.975331	5.30322e-49	2.87449e-48				NPTN	29.8569	0.905091	7.15028e-196	9.84612e-195				WDR86	10.7556	1.6054	5.57926e-27	1.95542e-26				ST8SIA1	16.9169	0.94916	3.37554e-64	3.00433e-63				RBM43	7.02351	0.963396	2.16366e-12	6.05016e-12
		SEMA4A	14.702	0.922626	6.26236e-49	3.39289e-48				CADM1	29.8264	1.57065	1.7792e-195	2.44187e-194				HOOK1	10.7162	1.79558	8.54228e-27	2.98294e-26				AFAP1	16.81	0.865516	2.06282e-63	1.81772e-62				SLC35B2	6.97018	0.556708	3.16543e-12	8.80572e-12
		POM121	14.6561	0.541746	1.23173e-48	6.64726e-48				BCL2L11	29.768	0.687124	1.01313e-194	1.38741e-193				ADAM23	10.6386	3.78213	1.97118e-26	6.85055e-26				MCAM	16.6911	1.42139	1.52104e-62	1.32898e-61				CDKL1	6.96905	1.3355	3.19091e-12	8.8746e-12
		CDC34	14.5248	0.757239	8.43296e-48	4.49818e-47				COL9A2	29.6569	1.72319	2.76121e-193	3.76465e-192				IMMP2L	10.6264	0.873114	2.24583e-26	7.79632e-26				LYRM4	16.6449	0.568107	3.2941e-62	2.86806e-61				ZNF429	6.95875	0.830779	3.43316e-12	9.54193e-12
		TUBB4A	14.3865	2.40338	6.2934e-47	3.32406e-46				JMY	29.6237	0.573974	7.39659e-193	1.00624e-191				LY96	10.3228	0.513146	5.55613e-25	1.8845e-24				FAIM2	16.611	2.22886	5.79938e-62	5.03167e-61				ST8SIA1	6.89542	0.669301	5.37057e-12	1.48501e-11
		ELOVL4	14.3741	1.79203	7.52651e-47	3.96693e-46				HPSE	29.6158	1.58736	9.36344e-193	1.27242e-191				C11orf1	10.3029	0.600275	6.83731e-25	2.31335e-24				CSF2	16.491	2.27283	4.25798e-61	3.67377e-60				CCDC152	6.78953	1.21164	1.125e-11	3.07849e-11
		RHBDF2	14.3026	0.669733	2.10882e-46	1.10444e-45				ZNF101	29.5627	1.03402	4.51067e-192	6.10959e-191				P2RY14	10.0857	2.07412	6.3877e-24	2.11904e-23				SOX4	16.455	0.769203	7.71602e-61	6.6481e-60				RNF214	6.75613	0.530065	1.41722e-11	3.8679e-11
		UTS2	14.2527	1.08878	4.31238e-46	2.25184e-45				MAD1L1	29.5623	0.619751	4.56889e-192	6.18171e-191				CKAP4	9.98987	1.69866	1.68809e-23	5.55991e-23				RIPK2	16.2794	0.671693	1.38141e-59	1.17391e-58				ZNF302	6.75577	0.56373	1.42081e-11	3.87683e-11
		GCLM	14.2509	0.554448	4.42355e-46	2.30892e-45				SLC25A38	29.4923	0.539572	3.61342e-191	4.87302e-190				TMEM184B	9.98929	0.757595	1.69796e-23	5.59092e-23				CTSL	16.2097	0.704531	4.3057e-59	3.63654e-58				REC8	6.73988	0.58063	1.58513e-11	4.31572e-11
		KMT5C	14.2025	0.719003	8.84263e-46	4.59809e-45				DESI1	29.3235	0.720203	5.20924e-189	6.96455e-188				KRT1	9.98149	4.11557	1.83681e-23	6.04492e-23				ITGAV	16.1177	0.804556	1.91491e-58	1.60204e-57				MED11	6.73957	0.542807	1.58856e-11	4.32317e-11
		RCC1	14.1392	0.547308	2.17598e-45	1.12771e-44				SNRNP35	29.3157	0.802338	6.53484e-189	8.71804e-188				DPEP2	9.8321	0.92754	8.18913e-23	2.65073e-22				TMED8	16.0694	0.899946	4.18147e-58	3.47485e-57				CISD1	6.70247	0.502807	2.04927e-11	5.55259e-11
		CCDC93	13.9263	0.527215	4.3877e-44	2.24858e-43				IRF9	29.1637	0.759434	5.60093e-187	7.44012e-186				THAP2	9.72045	0.527438	2.46687e-22	7.90253e-22				HACD1	16.0496	1.13814	5.75743e-58	4.77171e-57				ZNF226	6.7015	0.633578	2.06284e-11	5.58813e-11
		RAB11FIP4	13.9105	0.696219	5.47035e-44	2.79879e-43				SVBP	29.1466	0.769479	9.23707e-187	1.22571e-185				KLF11	9.56987	0.853184	1.07039e-21	3.38872e-21				FHL3	16.0355	0.831584	7.22362e-58	5.98287e-57				CEP250	6.69804	0.584561	2.11233e-11	5.72096e-11
		BRMS1L	13.8983	0.974491	6.48337e-44	3.31025e-43				C16orf87	28.9729	0.758371	1.44353e-184	1.9053e-183				THBS1	9.52243	0.889045	1.69167e-21	5.33247e-21				TP53BP1	16.0353	0.506193	7.24331e-58	5.99518e-57				TIMD4	6.69517	1.92298	2.15418e-11	5.83174e-11
		BCL9L	13.77	0.606493	3.86121e-43	1.94898e-42				PRDX4	28.9395	0.793304	3.80012e-184	5.01043e-183				ERRFI1	9.48735	0.569866	2.36976e-21	7.45289e-21				SMAD1	15.9976	2.4309	1.32904e-57	1.0971e-56				FAM78A	6.66643	0.584183	2.62105e-11	7.0802e-11
		USF3	13.7409	0.791986	5.77214e-43	2.9041e-42				GRN	28.908	0.836463	9.47002e-184	1.24597e-182				BTBD11	9.43469	1.32348	3.92167e-21	1.22807e-20				PHF6	15.7947	0.659101	3.38382e-56	2.74758e-55				SMIM11A	6.63428	2.5088	3.26086e-11	8.77602e-11
		DYNLL2	13.7214	0.598474	7.55909e-43	3.79545e-42				MAN2B1	28.629	0.58663	2.92893e-180	3.80117e-179				FRY	9.34793	2.08881	8.93777e-21	2.77852e-20				PLIN3	15.6728	0.564654	2.32127e-55	1.86649e-54				TMEM175	6.6134	0.504079	3.75591e-11	1.00865e-10
		RELL1	13.6522	0.575433	1.95908e-42	9.76943e-42				DCPS	28.6004	0.71002	6.63801e-180	8.60583e-179				IL23A	9.34662	0.919131	9.04946e-21	2.81184e-20				ZMAT3	15.6696	0.531329	2.44276e-55	1.96291e-54				COL1A2	6.56534	1.3536	5.19153e-11	1.38638e-10
		PLEKHO1	13.5945	0.547119	4.31695e-42	2.14327e-41				CD320	28.562	0.653958	1.99223e-179	2.58013e-178				FADS3	9.30296	1.03085	1.36585e-20	4.22175e-20				TRERF1	15.6338	0.561616	4.2815e-55	3.43378e-54				MRPL39	6.54303	0.582024	6.0283e-11	1.60673e-10
		RBM15	13.585	0.661359	4.91287e-42	2.43621e-41				NBR1	28.5422	0.598638	3.50737e-179	4.53292e-178				SNAPC1	9.1462	0.523939	5.89724e-20	1.79772e-19				SMAD3	15.5553	0.618935	1.46457e-54	1.1663e-53				MUS81	6.51694	0.521563	7.17559e-11	1.9076e-10
		SYNM	13.3512	1.82464	1.1657e-40	5.65617e-40				CARD17	28.5344	2.05983	4.39226e-179	5.67063e-178				ACSL6	9.12539	1.0464	7.14758e-20	2.1762e-19				LAIR2	15.5175	0.633137	2.64144e-54	2.09676e-53				TTC38	6.49592	0.715677	8.25258e-11	2.19062e-10
		ITGA5	13.1464	0.70898	1.78501e-39	8.5442e-39				HSDL2	28.5323	1.20019	4.66438e-179	6.01569e-178				CEBPD	9.10454	0.612645	8.66296e-20	2.63112e-19				SLC25A19	15.483	0.721298	4.51837e-54	3.57066e-53				XRCC1	6.35564	0.514641	2.07562e-10	5.42952e-10
		FAM83D	12.8994	0.90185	4.53376e-38	2.12265e-37				ACTA2	28.371	0.970392	4.60413e-177	5.90729e-176				KIF5C	8.9077	0.963938	5.21042e-19	1.55175e-18				SERPINE2	15.4747	1.72819	5.14414e-54	4.06001e-53				USP24	6.30711	0.570154	2.8429e-10	7.41007e-10
		AKAP8	12.8804	0.550482	5.8048e-38	2.71058e-37				YIPF6	28.3692	0.910372	4.85921e-177	6.22812e-176				AIG1	8.76101	0.932475	1.93516e-18	5.69217e-18				H1F0	15.4121	2.08772	1.35625e-53	1.06433e-52				TEFM	6.30587	0.822192	2.86588e-10	7.46838e-10
		ZNF276	12.8796	0.551857	5.86098e-38	2.73578e-37				DAPP1	28.1858	1.10635	8.73643e-175	1.10831e-173				CUX1	8.70195	0.503861	3.26219e-18	9.54349e-18				CHPF	15.36	0.760012	3.03784e-53	2.36898e-52				SYNC	6.29746	0.918829	3.02556e-10	7.88121e-10
		RCOR1	12.7758	0.581969	2.23738e-37	1.03347e-36				IRS2	28.1278	0.861489	4.47499e-174	5.66542e-173				LRIG1	8.6906	0.500599	3.60522e-18	1.05272e-17				INIP	15.176	0.501237	5.09866e-52	3.9194e-51				C1RL	6.22708	0.766057	4.75212e-10	1.23037e-09
		EXOSC6	12.7024	0.679612	5.73501e-37	2.63632e-36				PAM	28.0348	0.666265	6.12815e-173	7.71115e-172				FSCN1	8.5426	0.840416	1.31233e-17	3.78917e-17				QSOX1	15.1308	0.525281	1.01424e-51	7.7821e-51				HMOX1	6.22247	0.583203	4.89392e-10	1.26629e-09
		ZBTB21	12.6966	0.678455	6.17805e-37	2.83788e-36				MAPKAPK3	27.9673	0.679241	4.06546e-172	5.08983e-171				RASGRF2	8.4889	1.4183	2.08609e-17	5.99262e-17				SLC31A2	14.9711	1.24257	1.13439e-50	8.59244e-50				HMGCL	6.21063	0.748782	5.27734e-10	1.36437e-09
		ZBTB32	12.6923	0.818585	6.52706e-37	2.99376e-36				KDM5B	27.9154	0.605015	1.73599e-171	2.17121e-170				RCBTB2	8.45141	0.774727	2.87816e-17	8.22985e-17				CXorf21	14.9691	1.44136	1.16827e-50	8.84362e-50				ADAT1	6.16465	0.610323	7.0641e-10	1.82061e-09
		FCRL6	12.6766	0.83423	7.97033e-37	3.65169e-36				SETD1B	27.9067	1.01163	2.21016e-171	2.7587e-170				PLCD1	8.39107	0.707092	4.81719e-17	1.36735e-16				KMT5C	14.8109	0.67379	1.2465e-49	9.30528e-49				MAP3K6	6.13717	0.848259	8.40056e-10	2.16146e-09
		ARL4D	12.6248	0.725932	1.54227e-36	7.03234e-36				KAT2B	27.824	1.03645	2.22294e-170	2.758e-169				GPR15	8.37543	0.765317	5.50233e-17	1.55933e-16				GPR137	14.8097	0.606509	1.26747e-49	9.45609e-49				IGFBP2	6.08964	1.6623	1.13164e-09	2.8955e-09
		MXRA7	12.3984	1.04675	2.66673e-35	1.19143e-34				ZNRF1	27.7849	0.727051	6.60622e-170	8.17182e-169				HSPA2	8.35206	0.595537	6.70837e-17	1.89592e-16				ING5	14.7746	0.515525	2.13611e-49	1.58509e-48				C11orf21	6.08139	0.86346	1.19145e-09	3.04476e-09
		IER5L	12.3861	0.934162	3.10816e-35	1.38616e-34				SMYD3	27.7326	0.962281	2.82143e-169	3.47622e-168				SEMA4C	8.33485	1.35508	7.75974e-17	2.18907e-16				GRAMD1B	14.6984	0.519931	6.59919e-49	4.86778e-48				ANKAR	6.07996	0.791382	1.2021e-09	3.07134e-09
		TRIM39	12.3767	0.682925	3.49346e-35	1.55687e-34				C15orf61	27.7278	0.598369	3.22427e-169	3.96861e-168				BEX5	8.30645	1.05326	9.86094e-17	2.773e-16				TSPAN2	14.6524	0.988707	1.30025e-48	9.55131e-48				TP53I11	6.07434	0.6958	1.24498e-09	3.17697e-09
		ERF	12.2594	0.680587	1.49687e-34	6.59739e-34				MYL6B	27.7088	0.913692	5.46731e-169	6.72279e-168				GREM2	8.30598	2.83974	9.89975e-17	2.78139e-16				LMCD1	14.3175	0.79634	1.70217e-46	1.21652e-45				HMG20A	6.06786	0.581866	1.29629e-09	3.30382e-09
		POFUT2	12.2465	0.666678	1.7542e-34	7.71787e-34				CPNE2	27.6838	1.28863	1.09462e-168	1.34464e-167				SMIM14	8.299	0.680585	1.04993e-16	2.94784e-16				HTRA1	14.241	2.04327	5.09809e-46	3.62268e-45				PRR4	6.0221	2.36809	1.72174e-09	4.372e-09
		ADRB2	12.141	0.633964	6.4006e-34	2.79227e-33				AFTPH	27.6114	0.576147	8.11747e-168	9.9323e-167				VCL	8.27679	0.971452	1.26539e-16	3.54476e-16				HACD2	14.1808	0.561743	1.20392e-45	8.49658e-45				ZNF397	6.00817	0.839453	1.87626e-09	4.76146e-09
		PDP1	12.0087	0.540993	3.19765e-33	1.38524e-32				GCA	27.5455	1.24981	5.01197e-167	6.1084e-166				PRKCI	8.22488	0.509922	1.95389e-16	5.45499e-16				ZNF280D	14.1542	0.588434	1.75934e-45	1.23953e-44				SETBP1	5.96771	1.26945	2.40606e-09	6.08355e-09
		MS4A1	11.9315	1.36036	8.11298e-33	3.49992e-32				COMMD3	27.5121	0.900159	1.25797e-166	1.53016e-165				KIF9	8.20208	0.765804	2.3627e-16	6.58297e-16				ASB2	14.1468	0.610071	1.95572e-45	1.3771e-44				SLC2A6	5.89993	1.44196	3.63662e-09	9.13722e-09
		CXCR5	11.7862	0.940885	4.59767e-32	1.95756e-31				RRS1	27.3899	1.01737	3.61418e-165	4.36623e-164				LTC4S	8.12608	0.957011	4.43409e-16	1.22881e-15				SLC25A13	14.0779	0.928349	5.19105e-45	3.63667e-44				SLC46A3	5.86978	0.6574	4.36363e-09	1.09329e-08
		PTPRM	11.7748	1.24458	5.26557e-32	2.23963e-31				LGALS9	27.3641	0.785305	7.34426e-165	8.86384e-164				STX3	8.12232	1.26524	4.57348e-16	1.26687e-15				IRF5	14.044	1.03437	8.38858e-45	5.87011e-44				PAFAH2	5.86021	1.12562	4.62276e-09	1.15751e-08
		TMEM155	11.7119	1.72886	1.1077e-31	4.69694e-31				TCAF2	27.1304	0.873273	4.31377e-162	5.1711e-161				NR3C2	8.01805	1.74991	1.07434e-15	2.95618e-15				UNG	14.0022	0.563813	1.51135e-44	1.05641e-43				JMJD4	5.74685	0.687195	9.0923e-09	2.25616e-08
		MCTP2	11.7	0.693676	1.27425e-31	5.39576e-31				IZUMO4	27.1003	1.63126	9.76638e-162	1.16961e-160				EDA	7.91058	2.50774	2.56185e-15	6.98568e-15				LMO7	13.951	1.29572	3.10115e-44	2.15793e-43				PTPRN2	5.73695	0.51419	9.63985e-09	2.38917e-08
		GSE1	11.6686	0.898091	1.84395e-31	7.79485e-31				MAP3K1	27.0235	0.844593	7.83599e-161	9.35718e-160				BAIAP2	7.89021	0.672103	3.01687e-15	8.21561e-15				SAYSD1	13.8692	0.60234	9.7413e-44	6.72567e-43				TRIM5	5.72022	0.748789	1.06385e-08	2.6309e-08
		BLVRB	11.6402	0.651967	2.57538e-31	1.08646e-30				ELK3	26.98	0.667111	2.53854e-160	3.02261e-159				ZMAT1	7.85834	0.720008	3.89263e-15	1.05773e-14				SNX18	13.8421	0.679995	1.41998e-43	9.79307e-43				ZNF880	5.70121	0.543461	1.1896e-08	2.94011e-08
		CLIP4	11.6288	0.558675	2.94271e-31	1.24058e-30				ARNTL	26.975	0.588218	2.90535e-160	3.45606e-159				PHLDA2	7.83358	0.550193	4.74177e-15	1.28452e-14				BASP1	13.783	1.91473	3.22482e-43	2.2093e-42				GEMIN7	5.68269	0.599043	1.32594e-08	3.27122e-08
		IL9R	11.5231	0.881763	1.00911e-30	4.21407e-30				CCDC28A	26.9517	0.566067	5.44498e-160	6.46468e-159				IFNGR2	7.79231	0.858413	6.57954e-15	1.77577e-14				ZBTB7B	13.7347	0.835864	6.29468e-43	4.29346e-42				CD160	5.68175	1.28766	1.33326e-08	3.28861e-08
		KDM7A	11.4339	0.51517	2.83004e-30	1.17393e-29				B4GALT3	26.9083	0.531361	1.75376e-159	2.0802e-158				TNFRSF12A	7.79143	0.711953	6.62553e-15	1.78741e-14				POMT1	13.7201	0.86708	7.69356e-43	5.24472e-42				LANCL1	5.67782	0.546051	1.36422e-08	3.36299e-08
		ST3GAL5	11.3599	0.578497	6.62253e-30	2.73157e-29				GRPEL2	26.8486	1.30057	8.76074e-159	1.03716e-157				PHLDB1	7.78732	1.87117	6.84462e-15	1.84531e-14				ANKS1B	13.5957	1.09629	4.24911e-42	2.86515e-41				FAM49A	5.64843	1.11144	1.61919e-08	3.97965e-08
		CPT1A	11.2659	0.526585	1.9341e-29	7.90136e-29				SLC16A1	26.7848	0.77955	4.85521e-158	5.73156e-157				ZNF165	7.77194	2.01622	7.7291e-15	2.08015e-14				CYP7B1	13.549	2.36056	8.02882e-42	5.39619e-41				ZNF322	5.62912	0.676689	1.81129e-08	4.44037e-08
		ZDHHC7	11.2432	0.501105	2.50224e-29	1.01855e-28				MCCC2	26.6725	0.863173	9.82398e-157	1.15204e-155				MYO1D	7.71868	1.02478	1.1754e-14	3.15108e-14				PHEX	13.5397	2.60405	9.11715e-42	6.1144e-41				RGL2	5.62491	0.602641	1.85605e-08	4.54739e-08
		TM9SF1	11.2308	0.511609	2.87841e-29	1.16937e-28				ZEB1	26.6627	0.607043	1.27437e-156	1.49302e-155				ZNF33B	7.58942	0.560968	3.21351e-14	8.49202e-14				DPP3	13.5007	0.507317	1.54801e-41	1.03314e-40				GPX7	5.60852	0.544811	2.04067e-08	4.99379e-08
		TPRG1	11.1378	0.879677	8.20866e-29	3.31311e-28				SLCO4A1	26.6053	1.50526	5.89493e-156	6.89334e-155				PLCB1	7.56421	1.16104	3.90219e-14	1.02769e-13				FHL1	13.4598	1.05344	2.69608e-41	1.79262e-40				SNUPN	5.59132	0.639984	2.25346e-08	5.50801e-08
		MVB12B	11.1207	0.600228	9.94477e-29	4.0047e-28				LSR	26.5618	0.748009	1.87886e-155	2.19294e-154				SUN1	7.53747	0.529279	4.79166e-14	1.2598e-13				EVC2	13.4466	1.38288	3.22322e-41	2.13739e-40				ZNF79	5.58752	0.95301	2.30331e-08	5.62764e-08
		BAIAP2	10.9993	0.861415	3.85009e-28	1.53398e-27				HIVEP1	26.4097	0.956174	1.05997e-153	1.22907e-152				SNN	7.52521	0.846827	5.26343e-14	1.3815e-13				FASN	13.3794	0.757732	7.983e-41	5.27116e-40				ARV1	5.54936	0.763949	2.86709e-08	6.98585e-08
		CTH	10.8708	0.938654	1.5875e-27	6.27463e-27				TAB2	26.3398	0.602943	6.71427e-153	7.77815e-152				CTU2	7.52318	0.575044	5.34584e-14	1.40253e-13				PCBP3	13.348	1.37865	1.21675e-40	8.00433e-40				STYXL1	5.5363	0.52569	3.08919e-08	7.51228e-08
		SNIP1	10.858	0.517845	1.82801e-27	7.21378e-27				NCK2	26.3009	0.767048	1.87323e-152	2.16802e-151				GPR35	7.51889	0.790559	5.52431e-14	1.44844e-13				CEACAM21	13.3232	0.595669	1.69764e-40	1.11207e-39				NHLRC2	5.52767	0.738387	3.24517e-08	7.8854e-08
		TSHZ1	10.7639	0.77543	5.09873e-27	1.9937e-26				TMEM60	26.2966	0.995072	2.09617e-152	2.42378e-151				LDOC1	7.44521	0.783107	9.67871e-14	2.51801e-13				CHST2	13.3001	1.44217	2.31045e-40	1.51191e-39				MED7	5.49904	0.675722	3.81871e-08	9.2413e-08
		SLC23A2	10.6789	0.787334	1.27756e-26	4.97354e-26				TTC7A	26.2906	0.830587	2.45826e-152	2.83718e-151				SBF2	7.39506	1.24208	1.4135e-13	3.66658e-13				LTBP3	13.2788	0.537285	3.07353e-40	2.00491e-39				PTRH1	5.49185	0.582149	3.97753e-08	9.61599e-08
		CHRNE	10.6617	1.36151	1.53735e-26	5.97553e-26				DYNC1I2	26.2789	0.793923	3.33891e-152	3.84999e-151				LMO7	7.3098	0.828966	2.67541e-13	6.89382e-13				AAR2	13.165	0.515016	1.39459e-39	9.0212e-39				TMEM229B	5.42516	1.04831	5.79031e-08	1.38822e-07
		ADAT1	10.6437	0.718246	1.86585e-26	7.24103e-26				NETO2	26.2639	1.62562	4.96221e-152	5.71114e-151				NR1D1	7.28604	0.808262	3.19205e-13	8.19784e-13				PROSER1	13.158	0.6098	1.53015e-39	9.87749e-39				TRIB3	5.38339	0.947581	7.30955e-08	1.74706e-07
		SLC35E1	10.611	0.582541	2.64873e-26	1.02504e-25				LPAR2	26.1932	0.535192	3.17749e-151	3.65029e-150				SLC44A1	7.21914	0.698053	5.23174e-13	1.33615e-12				LRRN3	13.092	1.17632	3.65644e-39	2.34689e-38				ASPH	5.36693	0.7969	8.00862e-08	1.91046e-07
		USP28	10.5509	0.719411	5.02948e-26	1.93371e-25				ANTXR2	26.0116	0.862877	3.65978e-149	4.15433e-148				TSPAN18	7.20413	2.15414	5.84162e-13	1.49038e-12				CYTH3	13.0899	0.630636	3.7586e-39	2.41122e-38				HVCN1	5.34717	0.958477	8.93387e-08	2.12709e-07
		VNN2	10.5333	0.885609	6.06654e-26	2.33027e-25				C15orf53	25.9992	1.83429	5.06023e-149	5.73878e-148				MAPRE3	7.15928	1.7681	8.11044e-13	2.06075e-12				PPME1	13.0866	0.564476	3.92954e-39	2.51958e-38				SLC25A45	5.29495	0.502136	1.19046e-07	2.82356e-07
		NXPH4	10.5238	2.17418	6.71216e-26	2.57746e-25				UBL7	25.8789	0.525638	1.15142e-147	1.30106e-146				RARG	7.14656	0.893849	8.89793e-13	2.25852e-12				MAGEF1	13.0678	0.947447	5.0285e-39	3.2159e-38				FANCA	5.29259	0.630115	1.20599e-07	2.85875e-07
		ARG2	10.4061	0.800851	2.32574e-25	8.86223e-25				BAK1	25.7743	0.532424	1.72244e-146	1.94099e-145				AXIN2	7.0928	2.09799	1.31428e-12	3.32103e-12				FGL2	12.9537	0.821115	2.24002e-38	1.42377e-37				CIITA	5.17925	1.13441	2.22783e-07	5.22409e-07
		PPP1R13B	10.4013	1.2923	2.44582e-25	9.31408e-25				RYBP	25.7648	0.847221	2.20105e-146	2.47808e-145				TLE1	7.00346	1.42824	2.49718e-12	6.2553e-12				EPHB6	12.8092	0.81521	1.45675e-37	9.13286e-37				CDPF1	5.16725	0.95764	2.3756e-07	5.56616e-07
		MTMR12	10.3002	0.740129	7.03206e-25	2.6543e-24				FHL3	25.7531	1.20958	2.97513e-146	3.34352e-145				CFP	6.96881	1.26901	3.19623e-12	7.97257e-12				CHKA	12.7678	1.15327	2.47969e-37	1.5499e-36				APOL2	5.16639	0.530683	2.38664e-07	5.59015e-07
		RRP12	10.2662	0.604266	1.00054e-24	3.764e-24				TSPAN17	25.7265	0.78613	5.90794e-146	6.63346e-145				TCEA3	6.9605	1.70536	3.39071e-12	8.45088e-12				NIT1	12.7576	0.54042	2.82811e-37	1.76678e-36				TARBP1	5.16314	0.750301	2.42839e-07	5.68688e-07
		SLC4A4	10.2348	2.60447	1.3848e-24	5.19228e-24				SGPP2	25.6473	1.29612	4.528e-145	5.07488e-144				RAB20	6.77562	1.6189	1.23875e-11	3.03318e-11				HES4	12.5464	0.896035	4.15997e-36	2.54501e-35				TMEM171	5.14672	1.83631	2.65078e-07	6.1983e-07
		PRR7	10.1832	0.520774	2.3569e-24	8.80521e-24				RERE	25.6471	0.773895	4.55477e-145	5.10027e-144				ACTN1	6.76236	0.704554	1.35757e-11	3.31955e-11				BCL6	12.5431	0.666876	4.33869e-36	2.65173e-35				OMA1	5.14028	0.542465	2.74327e-07	6.41095e-07
		ULBP2	10.1759	0.913398	2.54032e-24	9.48189e-24				ACTR1B	25.5813	0.524311	2.4659e-144	2.75377e-143				FBLN5	6.67674	0.716472	2.44318e-11	5.91926e-11				HLF	12.5135	1.31107	6.30266e-36	3.83884e-35				MR1	5.13571	0.51669	2.81081e-07	6.56755e-07
		F11R	10.0984	0.896578	5.61297e-24	2.07571e-23				ANKH	25.536	0.685832	7.84833e-144	8.72529e-143				KCNQ1	6.66386	1.74779	2.66727e-11	6.45463e-11				RBM19	12.4594	0.549002	1.24286e-35	7.54043e-35				KLRC3	5.13056	0.678348	2.88889e-07	6.74618e-07
		PDGFD	10.0777	1.89517	6.93268e-24	2.55613e-23				ZNF281	25.5301	0.695439	9.14436e-144	1.0157e-142				SOS2	6.64712	0.539279	2.98882e-11	7.21305e-11				CAV1	12.4183	1.98802	2.08024e-35	1.25594e-34				PRSS23	5.11667	1.10417	3.10976e-07	7.24697e-07
		FAM169A	9.90788	1.18866	3.84738e-23	1.39656e-22				RIC3	25.5166	0.913399	1.29052e-143	1.43215e-142				FASN	6.62776	0.534757	3.40822e-11	8.20925e-11				MRTO4	12.2898	0.512658	1.02819e-34	6.12421e-34				WWC3	5.09086	0.635709	3.56439e-07	8.28308e-07
		FAM49A	9.89942	1.40356	4.1869e-23	1.51892e-22				SNX20	25.4716	0.60361	4.06647e-143	4.50068e-142				MCAM	6.60392	0.811728	4.00416e-11	9.61479e-11				CASP6	12.2553	0.539918	1.57338e-34	9.34018e-34				MPP1	5.05879	0.741147	4.2192e-07	9.77546e-07
		SLC2A1	9.85729	0.611942	6.37441e-23	2.30441e-22				ARHGEF6	25.3861	0.542821	3.59589e-142	3.95867e-141				PLEKHG3	6.57608	1.5745	4.83011e-11	1.15734e-10				CASP9	12.2163	0.854603	2.54273e-34	1.50298e-33				COL3A1	5.0567	1.27462	4.2658e-07	9.88158e-07
		ZBTB4	9.8491	0.541887	6.9163e-23	2.49522e-22				TCEAL4	25.329	1.23547	1.53127e-141	1.67387e-140				HPCAL4	6.47994	2.45003	9.17595e-11	2.17429e-10				CPA5	12.1208	1.43201	8.19883e-34	4.80505e-33				NFYB	5.05412	0.512423	4.32385e-07	1.00123e-06
		OSBPL7	9.773	0.881336	1.4703e-22	5.26922e-22				LPP	25.3257	0.646494	1.66342e-141	1.81673e-140				CEP68	6.45195	0.528235	1.10417e-10	2.60545e-10				CASS4	12.0784	0.541186	1.37359e-33	8.03117e-33				COL1A1	5.03973	0.969025	4.66197e-07	1.07732e-06
		BRD1	9.68705	0.583056	3.4226e-22	1.21744e-21				NPC1	25.2119	0.73702	2.96523e-140	3.22151e-139				LST1	6.39543	0.54672	1.60101e-10	3.74787e-10				ASAP1	12.0299	0.673965	2.47372e-33	1.44091e-32				PIF1	5.01573	1.28759	5.28325e-07	1.21681e-06
		AVPI1	9.66031	0.561069	4.44505e-22	1.57841e-21				AK3	25.188	0.570782	5.42313e-140	5.88153e-139				MAML3	6.36946	1.68513	1.897e-10	4.42906e-10				CEP170	12.0004	0.637195	3.53514e-33	2.05532e-32				HEG1	5.01344	0.64588	5.34654e-07	1.23047e-06
		EOGT	9.65909	0.7197	4.49844e-22	1.59691e-21				MICAL1	25.1367	0.590378	1.97668e-139	2.13816e-138				FAM84B	6.36887	0.951877	1.90422e-10	4.44508e-10				ARSG	11.8404	0.803016	2.41258e-32	1.39029e-31				RGS9	4.99182	0.556013	5.98121e-07	1.37398e-06
		DUSP8	9.61746	1.13849	6.74759e-22	2.38647e-21				RAB30	25.1315	1.02757	2.25296e-139	2.43277e-138				FAM169A	6.32065	0.846429	2.60472e-10	6.05182e-10				TYW5	11.8348	0.865822	2.58054e-32	1.4857e-31				CCDC71	4.97188	0.691814	6.63054e-07	1.51977e-06
		LETM2	9.59682	0.750111	8.24475e-22	2.90935e-21				PSMA2	25.1271	0.516332	2.51701e-139	2.71553e-138				LATS2	6.3029	1.50421	2.9213e-10	6.77596e-10				CLN8	11.7784	0.6798	5.04612e-32	2.88646e-31				RAMP1	4.90586	2.4119	9.30209e-07	2.12036e-06
		ADNP	9.48598	0.508973	2.40122e-21	8.39919e-21				CTNNA1	24.6692	0.860458	2.28763e-134	2.44047e-133				SLC4A10	6.30111	1.71162	2.95515e-10	6.85319e-10				QSOX2	11.7568	1.37222	6.51827e-32	3.71826e-31				DYRK2	4.85391	0.505171	1.21049e-06	2.74511e-06
		RAPGEF2	9.41769	0.884554	4.61143e-21	1.60281e-20				KDM4B	24.4289	1.05544	8.43674e-132	8.92366e-131				RALGPS2	6.27264	1.51603	3.54983e-10	8.21233e-10				NFKBIL1	11.6905	0.559623	1.42586e-31	8.07793e-31				CDHR1	4.8337	2.20922	1.34018e-06	3.03202e-06
		S1PR5	9.37378	1.31136	6.9979e-21	2.42251e-20				NPDC1	24.2452	0.657133	7.43599e-130	7.79209e-129				NEO1	6.26204	1.64749	3.79968e-10	8.77847e-10				NAALADL1	11.6784	0.568809	1.64302e-31	9.28701e-31				SLAMF8	4.78763	1.5718	1.68766e-06	3.79946e-06
		SMARCD3	9.26633	1.02789	1.92658e-20	6.61586e-20				PCBP3	24.2262	2.0939	1.17822e-129	1.23256e-128				F2RL1	6.24599	2.2441	4.21132e-10	9.70105e-10				INPP1	11.648	0.520289	2.3491e-31	1.32358e-30				HEMK1	4.72408	0.699256	2.31155e-06	5.17866e-06
		AGTPBP1	9.17313	0.505444	4.59472e-20	1.56354e-19				NCR3	24.1843	0.877325	3.25673e-129	3.39833e-128				HSBP1L1	6.18856	0.639797	6.07173e-10	1.39091e-09				SDC4	11.6393	0.525378	2.60267e-31	1.46313e-30				ZNF766	4.71364	0.564337	2.43333e-06	5.44642e-06
		RBM34	9.12123	0.531872	7.42759e-20	2.5165e-19				ZDBF2	24.1766	0.867975	3.92284e-129	4.08997e-128				ESPN	6.1626	1.98921	7.15592e-10	1.63596e-09				SUFU	11.5796	0.725821	5.22899e-31	2.9263e-30				PLEKHO2	4.69503	0.77923	2.66571e-06	5.95596e-06
		UBE2M	9.0879	0.584089	1.00968e-19	3.41059e-19				SAYSD1	24.0322	0.94725	1.28076e-127	1.32752e-126				TGFA	6.11654	1.92526	9.56263e-10	2.17535e-09				ASCL2	11.5557	1.93285	6.90451e-31	3.85008e-30				TRMT10B	4.61391	0.543718	3.95161e-06	8.75962e-06
		HIC1	9.0614	1.33441	1.28784e-19	4.33837e-19				CTSZ	24.0294	0.929109	1.37246e-127	1.42138e-126				ZNF219	6.08239	1.35299	1.184e-09	2.68407e-09				FKBP1C	11.512	1.52666	1.14803e-30	6.35874e-30				TMEM42	4.57429	0.531477	4.77839e-06	1.05509e-05
		PER2	9.03227	1.05117	1.68149e-19	5.65525e-19				FUCA2	24.0256	1.11305	1.50208e-127	1.55432e-126				FHIT	5.92587	0.753878	3.10654e-09	6.92842e-09				TAF9B	11.4891	0.615242	1.49601e-30	8.27139e-30				TPM1	4.55597	0.646743	5.21436e-06	1.14849e-05
		TNFRSF10B	8.94816	0.5693	3.61468e-19	1.20752e-18				TMED8	23.9957	1.2501	3.0833e-127	3.18523e-126				CA2	5.88301	1.62359	4.02865e-09	8.94479e-09				C9orf72	11.4854	0.8465	1.56134e-30	8.62875e-30				ZNF652	4.53929	0.506168	5.64434e-06	1.24077e-05
		SIK1	8.90371	0.775722	5.40129e-19	1.79854e-18				EXOSC1	23.9566	0.506105	7.88929e-127	8.12977e-126				HBEGF	5.77346	1.07533	7.76588e-09	1.70745e-08				RUNDC1	11.3857	0.717434	4.929e-30	2.70115e-29				ZNF718	4.5292	0.752309	5.92073e-06	1.30015e-05
		PACSIN1	8.89541	2.64452	5.82068e-19	1.93404e-18				CASK	23.9014	1.05056	2.96125e-126	3.04393e-125				IL5RA	5.66438	1.84274	1.47556e-08	3.20617e-08				C11orf49	11.3362	0.509499	8.67995e-30	4.7358e-29				SLC16A13	4.52743	1.06336	5.97058e-06	1.3104e-05
		RTP5	8.7752	1.50389	1.70594e-18	5.60827e-18				PARP12	23.787	0.703968	4.55591e-125	4.6715e-124				ARHGAP31	5.62798	0.740685	1.82335e-08	3.95218e-08				SMOX	11.2897	2.04794	1.47603e-29	8.01797e-29				HLA-DQB2	4.51351	1.18341	6.37635e-06	1.396e-05
		ZNF574	8.75474	0.517568	2.04573e-18	6.71111e-18				ZBTB24	23.7837	0.847256	4.92503e-125	5.04581e-124				TMEM38B	5.60882	0.57895	2.03707e-08	4.40543e-08				ADTRP	11.2112	0.689752	3.5922e-29	1.93355e-28				MMP23B	4.50167	1.46698	6.7422e-06	1.47402e-05
		ABHD17B	8.72079	0.700555	2.76271e-18	9.02738e-18				MEI1	23.7791	0.605053	5.49188e-125	5.62192e-124				PCSK5	5.5833	2.46821	2.36e-08	5.08695e-08				COPG2	11.1792	0.808641	5.15691e-29	2.76978e-28				THEM6	4.49193	0.619476	7.05807e-06	1.54036e-05
		SNX18	8.63698	0.56446	5.7717e-18	1.87263e-17				PSMB5	23.6203	0.503157	2.38575e-123	2.42028e-122				EIF4EBP3	5.54268	0.965038	2.97875e-08	6.39733e-08				GGT1	11.1425	0.582661	7.79063e-29	4.15914e-28				PIGM	4.48529	0.678957	7.28161e-06	1.58803e-05
		BCR	8.59906	0.831845	8.03732e-18	2.60363e-17				CREBL2	23.5556	0.662505	1.09914e-122	1.11231e-121				EPS8	5.52441	0.660036	3.30589e-08	7.08763e-08				SCML1	11.1182	0.651354	1.02261e-28	5.43598e-28				GALK1	4.42787	0.506147	9.51688e-06	2.06354e-05
		ERRFI1	8.5719	0.509471	1.01793e-17	3.28891e-17				VMA21	23.5156	0.506541	2.8243e-122	2.8535e-121				PLXND1	5.51219	0.602729	3.544e-08	7.58503e-08				SLC9A7	11.0762	1.3961	1.63684e-28	8.67131e-28				ZNF678	4.405	0.870355	1.05785e-05	2.28853e-05
		UBE2O	8.49541	0.598051	1.97242e-17	6.30555e-17				TRIM69	23.4237	0.51908	2.45217e-121	2.4715e-120				SUSD4	5.49113	2.29094	3.99366e-08	8.52388e-08				KCTD17	10.8983	0.722845	1.17455e-27	6.13325e-27				GPR141	4.40099	2.20591	1.07756e-05	2.33036e-05
		SCD	8.28315	1.15185	1.19954e-16	3.76397e-16				FNDC3B	23.42	1.10343	2.67615e-121	2.69505e-120				JAM3	5.42435	1.59986	5.8165e-08	1.23613e-07				FAM43A	10.7518	1.00717	5.81203e-27	3.00458e-26				SPARC	4.39435	1.08331	1.11105e-05	2.40069e-05
		TBC1D25	8.25661	0.506974	1.49871e-16	4.69083e-16				OSTM1	23.4005	0.552481	4.22776e-121	4.25416e-120				SPINK2	5.38446	1.25047	7.26611e-08	1.53919e-07				ZBTB16	10.6257	0.843816	2.26269e-26	1.16005e-25				NIPSNAP3A	4.35863	0.667205	1.3088e-05	2.81866e-05
		IGFBP3	8.1359	0.704959	4.089e-16	1.26957e-15				NFE2L3	23.3419	1.51043	1.66586e-120	1.67085e-119				RGMB	5.37926	1.76406	7.47934e-08	1.58409e-07				CEP128	10.5871	0.713287	3.42135e-26	1.74974e-25				DGKH	4.3576	0.507118	1.31497e-05	2.83046e-05
		KLRC3	8.13526	0.712769	4.11064e-16	1.27598e-15				STAMBPL1	23.2287	0.722619	2.33609e-119	2.32616e-118				MYO1B	5.26623	1.35039	1.39253e-07	2.92041e-07				XXYLT1	10.545	0.809001	5.35933e-26	2.73297e-25				SLC25A42	4.34704	0.822076	1.37987e-05	2.96606e-05
		ING2	8.00493	0.633949	1.19535e-15	3.66735e-15				TNFRSF13B	23.0833	4.07665	6.81146e-118	6.73922e-117				ALPK1	5.2656	1.07095	1.39734e-07	2.93e-07				ACTN1	10.5271	0.817003	6.47966e-26	3.2948e-25				ZNF7	4.32925	0.66807	1.4962e-05	3.21221e-05
		DNAJC27	7.99972	0.542001	1.24701e-15	3.82487e-15				TRIB1	23.0582	1.04429	1.21688e-117	1.20301e-116				ATG9B	5.26416	1.00848	1.40835e-07	2.95209e-07				SSBP2	10.5098	0.584631	7.78181e-26	3.94722e-25				ZNF846	4.29804	0.770685	1.72316e-05	3.68608e-05
		WSB2	7.99077	0.688709	1.34094e-15	4.10791e-15				LENG8	23.0258	0.518438	2.57178e-117	2.54045e-116				IL2	5.23434	0.808563	1.65576e-07	3.46076e-07				PLEKHG2	10.4905	0.52213	9.54911e-26	4.82983e-25				PMCH	4.29545	0.837915	1.7434e-05	3.72874e-05
		ZSWIM6	7.86211	0.795749	3.77727e-15	1.14415e-14				PCYOX1L	22.9984	1.2547	4.83762e-117	4.77489e-116				DYRK3	5.23049	1.13319	1.69061e-07	3.53121e-07				ZDHHC21	10.4778	0.641661	1.09314e-25	5.51549e-25				QPRT	4.29529	1.82891	1.74468e-05	3.73082e-05
		ATXN1L	7.83593	0.6731	4.65381e-15	1.40829e-14				ERI1	22.9939	1.08069	5.36147e-117	5.28353e-116				MAP1A	5.20475	0.976562	1.94257e-07	4.04931e-07				CRY2	10.4097	0.528952	2.23976e-25	1.12006e-24				MRI1	4.28139	0.55873	1.85727e-05	3.96749e-05
		RELT	7.77006	0.530094	7.84479e-15	2.35684e-14				ST6GALNAC4	22.9867	0.896008	6.33393e-117	6.23197e-116				GPR146	5.08732	1.39592	3.63168e-07	7.48353e-07				CORO1C	10.3646	0.770088	3.59311e-25	1.79035e-24				VILL	4.27694	0.543216	1.89478e-05	4.04691e-05
		KIF1B	7.73017	0.670472	1.074e-14	3.21397e-14				NAPG	22.9591	0.673048	1.19566e-116	1.17362e-115				STARD10	5.06285	0.618478	4.13038e-07	8.48719e-07				PTHLH	10.317	2.92009	5.90567e-25	2.92852e-24				ATG7	4.27293	0.548707	1.92923e-05	4.11696e-05
		CPOX	7.65306	0.672557	1.96256e-14	5.82523e-14				PPP1R3F	22.8546	1.83719	1.31481e-115	1.28955e-114				C17orf107	5.02693	0.82258	4.98403e-07	1.02041e-06				AGMAT	10.2966	1.04082	7.29655e-25	3.61391e-24				IFIT3	4.26884	0.563736	1.96489e-05	4.18945e-05
		ZNF296	7.60365	0.597509	2.87885e-14	8.51441e-14				PLEKHG2	22.8326	1.01592	2.17696e-115	2.13009e-114				MB21D2	5.02589	1.42583	5.01099e-07	1.02576e-06				PKIG	10.2688	2.24004	9.73892e-25	4.80823e-24				TMEM168	4.26423	0.543661	2.00597e-05	4.27556e-05
		FXYD2	7.55295	0.684635	4.25518e-14	1.25134e-13				HLF	22.7855	2.17646	6.37961e-115	6.22263e-114				TMEM45B	5.02007	2.74266	5.16525e-07	1.05629e-06				SPAG1	10.2222	0.83312	1.57675e-24	7.7415e-24				COQ5	4.24741	0.56834	2.16255e-05	4.60297e-05
		TP53I11	7.53381	0.638075	4.92795e-14	1.44542e-13				ARHGEF12	22.7793	1.33217	7.36143e-115	7.16901e-114				CDK5R1	4.97842	0.894809	6.4104e-07	1.30576e-06				MYB	10.1878	1.43618	2.24803e-24	1.10199e-23				ZFYVE21	4.19273	0.527298	2.75616e-05	5.82352e-05
		VIPR2	7.45239	1.89442	9.16651e-14	2.66469e-13				UGCG	22.6236	0.612725	2.5385e-113	2.46056e-112				KLF16	4.97838	0.711283	6.41179e-07	1.30583e-06				LGMN	10.1721	0.826579	2.64178e-24	1.29347e-23				ORC5	4.17662	0.561925	2.95869e-05	6.24613e-05
		PTGDR	7.35955	0.53569	1.84528e-13	5.31933e-13				CHMP7	22.4578	0.54323	1.07482e-111	1.03534e-110				ZNF208	4.97155	1.71456	6.64207e-07	1.35095e-06				FBXO10	10.1135	1.38654	4.81409e-24	2.33679e-23				DPF3	4.17249	1.3749	3.01293e-05	6.35307e-05
		PLXDC1	7.33616	0.723814	2.19814e-13	6.31744e-13				SERPINE2	22.4059	1.83927	3.44796e-111	3.31106e-110				TUFT1	4.95376	1.05027	7.27936e-07	1.47622e-06				EPAS1	10.0837	0.703087	6.52207e-24	3.15229e-23				DAB2IP	4.14004	1.70321	3.47237e-05	7.29828e-05
		MMP23B	7.3336	1.79253	2.24056e-13	6.43785e-13				PAPSS1	22.4045	0.615981	3.5593e-111	3.41533e-110				DENND5A	4.94888	1.24624	7.46435e-07	1.5125e-06				NEBL	9.86649	2.15174	5.81669e-23	2.76822e-22				SYNJ2BP	4.12777	0.769118	3.66305e-05	7.68992e-05
		PLEKHA5	7.30094	0.632227	2.8576e-13	8.19373e-13				CMSS1	22.3897	0.728815	4.96138e-111	4.74968e-110				PI16	4.94779	1.56655	7.50618e-07	1.52072e-06				IKZF4	9.86529	0.546629	5.88611e-23	2.79912e-22				ANKS3	4.11822	0.703895	3.81817e-05	8.00338e-05
		HIST2H2AC	7.24637	0.537274	4.28096e-13	1.22101e-12				ACOX3	22.3295	1.1607	1.91007e-110	1.82294e-109				TMOD2	4.92962	0.908694	8.2391e-07	1.66568e-06				SAP30	9.84077	0.714907	7.51349e-23	3.56754e-22				L3HYPDH	4.10526	0.780749	4.03853e-05	8.45671e-05
		FAM102B	7.21619	0.566954	5.34631e-13	1.52137e-12				FAM174B	22.2791	1.75121	5.89694e-110	5.60638e-109				PAK3	4.91157	1.59856	9.035e-07	1.82331e-06				ZMIZ1	9.82803	0.622307	8.52669e-23	4.03935e-22				LIPT1	4.09701	0.858611	4.18521e-05	8.75795e-05
		ZRANB1	7.12707	0.549797	1.02526e-12	2.88509e-12				GRAMD4	22.1795	1.06042	5.41643e-109	5.13381e-108				RRAGD	4.86973	2.03544	1.11753e-06	2.24646e-06				CLU	9.76403	0.503778	1.60638e-22	7.56083e-22				ZNF691	4.08607	1.01978	4.38737e-05	9.17171e-05
		TRIM24	7.10755	0.614294	1.18122e-12	3.31646e-12				INPP1	22.1763	0.903284	5.81674e-109	5.50063e-108				MAP9	4.86685	0.503128	1.13393e-06	2.27832e-06				CHGB	9.75036	3.20774	1.83823e-22	8.64228e-22				STYK1	4.08191	1.3873	4.46665e-05	9.33273e-05
		RFX1	7.06647	0.518827	1.58919e-12	4.43879e-12				COMMD4	22.0879	0.573987	4.1288e-108	3.89551e-107				KIAA1147	4.84722	0.650411	1.25201e-06	2.5103e-06				TAB3	9.72043	0.638833	2.46738e-22	1.15433e-21				PDGFD	4.07764	1.17433	4.54956e-05	9.50275e-05
		EPHA1	7.05275	0.609501	1.75414e-12	4.88739e-12				TMEM205	22.0547	0.617573	8.61292e-108	8.10163e-107				GKAP1	4.84307	0.645529	1.27847e-06	2.56168e-06				SLC35F2	9.61355	0.632643	7.00917e-22	3.24488e-21				OSGEPL1	4.06568	1.00835	4.78929e-05	9.99508e-05
		DRAM1	6.98416	0.910889	2.86563e-12	7.94146e-12				C3AR1	22.0418	1.52461	1.14553e-107	1.07509e-106				SLC22A17	4.82029	1.29637	1.4335e-06	2.86493e-06				PLCL2	9.58809	0.505419	8.97339e-22	4.14339e-21				STAG3	4.0635	0.673339	4.83428e-05	0.000100856
		ID1	6.93251	0.604126	4.13429e-12	1.14114e-11				ARSA	21.9415	0.571799	1.04469e-106	9.76751e-106				ADGRE1	4.80925	0.800577	1.51494e-06	3.0233e-06				BTBD11	9.53542	1.16672	1.4928e-21	6.8521e-21				SAMD10	4.05111	0.787646	5.09762e-05	0.000106207
		PTCH2	6.93099	1.01643	4.17911e-12	1.15325e-11				CSGALNACT2	21.9292	0.582841	1.36776e-106	1.27689e-105				ACVR2A	4.73511	1.42621	2.18938e-06	4.33785e-06				SLC4A2	9.52634	0.517251	1.62929e-21	7.47027e-21				TEP1	4.04844	0.680704	5.15602e-05	0.000107387
		MED26	6.86992	0.69961	6.4237e-12	1.76364e-11				CLEC7A	21.9287	2.59505	1.3828e-106	1.28995e-105				TMCC3	4.71946	1.37954	2.36468e-06	4.67846e-06				DGKH	9.48224	0.521257	2.48885e-21	1.13652e-20				CHN2	4.04448	0.83395	5.24393e-05	0.000109109
		IPPK	6.73395	0.710529	1.65112e-11	4.48652e-11				MAPK13	21.8894	0.889311	3.27792e-106	3.05324e-105				ST6GALNAC1	4.7134	2.36869	2.43618e-06	4.81684e-06				EPHX2	9.44426	0.500143	3.57929e-21	1.62489e-20				IFIT1	3.94374	0.526523	8.02222e-05	0.0001655
		CTU2	6.71061	0.510962	1.93817e-11	5.24928e-11				KLHL2	21.8155	1.30397	1.65318e-105	1.5373e-104				NEFM	4.69338	2.19566	2.68723e-06	5.30729e-06				MYO1B	9.42626	1.85281	4.24985e-21	1.92508e-20				PACSIN1	3.94023	1.57483	8.14046e-05	0.000167884
		FRMD4A	6.65536	1.21673	2.82612e-11	7.6093e-11				FURIN	21.8155	0.683323	1.65414e-105	1.5373e-104				RIMKLB	4.67229	1.19333	2.9786e-06	5.87061e-06				PLK2	9.40557	0.711033	5.17472e-21	2.3406e-20				ZNF253	3.92734	0.751319	8.58889e-05	0.000176838
		GNAO1	6.58212	0.702935	4.63794e-11	1.23642e-10				GPR155	21.8091	0.831076	1.90254e-105	1.76682e-104				NCKAP5L	4.66608	0.91691	3.07003e-06	6.04889e-06				LRRC8B	9.3488	0.680371	8.8651e-21	3.99235e-20				L1CAM	3.86309	1.40575	0.000111962	0.000228736
		JAKMIP2	6.55348	0.633622	5.62103e-11	1.49304e-10				PEPD	21.7716	0.536244	4.31269e-105	3.99012e-104				HYI	4.63	0.502376	3.65661e-06	7.18181e-06				P4HA2	9.32028	2.41251	1.16036e-20	5.20482e-20				MOXD1	3.85975	2.53735	0.000113505	0.000231849
		CDHR3	6.46897	0.86714	9.86749e-11	2.59817e-10				PMM1	21.7545	0.602121	6.26898e-105	5.79145e-104				SLC2A11	4.61242	0.554407	3.97998e-06	7.79842e-06				CTTN	9.31982	2.41558	1.16534e-20	5.22528e-20				ZNF606	3.85171	0.933363	0.000117294	0.000239275
		ATP9A	6.46783	1.32749	9.94178e-11	2.61662e-10				SH3TC1	21.6027	0.60486	1.69314e-103	1.55605e-102				MASTL	4.59785	0.524199	4.26872e-06	8.35627e-06				WWTR1	9.31431	1.45477	1.22752e-20	5.5021e-20				VEGFB	3.83533	0.690568	0.000125396	0.000255256
		RUNDC1	6.44965	0.534537	1.12112e-10	2.94386e-10				SLC35E3	21.5433	1.27947	6.11481e-103	5.60314e-102				CCDC173	4.58339	1.16011	4.57491e-06	8.93873e-06				REPIN1	9.27872	0.653296	1.7152e-20	7.66038e-20				DNASE1	3.8348	0.647617	0.000125667	0.000255766
		GAS7	6.4314	1.25752	1.26435e-10	3.31293e-10				COX10	21.49	0.909557	1.92983e-102	1.76184e-101				FOSL1	4.55567	1.13453	5.22186e-06	1.01771e-05				NEMP2	9.27814	0.629016	1.72467e-20	7.69709e-20				RNF157	3.82198	0.764636	0.000132382	0.000269124
		TLR3	6.39788	2.03501	1.57553e-10	4.11181e-10				IL10RB	21.475	0.585678	2.66779e-102	2.43019e-101				COLQ	4.54632	2.10631	5.45914e-06	1.06312e-05				CDK14	9.27561	1.65946	1.76605e-20	7.87894e-20				CARF	3.81967	0.801794	0.000133632	0.000271487
		KTI12	6.39505	0.532694	1.60495e-10	4.18507e-10				SLC35F2	21.4574	1.28125	3.89088e-102	3.53657e-101				MEGF6	4.51472	0.870598	6.33998e-06	1.2306e-05				C1orf216	9.26708	0.644746	1.91318e-20	8.52616e-20				FCGR3A	3.81698	0.705963	0.000135094	0.000274188
		IGFBP2	6.37154	1.46918	1.87138e-10	4.86756e-10				ETV6	21.454	0.674901	4.191e-102	3.80378e-101				LTK	4.50723	2.16391	6.56801e-06	1.27327e-05				SLC11A2	9.21717	0.77804	3.05044e-20	1.35264e-19				IFNL1	3.79698	1.92545	0.000146468	0.000296353
		CD300A	6.31558	0.507441	2.69148e-10	6.94534e-10				CAMK2D	21.4299	0.595383	7.02926e-102	6.3612e-101				FER	4.4482	1.01471	8.65928e-06	1.668e-05				ANKRD35	9.19846	0.811917	3.63106e-20	1.60551e-19				ZNF780B	3.79516	0.771518	0.000147546	0.000298484
		ZNF628	6.24287	0.938392	4.29604e-10	1.10058e-09				NDUFA7	21.4081	0.586735	1.12257e-101	1.0144e-100				FGFR1	4.44371	0.659826	8.84209e-06	1.70215e-05				TSHR	9.17644	1.36493	4.45572e-20	1.96803e-19				SCRN3	3.7925	0.654549	0.000149141	0.000301613
		RASL11A	6.23177	0.59227	4.61181e-10	1.17953e-09				GLMP	21.3997	0.760383	1.34562e-101	1.21419e-100				TRIQK	4.4125	1.9587	1.02185e-05	1.96194e-05				CD274	9.14763	0.854577	5.81982e-20	2.56051e-19				CCDC146	3.77368	0.839743	0.000160855	0.000324508
		CNNM3	6.22103	0.717058	4.93891e-10	1.26162e-09				REEP3	21.2173	0.523298	6.61632e-100	5.9227e-99				MID2	4.4083	1.47397	1.04187e-05	1.99883e-05				MTHFD1L	9.06757	0.895472	1.21698e-19	5.32031e-19				ZBTB37	3.76894	0.906614	0.000163945	0.000330421
		ETV1	6.1399	0.614066	8.25716e-10	2.09502e-09				SNAPIN	21.1661	0.501489	1.96192e-99	1.74868e-98				CRYBG3	4.38874	1.51581	1.14008e-05	2.18456e-05				KLF7	9.05939	1.12007	1.31186e-19	5.72905e-19				IL15RA	3.73708	0.507518	0.000186172	0.000374304
		ALYREF	6.08905	0.577845	1.13583e-09	2.86661e-09				ZNF688	21.1505	0.811934	2.73104e-99	2.4307e-98				CLCF1	4.36691	0.702402	1.26017e-05	2.40907e-05				CNKSR3	9.03708	4.53496	1.60913e-19	7.00016e-19				PTPRF	3.73524	1.85198	0.000187535	0.000376984
		MYO6	6.08321	0.629846	1.17797e-09	2.96933e-09				ZNF282	21.0455	1.17811	2.51417e-98	2.2265e-97				PTCH2	4.34161	0.71885	1.41446e-05	2.69738e-05				P2RX5	9.00366	0.772539	2.18317e-19	9.46423e-19				RCAN2	3.70583	0.846821	0.000210699	0.000422454
		HLA-DOA	6.02376	0.924386	1.70407e-09	4.25743e-09				UROS	21.0039	0.504752	6.04273e-98	5.3399e-97				RFX2	4.27548	0.852073	1.90727e-05	3.61772e-05				TPCN1	8.97756	0.910361	2.76842e-19	1.1947e-18				LGR6	3.70105	0.891453	0.000214706	0.000430139
		RCAN2	5.87926	1.06242	4.121e-09	1.01669e-08				PHKB	20.9998	0.826443	6.58269e-98	5.81292e-97				NT5E	4.27264	1.21072	1.93173e-05	3.66243e-05				HSBP1L1	8.97317	0.675523	2.88092e-19	1.24153e-18				STARD9	3.69235	0.783365	0.000222193	0.000444638
		NAP1L2	5.80859	0.867933	6.29995e-09	1.54108e-08				TRIM16	20.964	1.71006	1.39747e-97	1.23055e-96				IL23R	4.21256	0.940039	2.52498e-05	4.75594e-05				MAP7	8.95203	2.71151	3.49001e-19	1.50075e-18				ARMC2	3.6909	0.797854	0.000223462	0.000447105
		POU3F1	5.6384	1.02975	1.71637e-08	4.11657e-08				PLPP5	20.9617	0.511331	1.46853e-97	1.2922e-96				ACVR1C	4.19315	1.93797	2.75112e-05	5.17013e-05				MYEF2	8.94933	0.799155	3.57653e-19	1.53703e-18				MMAA	3.67233	0.822464	0.000240353	0.000480203
		IL10	5.57131	0.963689	2.52837e-08	6.01179e-08				ATP13A1	20.7655	0.688281	8.88122e-96	7.7489e-95				ZNF365	4.1893	1.37489	2.79819e-05	5.257e-05				SLC41A2	8.93629	1.48242	4.02449e-19	1.72655e-18				ATP1A3	3.6603	0.914997	0.000251921	0.000502667
		ZNF66	5.5435	0.503266	2.96485e-08	7.0321e-08				IRF5	20.5894	1.42671	3.41773e-94	2.95496e-93				TMEM67	4.17914	0.853894	2.92611e-05	5.49399e-05				ANKRD33B	8.90672	1.37981	5.25649e-19	2.24577e-18				ERCC4	3.64263	0.613977	0.000269868	0.000537009
		CCDC85C	5.53136	0.579201	3.17765e-08	7.52388e-08				ODF3B	20.5262	0.680422	1.2557e-93	1.08341e-92				SAMD12	4.15441	0.87278	3.26128e-05	6.11034e-05				SLC22A17	8.90547	1.90591	5.31592e-19	2.2696e-18				GTSF1	3.63684	0.68881	0.000276002	0.000548951
		GNGT2	5.49392	0.520038	3.93108e-08	9.26186e-08				LFNG	20.3192	1.2815	8.70411e-92	7.44771e-91				RGPD8	4.09845	0.516006	4.15923e-05	7.7541e-05				ORAI3	8.8627	0.529027	7.81016e-19	3.32079e-18				THAP8	3.61238	1.01191	0.000303404	0.000601716
		PWP2	5.36831	0.818835	7.94762e-08	1.84621e-07				PAFAH1B3	20.2719	0.559134	2.27829e-91	1.94541e-90				TNFRSF10D	4.08571	0.650013	4.39416e-05	8.17979e-05				MOB1B	8.81399	0.604217	1.20771e-18	5.11225e-18				BCDIN3D	3.59375	0.735383	0.000325954	0.000645097
		VPS18	5.34883	0.508706	8.85231e-08	2.05061e-07				RFK	20.2177	0.706001	6.84554e-91	5.83328e-90				TSGA10	4.01939	0.712441	5.83493e-05	0.000107953				NRIP1	8.7565	0.578781	2.01412e-18	8.48528e-18				IL15	3.58215	0.785442	0.000340781	0.000673688
		BRI3BP	5.31557	0.603014	1.06325e-07	2.45474e-07				CSF1	20.1545	0.551512	2.4551e-90	2.08348e-89				KLF4	3.99909	0.777455	6.35854e-05	0.000117344				PCYOX1L	8.75384	0.550882	2.06223e-18	8.68208e-18				PXYLP1	3.56382	0.778821	0.000365492	0.000721275
		PRKCE	5.27924	0.857991	1.2972e-07	2.98486e-07				DDB2	20.1132	0.527152	5.65402e-90	4.77532e-89				FAM153C	3.98313	1.16424	6.80122e-05	0.000125271				MYO1E	8.70433	0.753873	3.19456e-18	1.33811e-17				RNF135	3.55954	0.597342	0.000371503	0.000732556
		CNNM4	5.25245	0.889144	1.50086e-07	3.44263e-07				TDRD3	20.1128	0.972512	5.70557e-90	4.81558e-89				USP6NL	3.94359	1.53467	8.02701e-05	0.00014715				CDYL2	8.689	1.02717	3.65646e-18	1.52695e-17				ZNF775	3.55605	2.09286	0.000376475	0.000742005
		ENDOG	5.18943	0.771379	2.1094e-07	4.80472e-07				KLHL22	20.0284	1.05533	3.11572e-89	2.62079e-88				DSEL	3.92363	1.28005	8.72242e-05	0.000159592				KLHL5	8.68526	0.675578	3.77871e-18	1.57747e-17				FAM8A1	3.53697	0.558609	0.000404749	0.000795457
		CSRNP2	5.17376	0.514958	2.29427e-07	5.21338e-07				PRKAR1B	19.9932	0.828316	6.30943e-89	5.30001e-88				TSPAN15	3.91155	1.64227	9.17042e-05	0.000167394				TMOD1	8.66337	2.70224	4.58032e-18	1.9089e-17				FN1	3.51263	0.870113	0.000443702	0.000869121
		GAN	5.15742	0.637131	2.50374e-07	5.68103e-07				ACSL4	19.9842	0.616162	7.55701e-89	6.3437e-88				PWWP2B	3.89873	0.77135	9.66985e-05	0.00017638				NAGA	8.61568	0.522148	6.95253e-18	2.88495e-17				KCTD18	3.4951	0.542396	0.000473889	0.000926496
		SMAGP	5.10148	0.754189	3.37015e-07	7.59554e-07				TNFRSF8	19.9592	3.00387	1.24747e-88	1.04436e-87				WWC2	3.8977	2.33648	9.71107e-05	0.000177106				ADPRM	8.61307	0.638155	7.11288e-18	2.94853e-17				MTMR8	3.48701	0.881728	0.000488444	0.00095435
		LRRC8A	5.06971	0.526356	3.98412e-07	8.95165e-07				ARPC1A	19.951	0.772158	1.4679e-88	1.22559e-87				FAM117B	3.89615	0.616688	9.77354e-05	0.000178141				ITGB8	8.60018	2.33473	7.95909e-18	3.29491e-17				ZNF808	3.4459	0.517408	0.000569171	0.0011072
		NGFR	5.04107	1.39611	4.62925e-07	1.03674e-06				OLFM2	19.6978	1.14135	2.25149e-86	1.86104e-85				GPR150	3.8675	2.11339	0.000109957	0.000199771				MT1G	8.53108	1.43594	1.44993e-17	5.9587e-17				SLC33A1	3.42152	0.645948	0.000622713	0.00120681
		TMEM171	5.03745	1.64554	4.71769e-07	1.05578e-06				WDTC1	19.6613	0.902177	4.63147e-86	3.82319e-85				PPP1R3B	3.85981	0.565163	0.000113475	0.000205892				ENOX2	8.51494	0.572695	1.66676e-17	6.83847e-17				CHRNB1	3.41185	0.604078	0.000645232	0.0012485
		EAF2	4.92089	0.613094	8.61518e-07	1.89923e-06				GM2A	19.6541	1.32938	5.33109e-86	4.39487e-85				MORN3	3.85128	0.627672	0.000117501	0.00021304				SRD5A1	8.50297	0.651911	1.84801e-17	7.56957e-17				ZADH2	3.37157	0.551976	0.000747399	0.0014408
		AGAP1	4.80504	2.05982	1.54724e-06	3.36605e-06				RANBP3	19.6532	0.524916	5.42344e-86	4.46507e-85				TTYH2	3.82397	1.22617	0.000131319	0.000237434				JAG1	8.49765	2.62629	1.93471e-17	7.91689e-17				ZNF544	3.36923	0.581863	0.000753782	0.00145288
		SLC2A13	4.77205	0.631737	1.82358e-06	3.94853e-06				ZNF580	19.6524	0.594186	5.51301e-86	4.53581e-85				MARCH9	3.81669	0.508669	0.000135256	0.000244303				AP1AR	8.35917	0.515901	6.31589e-17	2.54751e-16				TMEM99	3.31855	0.606384	0.000904863	0.00173518
		MPP6	4.72246	0.773654	2.33007e-06	5.01919e-06				SGPP1	19.6089	1.15461	1.29739e-85	1.0639e-84				GPRASP1	3.80271	0.736792	0.000143122	0.00025821				ALPK1	8.339	1.30856	7.49197e-17	3.01697e-16				SMAD5	3.29945	0.557264	0.000968729	0.0018525
		FOXP4	4.62252	0.799674	3.79102e-06	8.08164e-06				DGCR2	19.5655	0.704811	3.04228e-85	2.4931e-84				ABCA1	3.80128	0.93589	0.000143952	0.000259632				DENND1A	8.20373	0.682698	2.33051e-16	9.2586e-16				ZNF671	3.28495	0.825854	0.00101999	0.00194722
		ZNF570	4.60028	0.554085	4.21915e-06	8.97274e-06				WDFY1	19.5465	0.667701	4.42211e-85	3.61193e-84				NKD1	3.79194	0.812508	0.000149473	0.000269356				GNA12	8.19039	0.802922	2.60377e-16	1.0331e-15				ZNF780A	3.27697	0.501362	0.00104926	0.00200156
		C17orf107	4.58112	0.730959	4.625e-06	9.81063e-06				CNPY2	19.5054	0.508172	9.87261e-85	8.0321e-84				ZFYVE9	3.77869	1.54985	0.000157654	0.000283767				FAH	8.1811	0.700262	2.81274e-16	1.1153e-15				SLC25A35	3.26776	0.871632	0.001084	0.00206689
		SEMA7A	4.5473	0.56267	5.43393e-06	1.14814e-05				DNAJB12	19.487	0.549268	1.41425e-84	1.14759e-83				HRH2	3.75407	0.899518	0.000173987	0.000312442				IZUMO4	8.1325	0.60241	4.20514e-16	1.65787e-15				TAB1	3.26672	0.562229	0.00108803	0.00207425
		RGMA	4.54288	1.74941	5.54918e-06	1.17209e-05				ZNF524	19.4868	0.50287	1.42108e-84	1.15237e-83				ACE	3.70269	1.99338	0.000213321	0.000381586				KLF4	8.12398	1.08106	4.51148e-16	1.77639e-15				CENPE	3.26057	0.616434	0.00111187	0.00211904
		TCF7L2	4.53377	1.3408	5.79397e-06	1.22172e-05				BTLA	19.476	0.741226	1.75603e-84	1.42306e-83				CACNA2D4	3.67821	0.541647	0.000234873	0.000418809				INF2	8.12367	0.67725	4.52302e-16	1.7798e-15				TRMT13	3.24402	0.526238	0.00117855	0.00224096
		GALNT3	4.42063	0.535243	9.84118e-06	2.04453e-05				CSF2RB	19.4729	3.55912	1.86533e-84	1.51065e-83				NOL4L	3.6463	0.535746	0.000266046	0.000473169				SLC19A2	8.11524	0.663816	4.8484e-16	1.90598e-15				NOD2	3.22484	0.725444	0.00126044	0.00238971
		ASTL	4.41917	1.19852	9.90791e-06	2.05771e-05				CALCOCO1	19.3614	0.574588	1.63235e-83	1.31425e-82				MAGI3	3.59641	1.55152	0.00032264	0.000570878				SLAIN1	8.0902	1.00942	5.95686e-16	2.33587e-15				NIF3L1	3.20904	0.515748	0.00133181	0.00251848
		CCNYL1	4.41388	0.682547	1.01536e-05	2.10662e-05				KIAA0040	19.2862	0.553143	7.01041e-83	5.62238e-82				CDC42EP4	3.58088	0.875893	0.000342438	0.000604444				SYNGAP1	8.08902	0.57377	6.01445e-16	2.3577e-15				FBXO2	3.17593	0.67843	0.00149357	0.00280897
		KLF16	4.39884	0.642179	1.08832e-05	2.25384e-05				GOT2	19.2478	0.569735	1.4722e-82	1.17766e-81				ARHGEF40	3.56359	1.47245	0.000365811	0.000643958				FZD6	8.04339	1.26426	8.73862e-16	3.40515e-15				TUBG2	3.17558	0.651302	0.00149539	0.00281196
		ZNF532	4.39412	1.53935	1.1122e-05	2.30215e-05				CCDC50	19.0159	0.608659	1.25971e-80	9.98671e-80				ANKRD55	3.55751	0.598016	0.000374383	0.000658675				AFF3	8.02688	1.8533	9.99801e-16	3.8837e-15				NAPEPLD	3.16461	0.656098	0.00155292	0.00291528
		PLEKHG1	4.38635	0.593639	1.15266e-05	2.38311e-05				CAMK1	18.9606	0.928531	3.60932e-80	2.85592e-79				ELOVL4	3.54887	0.645343	0.000386894	0.000680011				MAN2A2	8.02439	0.728915	1.02034e-15	3.95975e-15				ZNF248	3.13823	0.686338	0.00169972	0.00318172
		ATXN7L2	4.35158	0.637918	1.35161e-05	2.78516e-05				UBASH3B	18.8576	0.81491	2.54513e-79	2.00237e-78				BAMBI	3.47175	0.79285	0.000517084	0.000901427				RASL11A	7.99919	0.735277	1.25243e-15	4.84381e-15				DLG3	3.13399	0.530278	0.00172444	0.00322605
		ACHE	4.25341	2.00375	2.10539e-05	4.29349e-05				PRMT3	18.8083	0.99098	6.45748e-79	5.05795e-78				ZNF814	3.45128	0.727619	0.000557934	0.000971276				ERLIN1	7.9592	0.726033	1.73148e-15	6.66538e-15				SCD5	3.12622	1.11569	0.0017707	0.00331008
		FOXO4	4.2432	0.647059	2.20351e-05	4.48769e-05				CEACAM21	18.7362	0.813695	2.50841e-78	1.95612e-77				GABBR1	3.41416	1.33969	0.000639793	0.00110772				TNFSF11	7.89582	3.06266	2.88416e-15	1.10342e-14				SMAGP	3.12394	0.65786	0.00178445	0.00333378
		NCKAP5L	4.13638	0.849523	3.52827e-05	7.08107e-05				RRAGB	18.6998	1.15958	4.9688e-78	3.87236e-77				NDRG2	3.3976	1.07584	0.000679804	0.00117519				KSR2	7.80065	2.84368	6.15909e-15	2.32904e-14				ZBTB14	3.11898	0.650607	0.0018148	0.00338895
		EPN2	4.08944	0.756735	4.32422e-05	8.63661e-05				AKTIP	18.6916	0.514095	5.7984e-78	4.51322e-77				NBPF1	3.39712	0.625145	0.000681	0.00117709				ZNF518B	7.75118	0.545473	9.10393e-15	3.4228e-14				ADAMTS6	3.1068	0.838997	0.00189126	0.0035259
		DDX47	4.07467	0.54945	4.60793e-05	9.17666e-05				DUSP22	18.6329	0.697508	1.73708e-77	1.34784e-76				SNTA1	3.35838	0.597727	0.000784	0.00135116				CLN5	7.71755	0.558875	1.18584e-14	4.44225e-14				NCR1	3.10492	0.933506	0.00190331	0.00354729
		DMWD	4.00267	0.629708	6.26323e-05	0.000123739				PLIN3	18.4699	0.663662	3.60542e-76	2.76468e-75				EPB41L5	3.35011	0.64582	0.000807783	0.00139119				DMD	7.71317	3.30661	1.22727e-14	4.58913e-14				MTERF1	3.09361	0.566203	0.00197736	0.00367923
		CHN2	3.99409	0.638157	6.49422e-05	0.000128037				CLN5	18.3502	1.23269	3.28721e-75	2.50673e-74				TPBG	3.33033	1.95355	0.000867443	0.00149104				RMND5B	7.69097	0.531563	1.46026e-14	5.44884e-14				LIPC	3.08087	1.37203	0.00206395	0.00383805
		SPAG4	3.98809	0.557275	6.66081e-05	0.000131196				TSPAN13	18.2822	1.4442	1.14699e-74	8.71976e-74				SNED1	3.32551	0.881338	0.000882573	0.00151621				BBS12	7.68719	1.60098	1.50408e-14	5.609e-14				AMN1	3.06225	0.618526	0.00219683	0.00407782
		KLHL25	3.97251	0.650376	7.1119e-05	0.000139704				RFX5	18.2648	0.601975	1.57885e-74	1.19736e-73				TMEM30B	3.32313	1.19566	0.000890129	0.00152835				TKFC	7.65857	0.507266	1.8801e-14	6.97979e-14				WIPI1	3.06211	0.542903	0.00219786	0.0040791
		NUDT10	3.95384	2.07563	7.69075e-05	0.000150813				ALDH3A2	18.2583	0.863215	1.7763e-74	1.34628e-73				CRISPLD2	3.31742	1.67092	0.000908532	0.00155843				LYPD3	7.49553	0.614265	6.60319e-14	2.41527e-13				SEMA7A	3.03872	0.538316	0.00237589	0.00439899
		CHST10	3.93131	0.937797	8.44848e-05	0.000165175				DCP1B	18.1684	0.831517	9.18412e-74	6.93111e-73				C8orf88	3.28969	0.973158	0.00100299	0.00171618				HMSD	7.46898	2.37899	8.08204e-14	2.94577e-13				ZNF445	3.03428	0.605532	0.00241113	0.00446225
		FRAT1	3.92577	0.567207	8.64521e-05	0.000168942				PDE4A	18.139	0.741889	1.56901e-73	1.18267e-72				NTN4	3.26544	1.94345	0.00109293	0.00186623				EVC	7.46147	1.81731	8.55623e-14	3.11494e-13				PAQR6	3.03092	1.5081	0.00243812	0.00451017
		SPHK1	3.89171	0.846454	9.9541e-05	0.000193757				NCOA5	18.0121	0.895671	1.56675e-72	1.16889e-71				CACNA1I	3.22351	2.28091	0.0012663	0.00215367				PLAGL1	7.45885	0.689946	8.72832e-14	3.17572e-13				NUP43	3.02404	0.648464	0.00249423	0.00461054
		CDHR1	3.8756	1.65737	0.000106361	0.000206579				RDX	18.0105	0.669955	1.61293e-72	1.20262e-71				GCNT4	3.2032	0.992885	0.0013591	0.00230517				ZMYM4	7.45075	0.509213	9.28088e-14	3.37578e-13				B3GAT1	3.00788	1.01461	0.00263074	0.00485347
		IRF2BP1	3.85597	0.533932	0.000115271	0.000223324				SGSH	18.0042	0.94125	1.80666e-72	1.34626e-71				EEPD1	3.19705	0.587862	0.00138839	0.00235293				TIMP2	7.39268	1.29161	1.43894e-13	5.20039e-13				LLGL2	2.97734	0.557521	0.00290765	0.005354
		COLGALT2	3.75676	0.832879	0.000172127	0.000329972				IL7	18.0025	2.07023	1.8631e-72	1.38748e-71				SH2B3	3.19614	0.561605	0.00139277	0.00236003				ZADH2	7.3651	0.515573	1.77018e-13	6.37891e-13				KNOP1	2.94332	0.563314	0.00324711	0.00596049
		GFPT2	3.75246	0.541707	0.000175107	0.000335477				IFT27	17.9517	0.606542	4.65148e-72	3.45989e-71				NOS3	3.19427	1.09041	0.00140187	0.00237446				FHIT	7.36034	0.765984	1.83448e-13	6.60487e-13				P2RY11	2.93572	0.827001	0.00332769	0.00610028
		TNFRSF13C	3.58752	1.12644	0.000333833	0.0006267				TRAF3IP2	17.8774	1.23234	1.77023e-71	1.31202e-70				MICU3	3.1616	1.01674	0.00156906	0.00264898				SORD	7.34206	0.915258	2.10327e-13	7.54853e-13				PSAT1	2.91524	0.562026	0.00355419	0.00650108
		NOP9	3.57371	0.587097	0.00035196	0.000659533				SKAP2	17.8233	0.798223	4.66411e-71	3.44861e-70				RAP1GAP2	3.12572	0.963207	0.00177367	0.00298346				IRF8	7.33297	1.16567	2.25101e-13	8.07643e-13				FAM228B	2.88963	0.564298	0.00385695	0.00702277
		KLHL15	3.38077	0.508464	0.000722832	0.00132411				PTGIR	17.8057	3.48797	6.38766e-71	4.71736e-70				TANC2	3.10641	1.32304	0.00189371	0.00317778				STAC	7.33219	1.3472	2.26414e-13	8.11883e-13				ZKSCAN4	2.8801	0.960488	0.00397544	0.00723002
		ADAM22	3.34261	1.02438	0.000829936	0.00151204				VPS25	17.805	0.538317	6.45979e-71	4.7678e-70				ZNF395	3.10161	0.672954	0.0019247	0.00322786				BDH1	7.32318	0.655854	2.42165e-13	8.67361e-13				SLC15A4	2.84308	0.615701	0.00446801	0.00809146
		KSR1	3.33153	0.523635	0.000863694	0.00157032				NAPRT	17.7986	0.572268	7.2438e-71	5.34327e-70				CITED4	3.09686	0.677156	0.00195584	0.00327832				MAMLD1	7.27603	1.36195	3.43785e-13	1.22567e-12				MTHFR	2.83849	0.578254	0.00453279	0.00820398
		HIST1H4J	3.32742	0.637881	0.000876537	0.00159297				TRAK2	17.795	0.640371	7.73268e-71	5.70049e-70				AK5	3.0861	1.94227	0.002028	0.00339514				LDOC1	7.26496	0.581904	3.73155e-13	1.32848e-12				ZNF3	2.83183	0.513261	0.00462818	0.00836931
		ZNF571	3.28153	0.593766	0.00103246	0.00186921				RBBP8	17.7892	0.684192	8.57479e-71	6.31754e-70				IGSF22	3.07025	0.939277	0.00213877	0.00357335				SERAC1	7.22398	0.934181	5.04867e-13	1.78815e-12				DGKQ	2.82966	0.724625	0.00465979	0.00842156
		ZFPM1	3.26857	0.848073	0.00108093	0.00195411				C1orf112	17.7079	1.64749	3.64486e-70	2.67269e-69				HHAT	3.04889	0.941445	0.00229689	0.0038262				MLYCD	7.1812	0.600285	6.9101e-13	2.43769e-12				GNB4	2.82354	1.05172	0.00474968	0.00857653
		FAM222A	3.24005	1.30109	0.0011951	0.00215361				ADPRH	17.6985	1.77205	4.30496e-70	3.15485e-69				TJP3	3.04003	1.20405	0.00236555	0.00393846				ZG16B	7.12006	1.45761	1.07878e-12	3.77878e-12				ADHFE1	2.80768	0.539871	0.00498995	0.00898552
		IL15	3.21745	0.593189	0.00129338	0.00232463				CYP2R1	17.6488	0.625884	1.03891e-69	7.59561e-69				FEZ1	3.03927	1.20085	0.00237151	0.00394785				C1orf198	7.11428	1.29592	1.12501e-12	3.93738e-12				SMPD3	2.80273	0.882396	0.00506717	0.00911664
		ZSCAN22	3.2042	1.14132	0.0013544	0.00242973				LYRM4	17.6409	0.609808	1.19637e-69	8.73136e-69				DLEC1	2.97041	1.51085	0.00297403	0.00492244				FES	7.113	1.72962	1.13546e-12	3.97057e-12				C6orf203	2.78991	0.517492	0.00527225	0.00947188
		EFNB2	3.18227	0.71386	0.00146124	0.00261337				PECR	17.5961	0.908896	2.64065e-69	1.92269e-68				KIAA1324L	2.95118	0.926504	0.00316564	0.00523194				IMPACT	7.10002	0.532004	1.24737e-12	4.35578e-12				FRMD4A	2.78803	0.752652	0.00530296	0.00952429
		RBM20	3.16844	2.66915	0.0015326	0.002734				CHKB	17.5045	0.62542	1.3228e-68	9.59201e-68				KIF16B	2.94474	0.52113	0.00323231	0.00533785				DNAJC18	7.09548	0.512115	1.28903e-12	4.49746e-12				VANGL1	2.77878	0.773639	0.00545636	0.00978847
		NSMF	3.15868	0.510841	0.00158485	0.00282194				TOR1AIP2	17.4256	0.549335	5.2778e-68	3.81373e-67				TKTL1	2.90203	1.22992	0.00370752	0.00609341				TMEM53	7.02194	1.01648	2.18815e-12	7.57911e-12				MLH3	2.77216	0.572377	0.00556863	0.00997834
		DGKQ	3.14311	0.633523	0.00167163	0.00297304				FLNB	17.4166	1.07726	6.1767e-68	4.45808e-67				GSAP	2.86473	0.595883	0.00417359	0.00683858				MREG	7.0067	0.594619	2.44001e-12	8.44205e-12				RTP5	2.76637	0.800861	0.00566847	0.0101455
		DCUN1D3	3.12708	0.634153	0.00176553	0.00312927				STAC	17.3962	2.50648	8.8169e-68	6.3452e-67				MCC	2.85653	0.741782	0.00428301	0.00701231				PBX3	6.95163	0.609631	3.61082e-12	1.24202e-11				CCRL2	2.75332	0.557855	0.00589946	0.0105453
		CCDC157	3.1156	0.651631	0.00183574	0.00324722				IFIH1	17.3223	0.675344	3.1921e-67	2.28663e-66				N4BP3	2.8312	0.787301	0.00463739	0.00756656				ABAT	6.92332	0.633162	4.41187e-12	1.51294e-11				FXYD6	2.74843	1.9314	0.00598817	0.0106931
		RAB38	3.08737	1.18035	0.00201936	0.00356137				NRROS	17.1952	1.08171	2.88442e-66	2.05436e-65				SAMD4A	2.79764	1.26021	0.00514769	0.00837935				ZC3H12C	6.91748	0.958154	4.59742e-12	1.57526e-11				MBNL3	2.74819	0.538059	0.00599246	0.0106992
		RASGEF1A	3.07819	0.503692	0.00208262	0.00366772				PLAGL2	17.1864	0.816774	3.35887e-66	2.38953e-65				CXADR	2.76927	1.48737	0.00561813	0.00910928				TRIM32	6.90822	0.792511	4.90762e-12	1.67692e-11				KRT8	2.74342	1.02647	0.0060803	0.0108482
		MCTP1	3.03515	1.21388	0.00240413	0.00421121				DIP2B	17.1673	0.724082	4.66326e-66	3.3099e-65				MPP5	2.72146	0.642273	0.00649944	0.010493				ADARB2	6.8848	0.698781	5.78677e-12	1.97406e-11				ZNF649	2.73139	0.65043	0.0063067	0.0112424
		MN1	3.02653	2.11279	0.0024738	0.00432897				ADGRE1	17.0991	1.73171	1.50775e-65	1.06712e-64				BTBD19	2.72141	1.11421	0.00650037	0.0104931				HSD11B1	6.80513	3.66632	1.00957e-11	3.41858e-11				PAQR8	2.70989	0.537649	0.00673057	0.0119671
		CENPV	3.01802	0.552515	0.00254436	0.00444995				RHNO1	17.0618	0.525522	2.85663e-65	2.01835e-64				FOXJ1	2.71893	1.21828	0.00654934	0.0105694				IFNGR2	6.75011	0.664393	1.47735e-11	4.97812e-11				ACBD4	2.69924	0.629405	0.0069499	0.0123446
		MTURN	3.00235	0.673081	0.00267905	0.00467891				SSH1	16.946	0.688385	2.05883e-64	1.44398e-63				ZNF703	2.71029	0.695088	0.00672238	0.0108402				KIAA1217	6.73389	2.81148	1.65186e-11	5.56467e-11				ZNF605	2.68945	0.680276	0.00715699	0.0127016
		ZNF565	2.91949	0.713632	0.00350604	0.00606179				CD70	16.7723	0.587748	3.88997e-63	2.70229e-62				C17orf51	2.70473	1.10844	0.00683596	0.0110176				SYCE1L	6.72439	0.688524	1.76334e-11	5.93538e-11				CFD	2.68666	0.785591	0.00721699	0.0128044
		SETBP1	2.90012	0.660693	0.00373017	0.00643228				HES4	16.6849	1.12997	1.68862e-62	1.16652e-61				SNCA	2.69745	1.85881	0.00698735	0.0112543				SERPINB8	6.71501	0.531741	1.88053e-11	6.32126e-11				FAIM	2.68111	0.633237	0.00733787	0.0130133
		EPB41L5	2.89337	0.568995	0.00381137	0.00656865				TET2	16.6626	0.672109	2.45079e-62	1.68834e-61				CEP112	2.68516	0.915767	0.00724961	0.0116586				HECTD2	6.70637	0.740678	1.99525e-11	6.69961e-11				TRIM73	2.67385	0.609867	0.0074986	0.0132793
		TMCC3	2.87778	0.919145	0.0040049	0.00689548				TNFSF13B	16.6468	0.60604	3.19413e-62	2.19554e-61				TMEM150A	2.6698	0.533787	0.00758957	0.0121816				IRAK2	6.67296	0.662354	2.50699e-11	8.39519e-11				SPSB2	2.67247	0.826697	0.00752953	0.0133303
		EFNB1	2.85906	0.593005	0.00424892	0.0072984				ZMAT3	16.6202	0.546643	4.97442e-62	3.4117e-61				SDR42E2	2.64674	0.784151	0.00812729	0.0130153				NEK10	6.64051	1.96592	3.12596e-11	1.0423e-10				LRIG2	2.66222	0.510958	0.00776261	0.0137391
		BCORL1	2.85619	0.709527	0.00428762	0.00736284				CHST2	16.5544	1.66204	1.48934e-61	1.01697e-60				WNT1	2.63586	0.767471	0.00839251	0.0134235				C8orf82	6.63828	0.548936	3.17367e-11	1.05763e-10				DHX58	2.65178	0.539547	0.00800684	0.0141592
		ZNF615	2.84356	0.576683	0.00446124	0.00764828				PSEN1	16.4203	0.530703	1.36857e-60	9.26343e-60				BCORL1	2.62962	0.657631	0.00854805	0.0136634				PEAK1	6.62891	0.911363	3.38179e-11	1.12488e-10				ZMYM1	2.63236	0.581319	0.0084795	0.0149609
		GRAMD1C	2.82002	0.568928	0.00480211	0.00821451				PHLDA2	16.2235	0.765121	3.44013e-59	2.31714e-58				KIT	2.6052	2.38639	0.0091821	0.0146298				IRAK3	6.58469	1.92945	4.55829e-11	1.50893e-10				PRIMPOL	2.62343	0.503215	0.00870481	0.0153388
		ALPK2	2.81869	1.63488	0.004822	0.00824511				TCP11L2	16.1417	0.795483	1.29891e-58	8.70078e-58				PYGM	2.59635	1.2765	0.00942201	0.014987				SLC30A3	6.56992	3.52806	5.03409e-11	1.66333e-10				BBS4	2.62198	0.545235	0.00874203	0.0154
		FXYD6	2.79852	1.62448	0.00513374	0.00875764				RCBTB1	16.1186	0.986305	1.88884e-58	1.26062e-57				CCSAP	2.58319	0.61046	0.00978904	0.015539				SFXN2	6.51808	0.739865	7.12149e-11	2.33994e-10				ACOT4	2.60653	0.67285	0.00914659	0.0160625
		TMEM231	2.77993	1.08917	0.00543714	0.00925231				ASB2	16.0924	0.630115	2.88407e-58	1.9207e-57				DOCK7	2.56285	0.779665	0.0103818	0.0164525				NEK3	6.47522	1.41086	9.46732e-11	3.10087e-10				PTK7	2.59962	1.6897	0.00933272	0.0163778
		HOMER1	2.77155	0.654312	0.00557902	0.00948464				PCK2	16.0643	0.783475	4.53748e-58	3.01051e-57				GNG7	2.54483	1.31451	0.0109332	0.017291				ZCCHC12	6.47303	3.51119	9.60563e-11	3.14534e-10				EPN2	2.58292	0.679626	0.00979687	0.017139
		CAV1	2.77026	0.570816	0.00560109	0.00951825				HIVEP3	16.0617	0.729833	4.73605e-58	3.14058e-57				PPFIBP2	2.51904	1.54289	0.0117675	0.0185656				PM20D2	6.40325	0.544341	1.52104e-10	4.93503e-10				GLDC	2.5824	0.929832	0.00981171	0.0171601
		ZNF703	2.76742	0.716908	0.00565011	0.00959629				RENBP	15.9888	1.47301	1.52827e-57	1.01127e-56				NEK11	2.50357	0.976947	0.0122946	0.0193676				UST	6.38124	1.49411	1.75658e-10	5.68438e-10				TTLL1	2.57283	0.597599	0.010087	0.0176093
		MAP1A	2.69073	0.596974	0.00712956	0.0120006				CEACAM1	15.9811	2.16592	1.73103e-57	1.1436e-56				TMEM25	2.50314	0.528247	0.0123097	0.0193889				ANK1	6.34533	1.36441	2.21955e-10	7.15643e-10				ZNF441	2.56853	0.981741	0.0102132	0.0178247
		C12orf42	2.66955	0.620555	0.00759529	0.0127534				STAT2	15.8967	0.582927	6.67825e-57	4.38166e-56				ALOX5	2.50085	1.34638	0.0123895	0.0195097				NUDT7	6.29486	0.733993	3.07677e-10	9.85378e-10				C11orf68	2.5628	0.659319	0.0103831	0.0180982
		LONRF1	2.58461	0.538166	0.00974881	0.0162136				SLC25A19	15.8385	0.738189	1.68849e-56	1.10143e-55				USP44	2.49852	1.39636	0.0124714	0.0196287				SLC28A3	6.26683	3.99665	3.68471e-10	1.17462e-09				ZNF700	2.49955	0.579103	0.012435	0.0215266
		TIMD4	2.5565	0.772173	0.010573	0.0175373				TMEM216	15.7721	0.515914	4.84115e-56	3.14472e-55				IRGM	2.49722	1.29992	0.012517	0.019693				TP63	6.23158	2.26388	4.61766e-10	1.46675e-09				ZCCHC18	2.49686	0.797976	0.0125299	0.0216878
		IL12A	2.48793	1.53769	0.0128489	0.0210451				SCAP	15.7329	0.547548	9.00288e-56	5.83588e-55				CCDC112	2.49163	0.644703	0.012716	0.0199908				DHX32	6.21138	1.08753	5.25204e-10	1.66357e-09				JAM2	2.47069	1.99035	0.0134854	0.0232864
		ZNF814	2.45452	0.571159	0.0141075	0.0229911				PXK	15.6822	0.662275	2.00148e-55	1.29403e-54				ABLIM2	2.48433	1.05498	0.0129794	0.0203817				POU3F1	6.17604	0.930467	6.57293e-10	2.07455e-09				C12orf73	2.45672	0.504655	0.0140213	0.0241681
		YPEL4	2.45234	0.823407	0.0141931	0.0231185				L3MBTL3	15.6207	0.765007	5.25944e-55	3.3951e-54				YPEL4	2.47783	0.880555	0.0132186	0.0207441				MAFG	6.1658	0.562917	7.01256e-10	2.21161e-09				TNFAIP8L2	2.42774	0.611843	0.0151933	0.0261049
		B3GAT1	2.4493	0.709497	0.0143132	0.023305				FBXL15	15.5912	0.50812	8.35776e-55	5.37836e-54				PFN2	2.47349	0.973856	0.0133802	0.0209898				CD79A	6.14923	0.674958	7.78604e-10	2.44871e-09				ZNF594	2.41174	1.24789	0.0158767	0.02723
		CNIH2	2.43352	1.28381	0.0149527	0.0242857				USP51	15.5713	2.29291	1.14006e-54	7.32887e-54				EGR3	2.47067	0.590606	0.0134858	0.0211475				PSPH	6.1401	0.817971	8.24704e-10	2.58975e-09				PXMP4	2.40242	0.706968	0.0162868	0.0279064
		PWWP2B	2.34521	0.532089	0.0190162	0.0305773				MBIP	15.5665	0.598164	1.23009e-54	7.90356e-54				ZBTB18	2.46925	0.86153	0.0135396	0.0212264				PCTP	6.10082	0.589409	1.05527e-09	3.29211e-09				ZFP64	2.3862	0.513566	0.0170234	0.0291123
		GEMIN4	2.33697	0.50821	0.0194407	0.0312315				TPMT	15.5392	0.760656	1.88266e-54	1.20776e-53				HMGN5	2.46195	0.86301	0.0138186	0.0216501				PTPRM	6.09922	0.589765	1.06586e-09	3.32432e-09				SHROOM3	2.38524	2.89602	0.0170682	0.0291768
		DNAJC6	2.33159	1.27963	0.0197222	0.0316427				MBOAT7	15.5209	0.573484	2.50554e-54	1.60652e-53				FGF9	2.43563	1.4279	0.0148657	0.0232343				CHRNA6	6.09562	1.37716	1.09014e-09	3.39833e-09				GIN1	2.382	0.807232	0.0172187	0.0294219
		CALY	2.31891	0.946202	0.0203997	0.0326833				LRRC61	15.5119	0.975674	2.88447e-54	1.84853e-53				CFAP54	2.41882	0.939867	0.015571	0.0242944				TMCC2	6.0943	1.94437	1.0992e-09	3.42399e-09				ZNF816	2.36479	0.804294	0.0180405	0.0307499
		SYNGR1	2.29464	0.54771	0.0217539	0.0347407				FAM122C	15.5117	0.701798	2.89077e-54	1.85162e-53				LONRF3	2.4079	0.848987	0.0160447	0.0249833				CDO1	6.08268	3.0307	1.18189e-09	3.67511e-09				EEF2KMT	2.3599	0.559359	0.01828	0.0311453
		SPRY2	2.28791	0.668915	0.0221428	0.0353164				ZNRF2	15.4342	1.11037	9.64502e-54	6.15564e-53				RAB11FIP5	2.38969	0.5685	0.0168626	0.0261976				C2CD2	6.06479	1.01957	1.32125e-09	4.09615e-09				ZNF526	2.34437	0.68093	0.0190594	0.0323975
		METRN	2.24238	0.814367	0.0249369	0.0394734				ACP6	15.3861	1.12379	2.02772e-53	1.28817e-52				ACSM3	2.3826	1.1768	0.017191	0.0266778				B3GALNT2	6.0551	0.573905	1.40327e-09	4.3439e-09				KIR2DL3	2.33423	1.20105	0.0195839	0.0332345
		FGR	2.24145	0.540247	0.024997	0.0395534				CD274	15.3599	1.38799	3.03925e-53	1.9288e-52				HKDC1	2.37669	1.36032	0.0174687	0.0270918				PTK2	6.0346	1.68725	1.59358e-09	4.92443e-09				GPD2	2.334	0.561528	0.0195955	0.0332427
		NKD1	2.23927	0.521083	0.0251386	0.0397724				OAS3	15.3436	0.646601	3.91079e-53	2.47936e-52				ADGRL1	2.36627	1.12084	0.0179681	0.0278315				LIF	5.98796	2.31289	2.12486e-09	6.53522e-09				SMUG1	2.32733	0.531647	0.0199477	0.0338148
		CDC42EP4	2.16226	0.601065	0.0305983	0.0478175				APOLD1	15.3017	1.13947	7.45066e-53	4.71153e-52				METAP1D	2.35089	0.643909	0.0187287	0.0289445				HMHB1	5.97522	3.84057	2.29774e-09	7.0512e-09				NAGLU	2.31205	0.93719	0.0207749	0.0351403
										CENPM	15.2941	0.515744	8.3706e-53	5.28788e-52				PODXL2	2.33939	1.08989	0.0193154	0.0298141				TMEM121	5.94318	1.00987	2.79538e-09	8.55085e-09				NXPH4	2.3049	0.856026	0.0211723	0.0357881
										C1orf50	15.2747	0.633821	1.12825e-52	7.11653e-52				NGFR	2.32155	0.738354	0.0202574	0.0312138				CEP19	5.92338	0.657559	3.15393e-09	9.61446e-09				TMEM186	2.2972	0.724261	0.0216075	0.0364641
										ANKS1B	15.2247	1.22075	2.42618e-52	1.528e-51				EGLN3	2.30419	1.24119	0.0212119	0.0326278				CERS6	5.91957	0.676922	3.22794e-09	9.83522e-09				CLEC12A	2.26914	1.40611	0.0232599	0.0391144
										TBC1D14	15.1933	0.611924	3.91577e-52	2.45865e-51				SPDYA	2.29377	0.834775	0.0218036	0.0335172				ZNF395	5.90382	0.904238	3.55176e-09	1.07927e-08				PLCH2	2.25746	0.570772	0.0239791	0.0402747
										CD40	15.1172	2.26051	1.24641e-51	7.78661e-51				CAMK2N1	2.25499	0.566263	0.0241337	0.0369207				EVI5	5.88464	1.59444	3.98912e-09	1.20832e-08				SULT1A1	2.25537	0.700125	0.0241099	0.0404724
										ZMYND8	15.1005	0.610914	1.60804e-51	1.00306e-50				FNIP2	2.23276	0.719044	0.0255647	0.0390233				LY6G5C	5.86541	0.518537	4.4801e-09	1.35275e-08				NMUR1	2.24588	1.29915	0.0247117	0.0413986
										SLC9A7	15.053	1.73223	3.29776e-51	2.04679e-50				PLB1	2.21739	1.12125	0.0265962	0.040528				ITGA2	5.82036	0.852469	5.8722e-09	1.76493e-08				IGFBP7	2.23795	0.796931	0.0252243	0.0422117
										ATPAF1	14.9956	0.501887	7.84689e-51	4.85568e-50				C4orf47	2.21266	0.507476	0.026921	0.0409928				SLCO5A1	5.81404	3.78125	6.09831e-09	1.83156e-08				KSR2	2.23147	1.33785	0.0256497	0.0429063
										NSUN6	14.98	0.615854	9.92614e-51	6.13315e-50				RNF212	2.20871	0.846504	0.0271945	0.0413862				ATP9A	5.81216	1.04909	6.16725e-09	1.85137e-08				ZNF790	2.23138	0.58626	0.025656	0.042911
										CXorf21	14.8126	1.47664	1.21475e-49	7.44634e-49				IGF1R	2.17981	1.40557	0.0292715	0.0443836				FAM167A	5.78008	1.50066	7.46673e-09	2.22745e-08				CETN3	2.22399	0.562792	0.0261491	0.0436592
										KLHDC7B	14.784	0.787155	1.85907e-49	1.13735e-48				ZNF516	2.1735	2.56037	0.0297426	0.045068				MTUS1	5.76517	1.43437	8.15772e-09	2.42833e-08				ZNF234	2.22279	0.653453	0.0262302	0.0437887
										SUOX	14.6951	2.17853	6.93149e-49	4.21357e-48				OBSCN	2.16375	0.514339	0.0304837	0.0461121				AP5B1	5.74712	0.723209	9.07781e-09	2.69704e-08				RNASE6	2.2225	0.951083	0.0262493	0.0438148
										CD80	14.6524	1.75801	1.29953e-48	7.87271e-48				TRPC1	2.15396	1.32897	0.0312432	0.047238				SIPA1L2	5.74604	1.89359	9.13576e-09	2.71296e-08				FCRLB	2.21853	1.66267	0.0265185	0.0442285
										STK38L	14.6141	0.616304	2.28202e-48	1.37843e-47				FSBP	2.15372	1.25784	0.0312619	0.0472604				TMEM91	5.67752	0.77209	1.36658e-08	4.03119e-08				ERMP1	2.21417	0.585819	0.0268173	0.0447087
										DLGAP1	14.5998	2.62223	2.81738e-48	1.70015e-47				STXBP1	2.15304	0.992898	0.0313152	0.0473353				DISC1	5.67451	0.953904	1.39085e-08	4.09594e-08				RWDD2B	2.20649	0.676582	0.0273494	0.045559
										RNFT1	14.5632	0.547844	4.81643e-48	2.89944e-47				CASP10	2.14023	0.597873	0.0323361	0.0488071				DOK5	5.63424	2.82328	1.75832e-08	5.15124e-08				ZNF585B	2.18795	0.704655	0.0286733	0.0476174
										PGS1	14.5343	0.61211	7.35094e-48	4.41234e-47				S1PR2	2.13922	0.541153	0.0324178	0.0489185				MS4A6A	5.59974	0.65257	2.14678e-08	6.26854e-08				C5orf63	2.17862	0.546297	0.0293599	0.0487054
										FYCO1	14.4943	0.63332	1.31581e-47	7.8752e-47				METTL1	2.13354	0.654648	0.0328807	0.0495808				GLDC	5.54867	1.1104	2.87858e-08	8.38173e-08
										PIGB	14.4489	0.601914	2.54608e-47	1.5209e-46				FAM229B	2.13296	0.854462	0.0329277	0.0496396				MME	5.53054	3.73676	3.19242e-08	9.26945e-08
										RHBDD1	14.4192	0.981244	3.91702e-47	2.33646e-46												SECTM1	5.45641	1.77102	4.85863e-08	1.39766e-07
										ASCC1	14.3987	0.521817	5.26896e-47	3.13836e-46												BFSP2	5.45243	1.24898	4.96857e-08	1.4273e-07
										CEP55	14.3682	1.57978	8.19183e-47	4.86763e-46												MPZL1	5.38109	0.735543	7.40351e-08	2.10871e-07
										HERC6	14.3572	0.777347	9.6024e-47	5.69518e-46												PPP1R16A	5.38053	0.734962	7.42651e-08	2.11477e-07
										GNPDA1	14.3458	0.553999	1.13142e-46	6.69729e-46												C9orf64	5.37127	0.589705	7.81832e-08	2.22125e-07
										BCAS1	14.3115	4.35175	1.85428e-46	1.095e-45												COCH	5.35616	1.44651	8.50107e-08	2.40805e-07
										CHRNA6	14.2228	2.57131	6.61262e-46	3.87726e-45												C5orf30	5.35444	0.517736	8.58229e-08	2.42995e-07
										ADORA2A	14.1314	0.544297	2.43391e-45	1.41768e-44												FILIP1L	5.33406	1.66023	9.60381e-08	2.71237e-07
										ZNF280D	14.1156	0.60586	3.04237e-45	1.76882e-44												ALDH5A1	5.31579	0.71267	1.06193e-07	2.99371e-07
										CXorf40A	14.1073	0.575435	3.4239e-45	1.98785e-44												MYL5	5.30999	0.660099	1.09631e-07	3.08853e-07
										MYO5C	14.094	3.66328	4.13599e-45	2.39903e-44												PLAT	5.30631	1.65232	1.11868e-07	3.15014e-07
										ZBTB7B	14.0887	0.822212	4.45823e-45	2.58473e-44												ACY1	5.29272	0.618065	1.20509e-07	3.38576e-07
										MAPK6	14.0498	0.500999	7.72921e-45	4.47069e-44												RYR1	5.2758	0.72305	1.32177e-07	3.70686e-07
										FAM135A	13.9711	1.49367	2.33973e-44	1.34643e-43												ENOX1	5.24955	2.79108	1.52468e-07	4.26435e-07
										TRIM59	13.9312	0.754533	4.09497e-44	2.34997e-43												SUOX	5.24069	0.976871	1.59977e-07	4.46633e-07
										IL15RA	13.922	0.76533	4.6551e-44	2.66894e-43												TRIM16	5.22212	0.525108	1.76888e-07	4.92847e-07
										CTTNBP2NL	13.7942	2.06857	2.76033e-43	1.57315e-42												VIPR2	5.19247	1.26434	2.07523e-07	5.76777e-07
										LRG1	13.6877	3.38026	1.20225e-42	6.8049e-42												CTSF	5.18419	0.558765	2.16958e-07	6.02866e-07
										CINP	13.6414	0.542519	2.27272e-42	1.28171e-41												TRIP10	5.18279	0.967621	2.18592e-07	6.07135e-07
										E2F3	13.6008	0.622205	3.96227e-42	2.22846e-41												SAV1	5.16142	0.804069	2.45088e-07	6.79357e-07
										FAM50B	13.5941	0.914881	4.3433e-42	2.44055e-41												ZFP30	5.15639	0.782325	2.51761e-07	6.97077e-07
										VWA5A	13.5541	1.42995	7.49249e-42	4.19302e-41												CDK5R1	5.10762	0.877944	3.26238e-07	8.96884e-07
										NAGA	13.3129	0.766018	1.94878e-40	1.07508e-39												COL5A3	5.04997	1.7627	4.41885e-07	1.206e-06
										ACVR1	13.2658	1.42501	3.65512e-40	2.0066e-39												SERP2	5.01521	0.762169	5.29749e-07	1.43852e-06
										UTS2	13.2289	0.891212	5.97814e-40	3.27465e-39												SOX5	4.9924	2.0078	5.96329e-07	1.61191e-06
										PDGFA	13.2279	1.89599	6.05907e-40	3.31751e-39												RMI2	4.98584	0.890917	6.1694e-07	1.66508e-06
										CBX7	13.2247	0.712764	6.32229e-40	3.46011e-39												ZNF584	4.9751	0.659662	6.5213e-07	1.75586e-06
										RMND5B	13.0527	0.849916	6.13421e-39	3.32491e-38												CTHRC1	4.94585	1.69526	7.58131e-07	2.03464e-06
										SEC24A	13.0367	0.558479	7.57046e-39	4.09624e-38												MTX3	4.94146	0.550823	7.75385e-07	2.07914e-06
										MR1	13.0007	0.591927	1.21306e-38	6.54935e-38												ZNF219	4.93201	1.00281	8.13881e-07	2.17813e-06
										PMF1	12.9792	0.593939	1.60552e-38	8.65323e-38												LANCL2	4.92596	0.594366	8.39486e-07	2.24424e-06
										DTNB	12.9629	0.550584	1.98625e-38	1.07005e-37												RHPN1	4.90201	0.695987	9.48629e-07	2.53111e-06
										DNAJC18	12.8388	0.950399	9.94224e-38	5.30552e-37												SNX8	4.89922	0.537241	9.62177e-07	2.5667e-06
										HIST1H2BN	12.8187	0.730457	1.28923e-37	6.86503e-37												PLD6	4.89828	0.869376	9.66786e-07	2.57789e-06
										PLAGL1	12.8006	1.12661	1.62735e-37	8.6395e-37												MAP4K3	4.86134	0.605642	1.16596e-06	3.09236e-06
										ABI2	12.7967	0.624211	1.71124e-37	9.08098e-37												CEBPA	4.84772	1.027	1.24891e-06	3.30882e-06
										AIM2	12.7936	0.62374	1.78139e-37	9.44517e-37												REEP2	4.80711	0.973647	1.53131e-06	4.03804e-06
										LAMP3	12.752	1.37795	3.03963e-37	1.60685e-36												SLC37A4	4.77959	0.598743	1.75653e-06	4.61428e-06
										LIMK2	12.7043	0.79096	5.59452e-37	2.9424e-36												MTERF2	4.77124	0.502474	1.83098e-06	4.80376e-06
										FAM222B	12.7003	0.703106	5.89042e-37	3.09671e-36												SLC43A2	4.76873	0.840154	1.85393e-06	4.85987e-06
										TSHR	12.6828	1.75001	7.36144e-37	3.86351e-36												DMGDH	4.74979	0.82942	2.03623e-06	5.3276e-06
										CORO2A	12.6301	0.688452	1.44025e-36	7.52706e-36												DNAJB5	4.74432	1.24096	2.09206e-06	5.47022e-06
										INF2	12.5962	1.01445	2.21462e-36	1.15497e-35												MEST	4.73946	1.72589	2.14292e-06	5.59966e-06
										CCL22	12.5622	3.44319	3.40917e-36	1.77423e-35												AKR1C3	4.73467	1.18842	2.19407e-06	5.73211e-06
										ADAM12	12.4718	1.54334	1.0643e-35	5.5158e-35												MCTP1	4.69129	1.71348	2.71482e-06	7.06729e-06
										SLC25A45	12.4599	0.562005	1.2357e-35	6.39873e-35												UCP3	4.67437	1.96049	2.94858e-06	7.65657e-06
										PDK2	12.4007	0.659895	2.58994e-35	1.335e-34												ARNTL2	4.67388	1.53136	2.95558e-06	7.67152e-06
										NF2	12.3413	0.602982	5.42713e-35	2.79164e-34												CCND1	4.67347	0.840757	2.9616e-06	7.68234e-06
										MEOX1	12.2101	2.15885	2.74503e-34	1.39982e-33												ULK1	4.66829	0.555636	3.03725e-06	7.87361e-06
										TMEM63A	12.0922	0.590073	1.1618e-33	5.88587e-33												ZNF90	4.65818	0.724241	3.19019e-06	8.26319e-06
										RTP4	12.022	0.762043	2.72262e-33	1.37595e-32												ZBTB46	4.6548	1.92569	3.24299e-06	8.39644e-06
										ZBED2	11.9524	0.741594	6.30989e-33	3.17593e-32												VSIG10	4.61096	1.12062	4.00817e-06	1.03366e-05
										MINPP1	11.9323	0.744347	8.03242e-33	4.03638e-32												KCNK12	4.59052	0.773449	4.42141e-06	1.13716e-05
										WDR53	11.9312	0.908442	8.14116e-33	4.08771e-32												MSRB2	4.5796	0.562588	4.65867e-06	1.1957e-05
										ATP6V0A1	11.93	2.17717	8.26064e-33	4.14268e-32												C9orf3	4.56275	0.86575	5.0488e-06	1.29369e-05
										GGT1	11.8628	0.630985	1.84665e-32	9.21616e-32												NEDD4L	4.51743	1.48359	6.25936e-06	1.59368e-05
										DENND6B	11.8228	0.774662	2.97476e-32	1.48046e-31												RFX2	4.50751	0.629576	6.55933e-06	1.668e-05
										MBOAT1	11.7944	0.915188	4.17323e-32	2.07026e-31												SHF	4.48721	1.41998	7.21636e-06	1.8302e-05
										TTC22	11.7805	1.49235	4.91743e-32	2.43555e-31												ZNF275	4.48447	0.502701	7.30969e-06	1.85311e-05
										CCDC159	11.7561	0.586102	6.56825e-32	3.24541e-31												SOCS6	4.48138	1.87357	7.41622e-06	1.87935e-05
										ZCCHC9	11.683	0.536274	1.5573e-31	7.65206e-31												ARHGAP21	4.46686	0.551065	7.93758e-06	2.00901e-05
										AEN	11.6741	0.537488	1.7285e-31	8.48992e-31												BMF	4.45388	0.679061	8.43325e-06	2.13142e-05
										PTER	11.6179	0.930971	3.3432e-31	1.63368e-30												STK3	4.45098	0.67761	8.54811e-06	2.15957e-05
										PDE9A	11.561	2.07015	6.49637e-31	3.1608e-30												USP51	4.44245	0.869702	8.89386e-06	2.24235e-05
										ACP2	11.3969	0.644585	4.33407e-30	2.0826e-29												KCTD21	4.39832	0.780502	1.09093e-05	2.73327e-05
										ZG16B	11.3711	2.08477	5.82279e-30	2.7904e-29												PRDM8	4.38697	0.530454	1.14942e-05	2.87634e-05
										TPK1	11.2975	0.680041	1.35027e-29	6.42606e-29												KCNK15	4.37705	2.96938	1.20297e-05	3.00428e-05
										YIPF1	11.2307	0.50206	2.88026e-29	1.36291e-28												PTPN14	4.33644	2.69685	1.44809e-05	3.5976e-05
										IFNGR2	11.2228	0.971128	3.14984e-29	1.48933e-28												SCGB3A1	4.3092	1.26694	1.63849e-05	4.05926e-05
										ZNF280C	11.2097	1.16194	3.65561e-29	1.72585e-28												SNURF	4.29138	0.538788	1.77569e-05	4.38951e-05
										SLC8B1	11.2011	0.687505	4.02625e-29	1.89721e-28												DCBLD1	4.19957	0.764124	2.67419e-05	6.52366e-05
										HDAC9	11.1839	1.84387	4.89146e-29	2.29967e-28												ST6GALNAC3	4.17527	1.1812	2.97634e-05	7.23783e-05
										ADAM15	11.1193	0.711303	1.01021e-28	4.72614e-28												FAM166B	4.16999	1.62792	3.04611e-05	7.40026e-05
										AIFM1	11.0206	0.537661	3.04028e-28	1.41223e-27												CYBRD1	4.14088	1.87255	3.45973e-05	8.38214e-05
										DDX19B	10.9753	0.563853	5.02321e-28	2.32549e-27												ASTN2	4.13628	0.860075	3.52985e-05	8.54366e-05
										CPM	10.8995	0.786154	1.1589e-27	5.34119e-27												ZFHX3	4.11475	1.30407	3.87594e-05	9.35579e-05
										GPR15	10.7561	0.943612	5.54648e-27	2.52533e-26												MYLPF	4.08652	0.978292	4.37889e-05	0.000105289
										C5orf63	10.6807	1.01738	1.25289e-26	5.68358e-26												CDC14B	4.08279	0.609117	4.44985e-05	0.000106933
										SLC30A6	10.6317	0.631229	2.12117e-26	9.57691e-26												MEX3B	4.04119	1.30503	5.31799e-05	0.000127081
										CYP7B1	10.628	1.96459	2.20704e-26	9.95737e-26												PQLC2	3.98427	0.631412	6.76872e-05	0.000160052
										EPHB6	10.6237	0.729296	2.313e-26	1.04316e-25												VWA5A	3.97717	0.500753	6.97391e-05	0.00016481
										BFSP2	10.581	2.0329	3.64975e-26	1.64067e-25												IL17A	3.96795	1.128	7.24945e-05	0.000171126
										CDK5	10.5519	0.569559	4.97786e-26	2.23042e-25												TMEM244	3.9407	0.923051	8.1244e-05	0.000190691
										NEMP2	10.5334	0.708534	6.05841e-26	2.70969e-25												ULK2	3.9341	0.827476	8.35098e-05	0.000195898
										LACTB2	10.51	0.66625	7.76738e-26	3.4653e-25												CRISPLD2	3.89254	1.62373	9.91997e-05	0.000232002
										ZDHHC16	10.5037	0.53214	8.30428e-26	3.70216e-25												ZNF446	3.87519	0.582139	0.000106541	0.000248563
										IRAK2	10.4907	0.950701	9.52811e-26	4.24167e-25												PAQR4	3.8733	0.569158	0.00010737	0.000250401
										TKFC	10.4435	0.697318	1.56838e-25	6.96453e-25												CPNE8	3.86268	0.57793	0.000112152	0.000261197
										ACTG2	10.4269	2.55324	1.86871e-25	8.29224e-25												CSAD	3.84074	0.58878	0.000122664	0.000284412
										LACTB	10.4066	0.549959	2.31257e-25	1.02508e-24												STRIP2	3.81903	1.57488	0.000133977	0.000310006
										LST1	10.3977	0.656144	2.54018e-25	1.12397e-24												ITPRIPL2	3.81037	1.06477	0.000138757	0.000320648
										FXYD1	10.3953	0.607188	2.60506e-25	1.15226e-24												ZNF287	3.7856	0.506002	0.000153338	0.00035283
										CLN8	10.3389	0.57914	4.70068e-25	2.07181e-24												CD276	3.784	1.74972	0.000154329	0.000355044
										IDNK	10.3168	0.713413	5.91535e-25	2.60347e-24												CKAP4	3.77045	0.689932	0.000162956	0.000374198
										MLKL	10.3061	0.553855	6.61193e-25	2.90284e-24												UBTD1	3.75474	0.941279	0.000173521	0.000397355
										ZBED1	10.2565	0.573582	1.10693e-24	4.84435e-24												CARD6	3.75399	0.791252	0.000174039	0.000398395
										PCSK1N	10.2332	0.904279	1.40738e-24	6.14619e-24												TMPRSS3	3.7296	0.923071	0.000191786	0.00043805
										FAM174A	10.1983	0.530123	2.01794e-24	8.78478e-24												HBEGF	3.70734	0.585982	0.000209449	0.000477076
										TMEM184C	10.139	0.517228	3.70694e-24	1.60587e-23												NTRK3	3.70519	5.63959	0.000211232	0.000480872
										SLC22A18	10.1008	0.576939	5.48072e-24	2.36601e-23												MAPK11	3.68806	0.554005	0.000225968	0.000513195
										GOLGA8A	10.0809	0.600465	6.71425e-24	2.8945e-23												ANKRD53	3.67918	2.39911	0.000233982	0.000530425
										LMTK2	10.0613	0.53277	8.19157e-24	3.52769e-23												EVA1B	3.67532	0.654628	0.000237556	0.000538232
										HDHD2	10.0608	0.518594	8.23467e-24	3.54379e-23												TP73	3.66273	1.02719	0.000249544	0.000564466
										SLC41A1	10.0471	0.627496	9.46387e-24	4.06714e-23												SGMS2	3.58288	3.02814	0.000339825	0.000759405
										SOCS2	9.98587	1.05588	1.75751e-23	7.5165e-23												CCDC74A	3.55927	1.07782	0.000371884	0.000829104
										FAIM2	9.96572	1.38195	2.15315e-23	9.17696e-23												GAREM2	3.52192	0.83114	0.000428436	0.000949894
										ARHGAP12	9.91781	0.560023	3.48323e-23	1.47951e-22												RBMS3	3.50429	2.42555	0.000457821	0.00101197
										CACNB2	9.91637	3.89963	3.53382e-23	1.50048e-22												NCKAP1	3.49943	1.24858	0.000466258	0.0010297
										NDUFAF1	9.83054	0.64244	8.31697e-23	3.50029e-22												SMIM1	3.49838	1.07874	0.000468096	0.00103339
										RGPD2	9.81351	0.721124	9.84856e-23	4.13926e-22												PLXNB2	3.46543	1.25066	0.000529387	0.00116476
										LXN	9.80771	0.714877	1.04305e-22	4.3779e-22												MRC2	3.4301	1.61653	0.000603358	0.00132212
										MCAM	9.79428	0.921008	1.19145e-22	4.99572e-22												NIPAL2	3.42094	0.824776	0.000624062	0.00136604
										IFIT5	9.79054	0.516002	1.2363e-22	5.182e-22												CLEC11A	3.42057	0.969368	0.000624901	0.0013674
										DPEP2	9.73498	0.843889	2.13869e-22	8.94027e-22												AGAP3	3.41948	0.541598	0.000627412	0.00137217
										BARD1	9.69247	0.501495	3.2457e-22	1.35223e-21												RNF207	3.38696	0.997212	0.000706729	0.00153804
										PCMTD2	9.68743	0.503189	3.40991e-22	1.41921e-21												STON1	3.37287	1.77408	0.000743885	0.00161494
										MIB1	9.65698	0.6171	4.59183e-22	1.90093e-21												TIAM2	3.37268	0.505097	0.000744396	0.00161577
										SNED1	9.60413	1.82745	7.68003e-22	3.16355e-21												CDKL2	3.33393	0.863966	0.000856297	0.00184638
										GDPD5	9.46435	0.827803	2.95405e-21	1.20325e-20												TCTN1	3.32314	0.705001	0.000890092	0.00191659
										ACTR3C	9.4497	0.923101	3.39788e-21	1.38131e-20												NLK	3.29261	0.707961	0.00099262	0.00212996
										AMMECR1	9.35725	0.534215	8.18397e-21	3.30637e-20												TMEM178B	3.25388	2.64443	0.00113841	0.00243228
										VPS54	9.35539	1.00819	8.32958e-21	3.363e-20												ZNF365	3.22808	0.999696	0.00124623	0.0026535
										EPAS1	9.28636	0.563235	1.5966e-20	6.41067e-20												TMEM67	3.22488	0.532955	0.00126027	0.00268109
										PMCH	9.28219	1.43324	1.66023e-20	6.65971e-20												EIF5AL1	3.20292	1.2068	0.00136043	0.00288627
										SLC16A10	9.28087	2.32787	1.681e-20	6.73865e-20												ATL1	3.18577	0.93498	0.0014437	0.00305771
										LRRC8B	9.27535	0.645605	1.77043e-20	7.09257e-20												ZNF703	3.16306	0.772081	0.00156121	0.00329925
										DNAH8	9.24514	3.116	2.34936e-20	9.38761e-20												ZFAT	3.13909	0.504437	0.00169474	0.0035711
										TRMT1L	9.19953	0.593299	3.595e-20	1.4328e-19												PTH2R	3.07754	3.42361	0.00208718	0.00435222
										SWAP70	9.16377	1.35284	5.01136e-20	1.99346e-19												H3F3C	3.07643	0.883191	0.00209495	0.00436475
										CDHR3	9.14154	1.0523	6.15707e-20	2.44529e-19												CES4A	3.0686	0.738941	0.00215062	0.00447622
										GALNT10	9.06399	0.500064	1.25769e-19	4.96316e-19												KIFC3	3.05525	0.752861	0.00224877	0.00467657
										CLNK	9.02562	0.887372	1.78673e-19	7.03744e-19												MICU3	3.00748	0.836838	0.00263425	0.00543541
										CPA5	8.96967	1.07482	2.974e-19	1.16878e-18												GAL3ST2	3.00418	0.779538	0.00266294	0.00549279
										MOB1B	8.92271	0.624996	4.5503e-19	1.78262e-18												MCF2L2	3.00263	0.530865	0.00267658	0.00551999
										GNAQ	8.91497	0.712491	4.87973e-19	1.90927e-18												RALGPS2	2.94787	0.787892	0.00319973	0.00654883
										ORAI3	8.8051	0.548551	1.30735e-18	5.06094e-18												SV2A	2.93274	0.530888	0.00335984	0.00686747
										CDKL2	8.78325	1.77013	1.58817e-18	6.13654e-18												EXD2	2.91426	0.627743	0.00356529	0.00727065
										XKRX	8.71636	3.88025	2.8729e-18	1.10558e-17												LRP12	2.86548	0.786445	0.00416374	0.00843421
										PIP5K1B	8.63466	1.31093	5.89005e-18	2.24648e-17												NTRK1	2.84257	0.753011	0.00447521	0.00904151
										PBX3	8.62405	0.726565	6.46278e-18	2.46265e-17												FFAR3	2.82448	1.86469	0.00473575	0.00953684
										MTM1	8.62405	0.500886	6.46278e-18	2.46265e-17												MYOF	2.81641	0.951	0.00485633	0.00976223
										C2orf74	8.61215	0.545612	7.17052e-18	2.72982e-17												TBCEL	2.78623	0.610598	0.00533254	0.0106694
										IDE	8.50453	0.54035	1.82327e-17	6.87368e-17												NPTXR	2.77542	1.20465	0.00551305	0.0110092
										PITPNM2	8.50289	1.38657	1.84927e-17	6.9696e-17												RNF144B	2.76877	0.853611	0.00562683	0.0112274
										RASAL1	8.48157	2.76849	2.22175e-17	8.35565e-17												PLS3	2.76666	1.0318	0.00566341	0.0112913
										FBXO45	8.45036	0.785397	2.90402e-17	1.08984e-16												NR5A2	2.75952	0.61922	0.00578859	0.0115298
										CTSO	8.44777	0.632044	2.96924e-17	1.11364e-16												B3GALT2	2.75836	0.749268	0.0058092	0.011569
										SLC26A11	8.32397	0.850556	8.50623e-17	3.15318e-16												ST20	2.73131	0.518489	0.00630824	0.0125026
										USP18	8.28197	0.545502	1.21151e-16	4.47491e-16												TIMP4	2.70538	4.39129	0.00682257	0.0134618
										FANCL	8.26937	0.72892	1.34673e-16	4.96845e-16												HECW2	2.70228	1.11022	0.0068866	0.0135795
										GGT7	8.26487	0.518525	1.39852e-16	5.15337e-16												C17orf58	2.68679	0.510291	0.0072143	0.0142053
										ZCCHC14	8.2383	1.51294	1.74683e-16	6.41971e-16												GAS2L1	2.66835	0.966428	0.00762251	0.0149711
										SH3PXD2A	8.20592	1.0146	2.28831e-16	8.37002e-16												EFNB2	2.6626	0.533716	0.00775403	0.0152101
										ANK1	8.1795	1.59034	2.85026e-16	1.04132e-15												DYNC2LI1	2.63897	0.611834	0.0083159	0.0162558
										PCTP	8.14612	0.781683	3.75799e-16	1.36892e-15												PMCH	2.62816	0.546641	0.00858486	0.0167578
										ZC3H12C	8.08971	1.06541	5.98082e-16	2.16907e-15												IL13	2.62161	1.9023	0.00875153	0.0170616
										SLC39A3	7.96961	0.521875	1.59176e-15	5.71772e-15												F2RL2	2.61557	0.940554	0.00890781	0.0173472
										MAGEF1	7.96625	0.641485	1.63561e-15	5.87352e-15												MERTK	2.58199	1.96888	0.00982322	0.0190284
										IFIT1	7.95431	0.65881	1.80131e-15	6.45732e-15												ZFYVE9	2.55502	1.02886	0.0106183	0.0204853
										MSRB2	7.9519	0.850624	1.83666e-15	6.58216e-15												SGSM1	2.53283	1.29757	0.0113146	0.0217577
										RNF135	7.93678	0.617737	2.07499e-15	7.42557e-15												KRT7	2.50209	0.583991	0.0123464	0.0236465
										RNF170	7.85747	0.587408	3.91956e-15	1.39221e-14												LACC1	2.49778	0.519312	0.0124974	0.0239062
										WNT10A	7.85351	0.540958	4.04538e-15	1.43608e-14												ESR2	2.46544	1.6053	0.0136847	0.0260487
										IRAK3	7.82434	2.08367	5.10333e-15	1.80442e-14												ACVR2A	2.43973	0.743308	0.0146984	0.027846
										CABLES1	7.78642	3.16649	6.89336e-15	2.42971e-14												HDAC9	2.43966	0.611343	0.0147012	0.0278469
										MYOF	7.78613	2.24335	6.90916e-15	2.43459e-14												NOS1AP	2.41859	3.47143	0.0155809	0.0294056
										RAB43	7.7534	0.886464	8.94639e-15	3.13908e-14												CAMSAP2	2.41655	0.817046	0.0156682	0.0295569
										PRELID2	7.64512	1.29702	2.08746e-14	7.26075e-14												NR2F6	2.40359	0.650228	0.0162348	0.0305468
										TIRAP	7.58912	0.901848	3.22096e-14	1.11316e-13												NHS	2.39302	0.736873	0.0167103	0.031389
										ZBED6CL	7.56487	1.68758	3.88249e-14	1.34029e-13												NMNAT1	2.38183	0.557711	0.017227	0.0323009
										MCF2L2	7.55038	1.19837	4.34003e-14	1.49491e-13												GCAT	2.36397	1.15854	0.0180801	0.0338238
										STX1A	7.50904	0.905497	5.95636e-14	2.04597e-13												KIAA1324L	2.36388	0.680202	0.0180848	0.0338275
										APOO	7.5002	0.556727	6.37201e-14	2.18633e-13												PTGR1	2.35883	1.9197	0.0183327	0.0342551
										NTRK1	7.49604	1.59577	6.57728e-14	2.25426e-13												SMPDL3A	2.35284	1.00455	0.0186306	0.0347961
										NTHL1	7.45348	0.607251	9.09082e-14	3.09862e-13												IL17RE	2.34897	0.738592	0.0188256	0.035139
										MICAL3	7.40433	0.784897	1.31812e-13	4.46949e-13												EHD3	2.34746	0.928517	0.0189018	0.0352654
										MCEE	7.3723	0.584714	1.67711e-13	5.67283e-13												GCNT4	2.34343	0.813156	0.0191071	0.035627
										IL1RN	7.37215	1.95917	1.679e-13	5.67765e-13												MAPK10	2.34091	2.53412	0.0192369	0.0358314
										SLC41A2	7.34666	1.22753	2.03221e-13	6.85341e-13												ZSCAN30	2.31801	0.559139	0.0204485	0.0379684
										KSR1	7.34527	0.744438	2.05343e-13	6.9212e-13												ADAMTS10	2.30672	1.04825	0.0210703	0.0390657
										PIGM	7.34282	0.579034	2.09136e-13	7.04519e-13												BTNL8	2.30666	0.919061	0.0210737	0.0390657
										AKR1C3	7.32338	1.54276	2.41798e-13	8.13225e-13												MYH10	2.30665	1.77908	0.0210741	0.0390657
										SLFN12	7.29945	0.666187	2.88937e-13	9.6757e-13												MSX2	2.2733	3.27092	0.0230083	0.0424734
										AHSP	7.28918	3.60826	3.11843e-13	1.04315e-12												KANK3	2.26785	0.789944	0.0233382	0.0430377
										FDXR	7.21235	0.662982	5.49928e-13	1.82921e-12												PDCD1LG2	2.26376	0.763976	0.023589	0.0434549
										FAH	7.15899	0.634043	8.12754e-13	2.68831e-12												MYOM2	2.24062	0.796928	0.0250507	0.0460245
										FAM19A2	7.02717	1.51617	2.10764e-12	6.8742e-12												TOR4A	2.23986	0.7429	0.0251003	0.0460952
										DPYSL2	7.0225	0.725508	2.17939e-12	7.10077e-12												ZDHHC9	2.22804	0.54344	0.0258781	0.0474393
										TMTC2	7.02146	0.88866	2.19569e-12	7.15199e-12												TJP2	2.22111	0.816232	0.0263436	0.0482143
										SELP	7.00915	2.7966	2.39768e-12	7.80175e-12												FRMD6	2.21932	0.744709	0.0264651	0.0484224
										NIPAL2	6.97812	1.39074	2.9916e-12	9.71389e-12
										CNKSR2	6.93327	1.55394	4.11222e-12	1.32935e-11
										ZYG11B	6.90931	0.670348	4.87012e-12	1.57149e-11
										CEBPA	6.86629	1.26248	6.58924e-12	2.11959e-11
										MFGE8	6.85221	0.647224	7.27185e-12	2.33493e-11
										CDK14	6.79297	1.36401	1.09847e-11	3.50534e-11
										LAT2	6.75487	0.665333	1.42966e-11	4.53883e-11
										BLM	6.75148	0.529376	1.46342e-11	4.64366e-11
										IDUA	6.74419	0.546993	1.53885e-11	4.87799e-11
										TYW5	6.74285	0.544647	1.55311e-11	4.92069e-11
										LRRC37B	6.73319	0.888133	1.65979e-11	5.25467e-11
										FUT7	6.70017	1.23096	2.0818e-11	6.56722e-11
										MMP9	6.68726	1.14728	2.27391e-11	7.15689e-11
										SLC11A2	6.67579	0.558846	2.4591e-11	7.7182e-11
										TNFRSF11A	6.63479	2.98937	3.24966e-11	1.01661e-10
										AP5S1	6.63367	0.540394	3.27433e-11	1.02329e-10
										B3GNTL1	6.62645	0.511175	3.43854e-11	1.07218e-10
										RHOD	6.50182	1.80085	7.9355e-11	2.45037e-10
										SNX16	6.46002	0.854921	1.04693e-10	3.21993e-10
										CACNA2D4	6.45428	0.611175	1.08733e-10	3.34088e-10
										DHX58	6.42306	0.582114	1.3356e-10	4.09053e-10
										TMEM136	6.42168	2.11832	1.3478e-10	4.12689e-10
										PLA2G4C	6.4209	1.71259	1.35475e-10	4.14715e-10
										TNFAIP8L1	6.40309	0.569597	1.52263e-10	4.65533e-10
										NPEPL1	6.39149	0.755681	1.64274e-10	5.01389e-10
										TNFAIP8L2	6.37017	0.700454	1.88824e-10	5.75187e-10
										BCL2L14	6.32802	2.21168	2.48331e-10	7.53679e-10
										ACY1	6.26922	0.735785	3.6287e-10	1.09381e-09
										LY6G5C	6.23077	0.558952	4.64143e-10	1.39333e-09
										DIRAS3	6.05087	2.87284	1.44068e-09	4.25785e-09
										DMGDH	6.02591	1.05282	1.68162e-09	4.95696e-09
										NECAB3	5.98116	0.575462	2.21554e-09	6.49841e-09
										GGACT	5.96147	0.51381	2.49984e-09	7.31671e-09
										FAM173B	5.94834	0.644628	2.70879e-09	7.9152e-09
										PLEKHG1	5.9235	0.606278	3.15157e-09	9.18307e-09
										PHLPP1	5.89225	1.22739	3.80974e-09	1.10749e-08
										TOR4A	5.85669	1.57105	4.72178e-09	1.3678e-08
										HILPDA	5.83932	0.987888	5.24154e-09	1.51483e-08
										HRH2	5.79304	1.04986	6.91239e-09	1.98615e-08
										PDCD1LG2	5.78443	1.6917	7.2757e-09	2.08813e-08
										COCH	5.78049	1.57803	7.44841e-09	2.13621e-08
										BASP1	5.77304	0.93635	7.78542e-09	2.22874e-08
										NEDD4	5.76184	0.720515	8.32008e-09	2.37741e-08
										SLC43A2	5.74119	1.07676	9.40145e-09	2.68147e-08
										CLIC4	5.74048	1.06281	9.44055e-09	2.69076e-08
										CPE	5.73385	3.23835	9.81786e-09	2.79702e-08
										ZNF318	5.70493	0.549113	1.16388e-08	3.30365e-08
										CLCC1	5.65527	0.656557	1.55604e-08	4.38767e-08
										POU2AF1	5.64384	0.794219	1.66299e-08	4.68286e-08
										ADCY3	5.64238	0.543869	1.67714e-08	4.72056e-08
										GPR19	5.62675	1.47707	1.83632e-08	5.16276e-08
										ATP1A4	5.61948	2.83487	1.91537e-08	5.38012e-08
										KLF8	5.60557	1.77607	2.07574e-08	5.82004e-08
										NEK3	5.50742	1.23459	3.64128e-08	1.00775e-07
										TRIM2	5.47598	2.08043	4.35089e-08	1.20012e-07
										GORASP1	5.45643	0.518715	4.8579e-08	1.337e-07
										RAB11FIP5	5.44212	0.852425	5.26488e-08	1.44676e-07
										GNA12	5.42639	0.546061	5.75042e-08	1.57739e-07
										GPR146	5.39639	1.24429	6.79966e-08	1.85741e-07
										SWT1	5.28808	0.798733	1.23608e-07	3.34921e-07
										ACSS2	5.2368	1.22888	1.63382e-07	4.40478e-07
										CCL28	5.23238	0.636197	1.67341e-07	4.50661e-07
										P2RX7	5.22961	0.817691	1.69868e-07	4.57369e-07
										AGMAT	5.2238	0.585083	1.75288e-07	4.71756e-07
										CDCA7L	5.21474	0.84833	1.84072e-07	4.95074e-07
										IFIT3	5.20211	0.532713	1.97042e-07	5.29156e-07
										EXD3	5.18652	0.517762	2.14255e-07	5.74263e-07
										DDX28	5.18309	0.578258	2.18242e-07	5.84697e-07
										TRIM32	5.17891	0.623848	2.2318e-07	5.97152e-07
										CPEB3	5.16071	0.830359	2.46008e-07	6.56533e-07
										GPAT3	5.14868	0.590213	2.62327e-07	6.9873e-07
										PNMA5	5.14297	1.84507	2.70429e-07	7.20002e-07
										GDAP1	5.139	0.797461	2.76206e-07	7.34912e-07
										MFSD3	5.13625	0.704835	2.80276e-07	7.45419e-07
										FAM43A	5.10485	0.521717	3.31062e-07	8.76543e-07
										QSOX2	5.06303	0.666459	4.12648e-07	1.08722e-06
										HHLA3	5.06129	0.658017	4.16432e-07	1.09696e-06
										CA11	5.05742	0.860623	4.24957e-07	1.11837e-06
										DHRS7B	5.00453	0.629926	5.59985e-07	1.46639e-06
										TTBK1	4.99425	2.21983	5.90651e-07	1.54538e-06
										GLCE	4.97484	0.564736	6.53021e-07	1.70282e-06
										DHX32	4.9744	0.904378	6.54504e-07	1.70597e-06
										MB21D2	4.7941	1.1735	1.63408e-06	4.16734e-06
										PHLDA3	4.78561	0.867312	1.70467e-06	4.34378e-06
										ZSCAN2	4.7748	0.680328	1.79889e-06	4.57542e-06
										MDK	4.75119	0.929195	2.0222e-06	5.13077e-06
										ARRB1	4.72942	0.805949	2.25161e-06	5.69072e-06
										LRRC2	4.72352	0.609655	2.31793e-06	5.85594e-06
										FKBP1C	4.70211	0.739589	2.57483e-06	6.48517e-06
										TRMT44	4.67204	0.500145	2.98224e-06	7.4779e-06
										CNKSR1	4.66505	2.01171	3.08538e-06	7.72715e-06
										RAB3D	4.62799	1.0018	3.69233e-06	9.19709e-06
										SH3RF2	4.59394	3.20708	4.34958e-06	1.07844e-05
										SPINT1	4.58014	0.834622	4.64664e-06	1.15072e-05
										TECPR2	4.56815	0.549099	4.92047e-06	1.21683e-05
										SEMA3G	4.52676	2.86692	5.98962e-06	1.47242e-05
										SMPD3	4.46436	0.977991	8.03067e-06	1.96096e-05
										PRG4	4.44229	2.61139	8.90059e-06	2.16784e-05
										CDH1	4.43831	1.47173	9.06661e-06	2.20697e-05
										IL23R	4.43443	0.767668	9.23172e-06	2.24584e-05
										MMEL1	4.41907	2.44764	9.9125e-06	2.40768e-05
										IL1RAP	4.41108	0.656398	1.02857e-05	2.49687e-05
										CES4A	4.40808	1.03767	1.04289e-05	2.53062e-05
										SPRED2	4.39635	1.11545	1.10089e-05	2.66824e-05
										C20orf194	4.3842	0.516675	1.16412e-05	2.81819e-05
										NQO1	4.361	0.636913	1.2947e-05	3.12517e-05
										SLC1A1	4.35771	1.4712	1.31429e-05	3.1706e-05
										STAP2	4.35398	1.19781	1.3369e-05	3.22138e-05
										EVA1B	4.33058	0.823373	1.48719e-05	3.57589e-05
										TMEM91	4.2869	0.592437	1.81185e-05	4.328e-05
										BTNL9	4.2695	2.21157	1.95909e-05	4.66713e-05
										ZCCHC18	4.26198	0.808778	2.02621e-05	4.82332e-05
										GSN	4.25551	0.548876	2.08569e-05	4.96015e-05
										SMAD1	4.23159	0.940182	2.32048e-05	5.49852e-05
										B3GAT1	4.21065	0.987403	2.5464e-05	6.02005e-05
										SERPINI1	4.17768	0.722411	2.94499e-05	6.93331e-05
										ZACN	4.16688	1.3968	3.08797e-05	7.25889e-05
										IL1RL1	4.15643	2.53751	3.23256e-05	7.58881e-05
										ST7	4.13305	0.659491	3.57982e-05	8.38174e-05
										TMEM169	4.10068	1.96448	4.1193e-05	9.59598e-05
										PLPPR2	4.09865	1.50566	4.15566e-05	9.67523e-05
										SIRPB1	4.09544	1.58739	4.21364e-05	9.80285e-05
										RTN4IP1	4.02563	0.70454	5.68227e-05	0.000130992
										CCDC71L	4.00314	0.502199	6.25059e-05	0.000143613
										CARD6	3.99089	0.853059	6.58252e-05	0.000151016
										ASTN2	3.9864	0.888233	6.70838e-05	0.000153792
										PVALB	3.98135	1.01863	6.85241e-05	0.000156975
										FLCN	3.96982	0.700143	7.1927e-05	0.000164528
										CFP	3.9406	0.72774	8.12784e-05	0.000185303
										NEDD4L	3.93267	1.28345	8.40087e-05	0.000191423
										RYR1	3.89226	0.518715	9.93149e-05	0.000224895
										TRIM34	3.89062	0.697122	9.99883e-05	0.000226337
										XKR9	3.8409	2.11457	0.000122584	0.000275574
										CPLX1	3.81468	1.26023	0.000136362	0.000305111
										PKD2	3.80848	0.642115	0.000139822	0.000312627
										ABCA1	3.79618	0.83448	0.000146944	0.000327901
										ATP11A	3.74018	0.583194	0.000183889	0.000407194
										PRDM10	3.72832	0.532543	0.00019276	0.000426457
										HES1	3.7094	1.43007	0.000207755	0.000458814
										FAM124B	3.64745	2.11873	0.000264853	0.000580674
										PHF7	3.64553	0.541061	0.000266844	0.000584832
										LACC1	3.64292	0.836505	0.000269565	0.000590481
										GCNT4	3.59611	1.04726	0.000323014	0.00070297
										CCNI2	3.59287	0.594829	0.000327053	0.000711262
										OSBP2	3.59219	1.75639	0.000327909	0.000712999
										CRLF2	3.58568	2.46057	0.000336199	0.00073064
										ZNF691	3.58009	0.598832	0.000343478	0.000745675
										TBC1D2	3.57777	0.603813	0.000346538	0.000752185
										SLC14A1	3.56103	0.974996	0.000369409	0.000799592
										TMOD1	3.55045	1.34306	0.000384574	0.000831255
										HSF5	3.5504	1.18638	0.000384644	0.000831263
										GPR55	3.54285	1.73	0.000395824	0.000855126
										CFAP73	3.53274	2.92976	0.000411283	0.000887441
										SLC35F3	3.5241	1.55411	0.000424919	0.000916385
										CSAD	3.51844	0.533276	0.000434086	0.000935344
										ITGA3	3.44266	0.771503	0.000576019	0.00122837
										HECW2	3.44072	1.20704	0.000580172	0.00123702
										PI16	3.43106	1.12325	0.000601216	0.00127991
										COG8	3.41531	0.542298	0.000637102	0.00135282
										SLC36A1	3.37245	0.579079	0.000745015	0.00157361
										ANKRD22	3.34209	2.19917	0.000831508	0.00174886
										NEK10	3.33971	1.15231	0.000838651	0.00176239
										PLEKHN1	3.32158	0.803262	0.000895081	0.00187621
										SAMD12	3.32082	0.558887	0.000897534	0.00188103
										REEP2	3.31766	0.678661	0.00090775	0.0019018
										IL10	3.31584	0.616243	0.000913686	0.00191359
										EPHB1	3.30979	3.56706	0.000933672	0.00195314
										PHKA1	3.30796	2.03582	0.000939773	0.00196491
										RILP	3.29616	0.681366	0.00098018	0.00204526
										ARNTL2	3.29023	1.23996	0.00100104	0.00208808
										FKBP14	3.28977	0.674544	0.00100269	0.00209117
										NET1	3.27574	0.515223	0.00105387	0.00219385
										CHDH	3.23052	2.22281	0.00123567	0.00255006
										PQLC2	3.22658	0.551467	0.00125277	0.00258493
										NCF2	3.2247	1.09107	0.00126104	0.00260068
										TET3	3.21538	0.529936	0.00130273	0.00268264
										FUK	3.20586	0.505584	0.00134658	0.00277064
										FAM110C	3.16979	1.95947	0.00152548	0.00312115
										MEGF6	3.15357	0.588709	0.00161285	0.00329448
										NHLRC4	3.14602	1.65418	0.00165511	0.00337524
										TCF4	3.13444	1.28237	0.00172184	0.00350325
										TCN2	3.13196	1.45925	0.00173646	0.00353184
										GSTA4	3.08758	1.24081	0.00201791	0.00407027
										WLS	3.08461	2.723	0.00203822	0.0041099
										FBXL16	3.0716	0.696271	0.00212913	0.00428694
										PM20D1	3.05938	1.31299	0.00221796	0.00445495
										HAVCR1	3.05193	1.99656	0.00227374	0.00456108
										HSPA12A	3.04181	0.579282	0.00235157	0.00470656
										PSEN2	3.03945	0.602871	0.00237013	0.00474216
										A4GALT	3.02549	3.62019	0.00248233	0.00495627
										EVI5	2.9846	0.889512	0.00283946	0.00563847
										RNASE1	2.964	0.536111	0.0030367	0.00601089
										ARAP3	2.94758	1.20503	0.00320269	0.00632835
										CCDC136	2.92594	0.587093	0.00343412	0.00675982
										COL5A1	2.9186	1.19017	0.00351603	0.00691009
										NIPAL4	2.90901	1.60539	0.00362574	0.00711106
										CD276	2.9062	1.46875	0.0036585	0.0071716
										FPGT	2.8782	0.632534	0.00399956	0.00781458
										LCN10	2.8478	1.59141	0.00440219	0.00855813
										LEPR	2.82132	1.228	0.00478264	0.00925569
										NAPSA	2.80754	1.10474	0.00499222	0.00963424
										SNX24	2.74876	0.810095	0.00598203	0.0114341
										NMNAT1	2.72526	0.708323	0.00642506	0.0122489
										LIN7A	2.70008	3.30346	0.00693222	0.0131511
										IL1RL2	2.6985	3.62433	0.00696527	0.0132077
										TJP2	2.65242	1.1299	0.0079916	0.0150462
										C19orf38	2.65241	1.74348	0.00799183	0.0150462
										CGA	2.6488	3.0289	0.0080779	0.0151944
										C16orf86	2.63326	0.856862	0.00845705	0.0158667
										FAM78B	2.61837	2.08611	0.00883505	0.0165284
										KLK1	2.61492	2.57991	0.00892477	0.0166812
										LOXL1	2.59075	0.817082	0.00957657	0.017835
										RASGRP4	2.58182	2.78399	0.00982799	0.0182895
										RNF212	2.58175	0.836101	0.00982997	0.0182904
										TST	2.58146	0.714427	0.00983826	0.0183031
										C1QTNF6	2.57563	0.768928	0.0100059	0.0185954
										RNF207	2.57435	0.805015	0.0100428	0.0186584
										RAPH1	2.54963	0.837665	0.0107837	0.0199483
										RMI2	2.5468	0.596079	0.0108716	0.020105
										STRIP2	2.52641	1.15525	0.0115235	0.0212471
										FCHO2	2.52204	0.762719	0.0116676	0.0214969
										IL17RB	2.51338	1.86505	0.011958	0.0219862
										SEC14L6	2.51253	4.25301	0.011987	0.0220275
										CXCL10	2.51246	0.532404	0.0119894	0.0220275
										PSD	2.48966	1.35415	0.0127866	0.0234194
										APLF	2.47152	0.720576	0.013454	0.0245765
										ACCS	2.41382	0.512708	0.0157861	0.0286218
										JSRP1	2.39298	0.801804	0.0167123	0.0302392
										FMO4	2.3781	0.750567	0.0174023	0.0314372
										DPY19L3	2.36759	0.551672	0.0179043	0.0322877
										MAGI1	2.35974	2.21433	0.0182875	0.0329458
										RBM47	2.35721	1.4304	0.018413	0.0331568
										S100Z	2.33617	1.94903	0.0194821	0.0349602
										SLC35G1	2.3357	0.514007	0.0195069	0.0349963
										PROB1	2.33568	1.22323	0.0195079	0.0349963
										ERMAP	2.33505	0.626881	0.0195407	0.03505
										HOXB3	2.29467	1.2149	0.0217522	0.0387815
										GPRC5A	2.28984	1.94317	0.0220306	0.0392438
										ASPHD2	2.26349	0.550016	0.0236055	0.041857
										SPATA24	2.26235	0.606586	0.0236758	0.0419757
										CCDC122	2.25705	0.582072	0.0240052	0.0425294
										NPPC	2.25231	1.50014	0.0243024	0.0430251
										BTNL8	2.23726	0.834568	0.0252693	0.044654
										B3GALT2	2.23116	0.727745	0.0256709	0.0453185
										PSD3	2.22246	1.58371	0.0262526	0.046273
										ITIH4	2.2112	1.16598	0.0270217	0.0475409
										NTNG2	2.21071	1.30943	0.0270557	0.047594
										CENPBD1	2.19504	0.57894	0.0281608	0.0494258
[truncated: 40 more columns]

## Sheet: 2. Tumor - Expansion Markers
pvalue of 0 indicates a value lower than the possible minimal value obtained by the 'scanpy.tl.rank_genes_groups' function
		Tumor - Expanded Vs. Non-Expanded							Top = Expanded, Bottom = Non-Expanded
		names	scores	logfoldchanges	pvals	pvals_adj
		NKG7	347.009	2.94613	0	0
		CD8A	327.212	2.7048	0	0
		GZMA	311.126	2.3029	0	0
		CST7	260.335	1.59375	0	0
		HLA-DRB1	255.458	1.736	0	0
		CD8B	251.198	2.16169	0	0
		CTSW	246.33	1.95934	0	0
		GZMH	237.087	2.41294	0	0
		HLA-DPA1	234.774	1.44058	0	0
		GZMB	231.659	2.55575	0	0
		HLA-DPB1	216.429	1.35669	0	0
		PRF1	204.373	1.82341	0	0
		CD74	188.115	0.849377	0	0
		LAG3	180.36	1.65271	0	0
		HLA-DRA	171.68	1.44428	0	0
		HLA-DQA1	164.381	1.7015	0	0
		APOBEC3G	158.943	1.29056	0	0
		CLEC2B	153.26	1.06224	0	0
		HLA-C	150.859	0.354609	0	0
		IFNG	150.361	1.76985	0	0
		GZMK	150.089	1.41521	0	0
		ALOX5AP	147.891	0.923397	0	0
		HLA-DRB5	141.45	1.2736	0	0
		HLA-B	141.047	0.31875	0	0
		HCST	141.017	0.695109	0	0
		FABP5	137.415	1.21299	0	0
		KLRD1	133.708	2.12872	0	0
		ID2	130.36	0.993518	0	0
		CRTAM	129.996	1.96254	0	0
		CD63	129.448	1.09424	0	0
		ITGAE	126.997	1.27754	0	0
		HLA-A	123.42	0.322118	0	0
		LSP1	121.511	0.558006	0	0
		ZEB2	118.737	1.34534	0	0
		CXCL13	116.288	1.45363	0	0
		ANXA5	115.776	0.791035	0	0
		HLA-DQB1	112.48	1.08156	0	0
		LCP1	111.255	0.5578	0	0
		VCAM1	109.42	2.8395	0	0
		ITM2C	109.171	1.17258	0	0
		SLA2	108.53	1.16723	0	0
		PTPRCAP	108.226	0.650505	0	0
		ADGRE5	107.972	0.744001	0	0
		GSTP1	107.434	0.759629	0	0
		PTMS	107.174	1.20214	0	0
		AOAH	106.453	1.48677	0	0
		DUSP4	102.492	0.675549	0	0
		TUBA4A	102.183	0.656233	0	0
		CXCR6	98.1175	0.962886	0	0
		SLC7A5	97.3622	0.804932	0	0
		HMGB1	95.7345	0.390271	0	0
		GAPDH	94.7135	0.308737	0	0
		CD99	94.3284	0.444597	0	0
		PTPN22	93.7512	0.724615	0	0
		LYST	91.9353	0.852982	0	0
		COTL1	91.491	0.434312	0	0
		SH3BGRL3	91.2101	0.281007	0	0
		OASL	89.6492	0.931855	0	0
		UBC	89.1003	0.328777	0	0
		HAVCR2	88.9697	1.56255	0	0
		CHST12	88.3209	1.01	0	0
		CBLB	87.9763	0.649781	0	0
		CYBA	87.8196	0.369882	0	0
		CFL1	87.8021	0.260655	0	0
		RAB27A	87.7137	0.800576	0	0
		HLA-DMA	87.6714	0.938002	0	0
		RARRES3	86.6723	0.473592	0	0
		APMAP	86.1781	0.811536	0	0
		C12orf75	85.6733	0.808945	0	0
		HOPX	85.1889	1.12063	0	0
		RBPJ	85.1551	0.686189	0	0
		PDCD1	85.0763	0.830584	0	0
		RUNX3	84.9772	0.710226	0	0
		SEPT7	84.7755	0.46588	0	0
		CLIC1	84.4706	0.395786	0	0
		CD96	84.0516	0.52991	0	0
		GYG1	83.4222	0.919393	0	0
		CD3G	82.8423	0.461072	0	0
		CD3D	81.9873	0.31383	0	0
		IDH2	81.9669	0.708296	0	0
		SRRT	81.484	0.82879	0	0
		LITAF	80.9069	0.507575	0	0
		FASLG	77.7737	1.65098	0	0
		PGK1	77.7463	0.385949	0	0
		JUN	77.4624	0.48582	0	0
		CMC1	77.3332	0.999952	0	0
		SYTL3	77.0277	0.58151	0	0
		HSPA5	76.3541	0.449837	0	0
		MSN	74.9479	0.430395	0	0
		UBB	74.2373	0.311604	0	0
		JMJD6	74.2136	0.753117	0	0
		THEMIS	74.1667	0.856383	0	0
		APOBEC3C	74.0218	0.927883	0	0
		RHOB	71.7681	0.934132	0	0
		ABI3	71.706	1.01316	0	0
		CALR	71.5472	0.355253	0	0
		F2R	70.8762	1.14659	0	0
		RABAC1	70.7927	0.453262	0	0
		ITGA1	69.871	1.56264	0	0
		GNLY	69.2644	1.26659	0	0
		TPI1	69.0398	0.329442	0	0
		HMGB2	68.0838	0.495398	0	0
		ZNF683	67.3894	1.36714	0	0
		GZMM	67.2241	0.501361	0	0
		ACTN4	67.0724	0.542871	0	0
		CLIC3	66.6893	1.26445	0	0
		PLA2G16	66.2578	1.00593	0	0
		PSMB9	66.0639	0.357805	0	0
		HSP90AA1	65.9529	0.343149	0	0
		PRDX6	65.8968	0.469273	0	0
		EOMES	65.8247	1.50523	0	0
		PDIA3	65.615	0.366765	0	0
		RGS2	65.3131	0.566097	0	0
		CAP1	65.0852	0.380785	0	0
		NAA50	64.8887	0.615901	0	0
		LGALS1	64.7859	0.557448	0	0
		GGA2	64.6699	0.89238	0	0
		JAML	63.5237	0.808895	0	0
		CTSC	61.9248	0.417177	0	0
		PSME1	61.8059	0.260857	0	0
		TNFSF9	61.6015	1.29976	0	0
		PARP8	61.5831	0.485446	0	0
		MATK	61.3402	1.03485	0	0
		XCL2	60.9755	1.29744	0	0
		MT2A	60.7765	0.408799	0	0
		TNFRSF9	60.4247	0.866024	0	0
		BHLHE40	59.9735	0.587124	0	0
		IFI27L2	59.24	0.557614	0	0
		GALNT2	58.5478	1.07298	0	0
		HSPA1A	57.9871	0.586538	0	0
		ITGB7	57.3975	0.68905	0	0
		RHOA	57.2599	0.213402	0	0
		GNG2	57.0937	0.338523	0	0
		ARPC2	55.8918	0.226517	0	0
		SUB1	55.5552	0.235774	0	0
		TNIP3	55.5147	1.24241	0	0
		AKNA	55.4637	0.450026	0	0
		ITGB2	55.3729	0.308577	0	0
		SYTL2	55.3418	0.860315	0	0
		GLUL	55.0981	0.684548	0	0
		REEP5	54.8299	0.363956	0	0
		ITM2A	54.5223	0.330377	0	0
		CORO1A	54.4765	0.254029	0	0
		GABARAPL1	53.5184	0.459511	0	0
		PDE4D	53.2309	0.454903	0	0
		LDHA	53.1033	0.236621	0	0
		HSPA1B	53.0684	0.565594	0	0
		IKZF3	52.9967	0.507825	0	0
		CD38	52.9019	1.08098	0	0
		PSME2	52.8973	0.292573	0	0
		WIPF1	52.6717	0.29245	0	0
		FAM3C	52.0439	1.07561	0	0
		STMN1	51.9791	0.646693	0	0
		LGALS3	51.8411	0.41172	0	0
		XCL1	51.3597	1.07547	0	0
		BUB3	51.2471	0.34289	0	0
		ADGRG1	51.1529	1.39966	0	0
		TSEN54	50.9798	0.597314	0	0
		ZYX	50.84	0.36067	0	0
		FYN	50.0228	0.286117	0	0
		MAPRE2	49.8029	0.430097	0	0
		UBE2A	49.2974	0.408464	0	0
		TOX	49.2537	0.586657	0	0
		CDK2AP2	48.9473	0.367329	0	0
		ARHGAP9	48.2294	0.350858	0	0
		ATF3	48.0912	0.721073	0	0
		TAP1	47.995	0.307034	0	0
		DRAP1	47.7653	0.294689	0	0
		METRNL	47.5841	1.22993	0	0
		DTHD1	47.5814	1.29297	0	0
		PSMB8	47.4451	0.276761	0	0
		TBCD	47.3524	0.767489	0	0
		SNAP47	47.2025	0.969518	0	0
		CD7	46.6463	0.250024	0	0
		SRSF7	46.5745	0.215265	0	0
		SLC9A3R1	46.501	0.304124	0	0
		ATP8A1	46.3015	0.633374	0	0
		RAB1B	46.0863	0.379076	0	0
		ARPC5L	45.8092	0.403025	0	0
		HSP90B1	45.7391	0.278179	0	0
		TERF2IP	45.5946	0.281781	0	0
		SH2D2A	45.4691	0.317091	0	0
		ATP1B3	45.467	0.375413	0	0
		ANKRD28	45.4253	0.782833	0	0
		PPIB	45.4123	0.201662	0	0
		SLAMF7	45.283	1.38964	0	0
		PGAM1	45.0504	0.246077	0	0
		ANXA6	44.9115	0.304854	0	0
		UBE2L6	44.6607	0.329994	0	0
		JAKMIP1	44.5955	0.997993	0	0
		DAPK2	44.4456	1.43113	0	0
		SURF4	44.4338	0.331689	0	0
		DUSP2	43.7906	0.252756	0	0
		BCAS4	43.0832	1.05647	0	0
		RGS1	43.0167	0.257866	0	0
		ENC1	42.7349	1.30082	0	0
		MT1F	42.6494	0.668203	0	0
		DBI	42.3888	0.253389	0	0
		GPR65	42.2786	0.416787	0	0
		KLRC1	42.1533	1.56479	0	0
		GUK1	42.0689	0.210645	0	0
		CAPZB	42.0493	0.206116	0	0
		ENTPD1	41.7165	0.668873	0	0
		USP11	41.4074	0.578805	0	0
		IQGAP1	41.2748	0.276897	0	0
		ITGA4	41.0333	0.315393	0	0
		SLF1	40.9148	0.721127	0	0
		CD3E	40.8648	0.132038	0	0
		SRSF2	40.8293	0.213861	0	0
		HNRNPA3	40.8107	0.22387	0	0
		CD244	40.7496	1.92207	0	0
		KIF21A	40.7488	0.798828	0	0
		MYADM	40.005	0.34931	0	0
		SLFN12L	39.8577	0.788471	0	0
		GOLIM4	39.8554	1.96816	0	0
		SAMD3	39.8009	0.64646	0	0
		SLA	39.7041	0.282922	0	0
		PLSCR1	39.6961	0.62496	0	0
		TNS3	39.5533	1.85195	0	0
		KRT86	39.5037	1.85724	0	0
		RAP1B	39.3792	0.219935	0	0
		PARK7	39.2317	0.21029	0	0
		ENSA	39.1876	0.280836	0	0
		NUCB2	39.1849	0.498866	0	0
		TLN1	39.0034	0.371824	0	0
		PLEK	38.9633	1.11692	0	0
		EVL	38.7608	0.197852	0	0
		PPP1CA	38.7344	0.227134	0	0
		HNRNPLL	38.6677	0.308949	0	0
		GALM	38.6265	0.411547	0	0
		SNRPB	38.4005	0.227105	0	0
		LY6E	38.3018	0.21996	0	0
		GPI	38.0322	0.293827	0	0
		MSC	37.9304	1.3746	0	0
		PSTPIP1	37.8909	0.373809	0	0
		GNAS	37.8314	0.254698	0	0
		YARS	37.7347	0.561075	0	0
		CALM2	37.5266	0.17019	3.3898e-308	8.37795e-307
		AKAP13	37.461	0.230525	3.97158e-307	9.77686e-306
		PTPRC	37.4405	0.134679	8.56296e-307	2.10378e-305
		TBX21	37.3277	0.759037	5.82524e-305	1.42834e-303
		PTPN7	37.1015	0.308784	2.65297e-301	6.46667e-300
		PPP2R2B	36.8635	0.83098	1.77763e-297	4.26597e-296
		RASAL3	36.435	0.333934	1.18752e-290	2.83338e-289
		HERPUD1	36.4056	0.21401	3.47682e-290	8.27963e-289
		SLC1A5	36.3364	0.549571	4.31566e-289	1.02379e-287
		PTTG1	36.3049	0.39942	1.355e-288	3.20218e-287
		PPP1R12A	36.1879	0.303339	9.44683e-287	2.22827e-285
		SIRPG	36.1875	0.386782	9.56231e-287	2.25123e-285
		AKAP5	36.0958	1.30689	2.63509e-285	6.19196e-284
		POMP	35.9125	0.229126	1.9461e-282	4.56432e-281
		SUPT3H	35.9094	0.626366	2.18106e-282	5.10574e-281
		MCOLN2	35.5993	0.916509	1.43799e-277	3.3348e-276
		NBL1	35.2439	1.02267	4.26226e-272	9.79295e-271
		AKIRIN2	35.1633	0.311129	7.28852e-271	1.67151e-269
		DEK	35.0305	0.242813	7.72763e-269	1.76569e-267
		MYH9	34.9651	0.190167	7.62982e-268	1.73694e-266
		PDIA6	34.8017	0.2558	2.29101e-265	5.19645e-264
		RIN3	34.7834	0.805528	4.34105e-265	9.82835e-264
		KIR2DL4	34.6751	2.47876	1.86787e-263	4.1983e-262
		ODC1	34.6658	0.286427	2.58553e-263	5.80086e-262
		APOBEC3H	34.6356	0.803618	7.37081e-263	1.65072e-261
		NELL2	34.604	0.430568	2.19722e-262	4.91187e-261
		SPRY1	34.5352	0.991568	2.3815e-261	5.28574e-260
		STOM	34.1106	0.343796	5.13854e-255	1.13039e-253
		PSMB10	34.1069	0.252692	5.83711e-255	1.27952e-253
		SYT11	33.9884	0.593986	3.30648e-253	7.22245e-252
		ACP5	33.7646	0.454455	6.52604e-250	1.4106e-248
		TESC	33.672	0.684545	1.48729e-248	3.20918e-247
		CLSTN3	33.6525	0.671592	2.8674e-248	6.17636e-247
		ST8SIA4	33.4275	0.493681	5.47372e-245	1.1709e-243
		TGFB1	33.2893	0.25205	5.50606e-243	1.17176e-241
		KLRK1	33.2798	0.848163	7.56448e-243	1.60706e-241
		NASP	33.1505	0.305477	5.57837e-241	1.17906e-239
		CD69	32.9572	0.205149	3.34009e-238	7.00008e-237
		HERPUD2	32.8249	0.314596	2.59555e-236	5.42138e-235
		MVB12B	32.8207	1.20438	2.9815e-236	6.21706e-235
		MAP3K8	32.7771	0.376153	1.24782e-235	2.58892e-234
		GPR137B	32.7341	0.508036	5.11824e-235	1.05837e-233
		G6PD	32.7014	0.634693	1.48994e-234	3.07583e-233
		CEBPD	32.6717	1.02954	3.94567e-234	8.10496e-233
		CD200R1	32.6341	0.948215	1.34576e-233	2.7598e-232
		CD70	32.6066	0.691263	3.30616e-233	6.76889e-232
		BZW1	32.6034	0.20983	3.66605e-233	7.49335e-232
		SLC2A8	32.5868	1.33181	6.30324e-233	1.28626e-231
		GBP5	32.4864	0.269206	1.65825e-231	3.37277e-230
		CTSD	32.4489	0.346441	5.61016e-231	1.13734e-229
		DNAJC1	32.4445	0.330754	6.4712e-231	1.30976e-229
		VPS37B	32.4354	0.286025	8.71032e-231	1.76008e-229
		SP140	32.2617	0.348201	2.41144e-228	4.81782e-227
		ABCB1	32.2285	1.23514	7.03419e-228	1.40311e-226
		HSPA6	32.2178	0.855995	9.95032e-228	1.9816e-226
		NCOR1	32.0954	0.223425	5.10617e-226	1.0104e-224
		NCL	31.9324	0.154109	9.49373e-224	1.8667e-222
		SNRPD3	31.9006	0.255184	2.61682e-223	5.12904e-222
		YBX3	31.8111	0.921143	4.55077e-222	8.90558e-221
		CMIP	31.7769	0.683849	1.34837e-221	2.63038e-220
		CD81	31.7637	0.681023	2.05358e-221	3.99353e-220
		SMC4	31.6697	0.431086	4.06076e-220	7.84765e-219
		SH2D1A	31.5721	0.256961	8.92689e-219	1.72249e-217
		BTN3A2	31.5313	0.288557	3.23717e-218	6.21728e-217
		MT1E	31.4965	0.497308	9.68652e-218	1.85751e-216
		HSP90AB1	31.4601	0.138528	3.05424e-217	5.84784e-216
		PSMA7	31.3914	0.151602	2.6522e-216	5.07023e-215
		RAB8B	31.2676	0.353901	1.28873e-214	2.44859e-213
		TMX4	31.2441	0.281907	2.68277e-214	5.0817e-213
		SPN	31.1307	0.36397	9.24289e-213	1.74281e-211
		ARPC3	31.0329	0.139519	1.94044e-211	3.62576e-210
		PAG1	30.883	0.311833	2.0188e-209	3.74399e-208
		DNAJB6	30.8561	0.184103	4.63612e-209	8.58512e-208
		NELFCD	30.844	0.483961	6.74206e-209	1.24663e-207
		AUTS2	30.8212	0.836575	1.36467e-208	2.51956e-207
		PARVG	30.8163	0.44826	1.58712e-208	2.92591e-207
		CENPF	30.7577	0.973801	9.63846e-208	1.77425e-206
		HLA-F	30.7298	0.181093	2.27332e-207	4.17854e-206
		HLA-DMB	30.61	1.02697	9.02178e-206	1.6485e-204
		KPNA2	30.5552	0.31677	4.82862e-205	8.79716e-204
		BST2	30.5375	0.218091	8.27404e-205	1.50522e-203
		LMO4	30.5011	0.540282	2.52201e-204	4.58134e-203
		CCR5	30.4457	0.867388	1.36762e-203	2.4807e-202
		NIN	30.4255	0.422612	2.52655e-203	4.5762e-202
		PIK3AP1	30.2787	1.50467	2.18876e-201	3.94708e-200
		CXCR3	30.275	0.26182	2.44671e-201	4.40585e-200
		CMC2	30.227	0.259609	1.04535e-200	1.87966e-199
		MRPL10	30.2113	0.459848	1.68475e-200	3.025e-199
		SYNE1	30.0854	0.388829	7.51319e-199	1.34705e-197
		AFAP1L2	30.0666	1.91693	1.32398e-198	2.37037e-197
		NFATC2	30.0641	0.268155	1.42674e-198	2.55066e-197
		MFSD10	29.6897	0.323826	1.04319e-193	1.84635e-192
		WDR1	29.5934	0.18777	1.81835e-192	3.20914e-191
		RALY	29.5776	0.188037	2.89784e-192	5.09257e-191
		TMEM109	29.514	0.33506	1.90403e-191	3.33191e-190
		CDKN2A	29.2766	0.670279	2.06091e-188	3.58622e-187
		SLC3A2	29.2524	0.202266	4.18628e-188	7.27439e-187
		RASSF1	29.1491	0.378026	8.57358e-187	1.48565e-185
		SRI	29.1169	0.239144	2.19609e-186	3.79483e-185
		TNFSF4	29.082	1.86059	6.06811e-186	1.04711e-184
		MYO1G	29.0278	0.364378	2.93324e-185	5.04754e-184
		MYO7A	28.9923	1.19212	8.23006e-185	1.41232e-183
		HIST1H1E	28.7463	0.473657	1.00834e-181	1.71142e-180
		ETV1	28.6409	1.96485	2.08309e-180	3.52591e-179
		CPNE7	28.4992	0.659531	1.19818e-178	2.01982e-177
		STK17A	28.465	0.157854	3.18018e-178	5.35366e-177
		TERF1	28.4047	0.521146	1.76872e-177	2.97351e-176
		MCTP2	28.4045	1.21573	1.77852e-177	2.98594e-176
		ARHGDIA	28.2948	0.161985	4.00957e-176	6.71346e-175
		MYL6	28.2525	0.0940229	1.32675e-175	2.21846e-174
		SFMBT2	28.2393	0.760242	1.92552e-175	3.21101e-174
		PYHIN1	28.1989	0.349234	6.02914e-175	1.00407e-173
		PSMB2	28.1971	0.258339	6.34013e-175	1.05445e-173
		SUN2	28.1142	0.236714	6.56651e-174	1.08773e-172
		RNF167	28.0589	0.233665	3.111e-173	5.13274e-172
		LCP2	27.9626	0.202646	4.62684e-172	7.59328e-171
		GPR25	27.7824	0.824842	7.08209e-170	1.15767e-168
		OAT	27.7376	0.371395	2.45581e-169	4.00384e-168
		GTF3C1	27.6729	0.622329	1.48095e-168	2.40814e-167
		KLRG1	27.6394	0.524609	3.74538e-168	6.08233e-167
		ANXA1	27.5676	0.204916	2.72109e-167	4.40164e-166
		PRDX5	27.5372	0.203799	6.30162e-167	1.01802e-165
		CD2	27.4805	0.136994	3.00454e-166	4.84121e-165
		SLC27A2	27.4649	1.0165	4.61439e-166	7.4159e-165
		EIF4EBP1	27.4046	0.622135	2.41549e-165	3.86198e-164
		RAD21	27.3851	0.198586	4.12505e-165	6.58681e-164
		ARF1	27.3527	0.131129	1.0028e-164	1.59919e-163
		PPP1R16B	27.318	0.312214	2.5932e-164	4.11957e-163
		ARRB2	27.3074	0.260025	3.46484e-164	5.49722e-163
		SCCPDH	27.2898	0.926838	5.61124e-164	8.89127e-163
		TMEM50A	27.2809	0.150141	7.14309e-164	1.13041e-162
		CSF1	27.2704	0.773297	9.51829e-164	1.50437e-162
		MAGOH	27.0848	0.206651	1.48761e-161	2.33334e-160
		EFHD2	27.0733	0.362575	2.03047e-161	3.17681e-160
		COX7B	27.029	0.154426	6.73769e-161	1.05283e-159
		WNK1	27.0248	0.23491	7.55171e-161	1.17854e-159
		TNFRSF1B	26.9985	0.169386	1.53828e-160	2.39465e-159
		MOB1A	26.9393	0.215006	7.62043e-160	1.1848e-158
		FCRL6	26.8438	1.43296	9.96271e-159	1.53549e-157
		ARAP2	26.745	0.268926	1.41205e-157	2.17092e-156
		MAD2L2	26.7167	0.448524	3.01231e-157	4.61974e-156
		PLPP1	26.6995	0.746783	4.77032e-157	7.28883e-156
		GFOD1	26.6104	1.04515	5.152e-156	7.85269e-155
		TPST2	26.5879	0.346241	9.37288e-156	1.42686e-154
		PYCARD	26.5708	0.347249	1.47739e-155	2.24358e-154
		GFI1	26.274	0.903902	3.7972e-152	5.70361e-151
		LASP1	26.2409	0.313575	9.08855e-152	1.3635e-150
		RBM42	26.2384	0.352541	9.706e-152	1.45438e-150
		PRKCH	26.2107	0.176603	2.00927e-151	3.00713e-150
		ARL3	26.1019	0.621747	3.4695e-150	5.16759e-149
		EWSR1	25.9245	0.18033	3.52187e-148	5.18953e-147
		GALNT11	25.9012	0.613989	6.45049e-148	9.49361e-147
		IL2RB	25.8759	0.206902	1.24312e-147	1.82525e-146
		ARF6	25.8564	0.18223	2.05983e-147	3.01728e-146
		PELO	25.8434	0.751491	2.88473e-147	4.22061e-146
		IFI16	25.7688	0.191478	1.98499e-146	2.89398e-145
		ANXA2	25.7643	0.1975	2.23045e-146	3.24803e-145
		CCT2	25.7195	0.235512	7.07115e-146	1.02851e-144
		SLC25A5	25.6917	0.13045	1.44598e-145	2.10073e-144
		MAP4K1	25.5953	0.301158	1.72193e-144	2.48708e-143
		BUD31	25.5719	0.21982	3.13153e-144	4.51253e-143
		UBE2L3	25.2935	0.203264	3.76322e-141	5.36053e-140
		SON	25.1925	0.127256	4.83603e-140	6.86506e-139
		S100A6	25.1648	0.132746	9.72441e-140	1.37887e-138
		SEMA4A	25.1445	1.16458	1.6218e-139	2.29438e-138
		GRAP2	25.1334	0.407471	2.1445e-139	3.03039e-138
		MAP2K3	25.1223	0.280879	2.83935e-139	4.00771e-138
		SRRM1	25.0222	0.151206	3.50725e-138	4.92803e-137
		SIRT2	24.991	0.42459	7.65227e-138	1.074e-136
		CXCR4	24.9867	0.114853	8.52514e-138	1.19516e-136
		B3GNT2	24.9857	0.296737	8.7554e-138	1.22605e-136
		PTP4A2	24.9849	0.202231	8.92372e-138	1.24821e-136
		RGS9	24.9448	1.16061	2.43362e-137	3.39639e-136
		MYL12B	24.8732	0.107036	1.45248e-136	2.02255e-135
		NAB1	24.8153	0.422714	6.12446e-136	8.50909e-135
		WAS	24.6395	0.202483	4.76979e-134	6.56084e-133
		CNOT2	24.6104	0.255826	9.78205e-134	1.34403e-132
		H2AFX	24.5037	0.24713	1.34753e-132	1.84738e-131
		PPDPF	24.467	0.101627	3.31915e-132	4.54533e-131
		CCND2	24.385	0.214875	2.46646e-131	3.36648e-130
		SF3B2	24.3704	0.153754	3.52683e-131	4.80851e-130
		EXOSC9	24.2388	0.54911	8.6834e-130	1.17615e-128
		TYMS	24.1631	1.05568	5.43923e-129	7.33527e-128
		MAP4	24.1161	0.347812	1.69566e-128	2.28178e-127
		PCMT1	23.9669	0.25611	6.15926e-127	8.27034e-126
		ATP10D	23.9516	0.854978	8.89444e-127	1.19301e-125
		AP3S1	23.9459	0.261362	1.0203e-126	1.36704e-125
		SF3B5	23.9106	0.170537	2.37622e-126	3.17349e-125
		DNAJB11	23.9083	0.331989	2.51245e-126	3.35183e-125
		ARHGAP18	23.8429	0.506606	1.19837e-125	1.59359e-124
		SRGAP3	23.8391	0.88886	1.31364e-125	1.74501e-124
		CALCOCO2	23.7508	0.253991	1.07753e-124	1.42526e-123
		LCK	23.7273	0.129034	1.88491e-124	2.49053e-123
		CD2BP2	23.5961	0.353472	4.22467e-123	5.54661e-122
		NDUFA1	23.5317	0.124287	1.9306e-122	2.52668e-121
		CAPN2	23.458	0.206634	1.09619e-121	1.42861e-120
		FBXO7	23.3956	0.242578	4.73245e-121	6.15466e-120
		CD53	23.3603	0.126762	1.08425e-120	1.40567e-119
		PLEKHA2	23.3492	0.355223	1.40555e-120	1.82032e-119
		CLECL1	23.34	1.21045	1.74038e-120	2.2516e-119
		SIT1	23.2604	0.227876	1.11649e-119	1.43995e-118
		STIP1	23.2065	0.268811	3.91064e-119	5.0227e-118
		HSPB11	23.1653	0.276315	1.02002e-118	1.30603e-117
		NDUFA6	23.152	0.158288	1.3891e-118	1.77494e-117
		POLR2G	23.0796	0.263527	7.42746e-118	9.46124e-117
		PBDC1	22.9339	0.371548	2.13359e-116	2.69842e-115
		MGAT1	22.9182	0.278599	3.05858e-116	3.86434e-115
		SF3B4	22.9077	0.246227	3.89637e-116	4.91283e-115
		GLIPR2	22.8694	0.307581	9.36958e-116	1.17899e-114
		AKR1B1	22.798	0.325265	4.79662e-115	6.00522e-114
		ZBTB1	22.7431	0.239644	1.67961e-114	2.09647e-113
		ATF7IP	22.7148	0.232743	3.19962e-114	3.98972e-113
		PRPF40A	22.6881	0.199637	5.86887e-114	7.30341e-113
		CPD	22.6705	0.436294	8.76416e-114	1.08955e-112
		BTG3	22.6623	0.195104	1.05535e-113	1.30937e-112
		HLA-E	22.642	0.0730585	1.6723e-113	2.07275e-112
		SFPQ	22.6199	0.134785	2.75992e-113	3.4174e-112
		PRDM1	22.6121	0.223025	3.29517e-113	4.07203e-112
		PSMA4	22.5954	0.248213	4.81223e-113	5.94082e-112
		DGKZ	22.5721	0.326158	8.14352e-113	1.00434e-111
		CCSER2	22.4524	0.214682	1.21361e-111	1.49081e-110
		PSMB6	22.3845	0.150215	5.57827e-111	6.83214e-110
		FUT8	22.3651	0.482364	8.61151e-111	1.05368e-109
		UBE2S	22.2955	0.264472	4.08263e-110	4.98064e-109
		KLRC4	22.2878	1.14018	4.84765e-110	5.90813e-109
		SRP14	22.2402	0.0865768	1.40345e-109	1.70378e-108
		SRSF9	22.2357	0.199034	1.54995e-109	1.87979e-108
		NUSAP1	22.2262	0.663359	1.91844e-109	2.32442e-108
		AHI1	22.2211	0.362224	2.14624e-109	2.59789e-108
		OTULIN	22.1852	0.513426	4.77302e-109	5.7662e-108
		PAPOLA	22.1259	0.161658	1.77991e-108	2.14402e-107
		BRD2	22.1143	0.125605	2.30394e-108	2.77255e-107
		GNPTAB	22.096	0.45006	3.45349e-108	4.15189e-107
		HLA-DQA2	22.0765	0.91971	5.31225e-108	6.38035e-107
		PPP1R18	22.0388	0.164636	1.22376e-107	1.46697e-106
		GALNT1	21.9563	0.727153	7.532e-107	8.98553e-106
		ROCK1	21.9389	0.179401	1.10455e-106	1.31644e-105
		KLRC3	21.8794	1.31933	4.07972e-106	4.85303e-105
		AHSA1	21.8593	0.223522	6.34698e-106	7.54281e-105
		LMNB1	21.8513	0.359405	7.55414e-106	8.96882e-105
		DOK2	21.841	0.184149	9.4631e-106	1.12245e-104
		MAP1LC3B	21.8065	0.121271	2.01429e-105	2.38466e-104
		HIST1H1C	21.8003	0.420363	2.30514e-105	2.7264e-104
		CARHSP1	21.7826	0.279692	3.39184e-105	4.00786e-104
		TPM3	21.7614	0.101595	5.38208e-105	6.35352e-104
		DHX36	21.72	0.211445	1.32653e-104	1.55707e-103
		SPCS2	21.5897	0.14758	2.24441e-103	2.63199e-102
		CDC42	21.5364	0.112025	7.1028e-103	8.31362e-102
		ECI2	21.4768	0.473179	2.56452e-102	2.99323e-101
		PDCL3	21.4261	0.193378	7.63161e-102	8.89901e-101
		ST3GAL5	21.2934	0.6844	1.30779e-100	1.52069e-99
		NDUFB10	21.2906	0.146101	1.3876e-100	1.61198e-99
		WDR83OS	21.2837	0.123001	1.6074e-100	1.86557e-99
		S100PBP	21.2399	0.552885	4.08831e-100	4.74053e-99
		DZIP3	21.2318	0.669976	4.85625e-100	5.62573e-99
		CLEC2D	21.1796	0.147617	1.47142e-99	1.70297e-98
		ATXN1	21.1596	0.317949	2.25154e-99	2.60101e-98
		IL9R	21.1589	1.07818	2.28597e-99	2.63833e-98
		RTF1	21.1056	0.232433	7.07174e-99	8.14662e-98
		MYO1F	21.0363	0.337162	3.05513e-98	3.50972e-97
		MAZ	20.9116	0.286694	4.20184e-97	4.80039e-96
		FKBP11	20.8915	0.254722	6.39949e-97	7.30437e-96
		SLC20A1	20.8563	0.277478	1.33544e-96	1.52287e-95
		PRR5L	20.8513	0.839852	1.48308e-96	1.68968e-95
		COX5A	20.8412	0.124115	1.83247e-96	2.08582e-95
		CARS	20.8146	0.472676	3.19415e-96	3.63243e-95
		PLEKHF1	20.7882	0.408952	5.53284e-96	6.28051e-95
		GNGT2	20.7708	1.03185	7.95905e-96	9.02632e-95
		PFN1	20.7244	0.0832109	2.08668e-95	2.36003e-94
		ASXL2	20.7152	0.347664	2.52709e-95	2.85293e-94
		SP100	20.5985	0.135437	2.83166e-94	3.1708e-93
		CASP3	20.5693	0.345936	5.17488e-94	5.78421e-93
		MKI67	20.5459	1.02033	8.38121e-94	9.35965e-93
		PPP5C	20.5323	0.464138	1.10919e-93	1.23756e-92
		SLC38A1	20.4173	0.143555	1.17403e-92	1.30638e-91
		COPE	20.4046	0.129148	1.52096e-92	1.6894e-91
		CDKN2C	20.3842	0.796882	2.30745e-92	2.55841e-91
		MCM5	20.3674	0.492034	3.25388e-92	3.60133e-91
		PSMD8	20.2993	0.135079	1.30456e-91	1.43744e-90
		PIP4K2A	20.2983	0.402839	1.33089e-91	1.46516e-90
		PUF60	20.2538	0.202722	3.29168e-91	3.61095e-90
		C1orf21	20.2069	1.15609	8.52115e-91	9.33114e-90
		PTPN6	20.052	0.301544	1.93992e-89	2.11499e-88
		ZFAND2A	19.9919	0.301854	6.47894e-89	7.03889e-88
		MIS18BP1	19.9802	0.295449	8.18879e-89	8.88874e-88
		KIF20B	19.9511	0.451921	1.46688e-88	1.5881e-87
		KIAA1551	19.9253	0.133283	2.45473e-88	2.65064e-87
		KLRC2	19.9148	1.11575	3.02935e-88	3.26827e-87
		VCP	19.8967	0.122341	4.34437e-88	4.68294e-87
		YWHAQ	19.8943	0.114304	4.5613e-88	4.9125e-87
		BSG	19.8241	0.125856	1.84385e-87	1.98066e-86
		UBE2E3	19.7778	0.276096	4.62825e-87	4.94171e-86
		VASP	19.7415	0.210989	9.49799e-87	1.01152e-85
		DNAJA1	19.739	0.119298	9.9753e-87	1.06144e-85
		CKLF	19.7321	0.154358	1.14369e-86	1.21592e-85
		GNG5	19.6931	0.112151	2.4721e-86	2.62597e-85
		LRMP	19.6788	0.425698	3.27543e-86	3.47633e-85
		EZH2	19.6268	0.517912	9.1345e-86	9.68647e-85
		PREX1	19.5638	0.286599	3.14913e-85	3.31956e-84
		DYNLL1	19.5559	0.105576	3.6713e-85	3.86671e-84
		MCM6	19.4382	0.386666	3.66539e-84	3.84092e-83
		DUSP10	19.436	0.354477	3.82707e-84	4.00696e-83
		BAX	19.3317	0.147023	2.90648e-83	3.02777e-82
		ATP8B4	19.2901	1.74133	6.50342e-83	6.76345e-82
		RAB8A	19.2801	0.222262	7.89058e-83	8.1992e-82
		LAMTOR5	19.1971	0.163201	3.91341e-82	4.05289e-81
		GTDC1	19.1764	0.508536	5.82229e-82	6.01977e-81
		ZFYVE28	19.1263	0.463951	1.52647e-81	1.573e-80
		TOMM5	19.0627	0.151272	5.15512e-81	5.30345e-80
		LPCAT1	19.0557	0.575877	5.89088e-81	6.05535e-80
		PIK3R1	19.0445	0.163907	7.30331e-81	7.501e-80
		DKK3	19.0262	1.15499	1.03542e-80	1.06257e-79
		LIMK1	18.9706	1.08745	2.98661e-80	3.05986e-79
		CENPE	18.961	1.12772	3.58311e-80	3.66191e-79
		HMOX1	18.9245	0.82846	7.16509e-80	7.30462e-79
		GNAI3	18.9213	0.216065	7.62047e-80	7.76249e-79
		XRCC6	18.8911	0.115971	1.35095e-79	1.37275e-78
		RFTN1	18.8539	0.23347	2.73164e-79	2.76891e-78
		SQLE	18.8499	0.656473	2.94386e-79	2.98159e-78
		NONO	18.8437	0.160855	3.31157e-79	3.35128e-78
		POLR1E	18.8299	0.402788	4.29615e-79	4.33705e-78
		EIF6	18.8072	0.220531	6.59678e-79	6.64876e-78
		LSM2	18.7732	0.200244	1.2517e-78	1.26054e-77
		PON2	18.7701	1.09516	1.32737e-78	1.33566e-77
		DENND1B	18.6151	0.348904	2.42245e-77	2.42187e-76
		ABHD17A	18.6117	0.315816	2.58274e-77	2.58004e-76
		EBP	18.5948	0.345413	3.54219e-77	3.5328e-76
		KIF13B	18.5819	0.441283	4.50675e-77	4.49118e-76
		BIN1	18.568	0.180244	5.83607e-77	5.80194e-76
		SCAMP2	18.5414	0.174093	9.56716e-77	9.48081e-76
		PDE7A	18.5355	0.296782	1.06745e-76	1.05528e-75
		GNB2	18.5244	0.118611	1.31362e-76	1.29658e-75
		MAPK1	18.5137	0.360857	1.60033e-76	1.57832e-75
		ABCG1	18.481	0.303917	2.9381e-76	2.89309e-75
		TWF2	18.4305	0.181878	7.47565e-76	7.34366e-75
		HMGN2	18.4259	0.110711	8.13977e-76	7.98972e-75
		TTC24	18.3973	1.39932	1.38053e-75	1.35402e-74
		ADRB2	18.3532	0.735806	3.11062e-75	3.04365e-74
		SHISA5	18.3171	0.139391	6.04521e-75	5.90574e-74
		CKAP2	18.2691	0.317139	1.45931e-74	1.42452e-73
		CHN1	18.2591	0.473955	1.7527e-74	1.70689e-73
		ETF1	18.2257	0.216524	3.22652e-74	3.1348e-73
		CD9	18.1331	0.759603	1.74492e-73	1.68739e-72
		GNAI2	18.1077	0.160249	2.77082e-73	2.67738e-72
		ELOVL1	18.0975	0.26001	3.33632e-73	3.2188e-72
		PTPN4	18.045	0.31201	8.63868e-73	8.31498e-72
		GBP3	17.9968	0.614301	2.06496e-72	1.98297e-71
		FBXO6	17.9601	0.761722	4.00323e-72	3.83537e-71
		TMEM39A	17.9119	0.467761	9.52545e-72	9.10495e-71
		SRSF3	17.9061	0.103739	1.05747e-71	1.01001e-70
		SDF2L1	17.8433	0.234315	3.25656e-71	3.10562e-70
		DDX24	17.8265	0.0996574	4.39879e-71	4.19169e-70
		RASD1	17.8064	0.874232	6.30545e-71	6.00397e-70
		CCT5	17.8039	0.193625	6.5943e-71	6.2742e-70
		TPX2	17.8033	0.971306	6.66176e-71	6.33352e-70
		NFKBIB	17.7936	0.281915	7.92072e-71	7.52469e-70
		NAPA	17.7546	0.140623	1.58685e-70	1.50291e-69
		GPR174	17.7521	0.27743	1.66027e-70	1.57004e-69
		CASP7	17.736	0.507221	2.21285e-70	2.08941e-69
		SH3KBP1	17.6935	0.125429	4.70826e-70	4.43212e-69
		TUBA1A	17.6675	0.120394	7.46537e-70	7.01688e-69
		SET	17.6266	0.127263	1.53846e-69	1.44275e-68
		DHRS7	17.6226	0.134592	1.65113e-69	1.54608e-68
		DYNC1H1	17.6104	0.169703	2.05041e-69	1.91851e-68
		ASNA1	17.5909	0.232472	2.89015e-69	2.70016e-68
		DR1	17.5625	0.188303	4.77381e-69	4.44994e-68
		MXRA7	17.5537	1.14311	5.57015e-69	5.18835e-68
		GHITM	17.5491	0.122997	6.04806e-69	5.62927e-68
		TAPBP	17.4988	0.106685	1.46278e-68	1.35742e-67
		IFITM10	17.4938	1.95197	1.59873e-68	1.48137e-67
		ACTR1A	17.4537	0.272663	3.22789e-68	2.98423e-67
		IL18RAP	17.45	0.851387	3.44371e-68	3.18139e-67
		PIK3CG	17.4251	0.504839	5.31923e-68	4.9031e-67
		STARD3NL	17.4007	0.33281	8.14939e-68	7.49514e-67
		RBBP7	17.3747	0.229916	1.28197e-67	1.17731e-66
		IFI35	17.3424	0.262207	2.25053e-67	2.06374e-66
		UBL5	17.3324	0.0803082	2.67745e-67	2.45341e-66
		SERTAD3	17.3222	0.554128	3.19936e-67	2.92948e-66
		PLCG2	17.1933	1.0269	2.98262e-66	2.72099e-65
		KRAS	17.1869	0.177871	3.32892e-66	3.03245e-65
		TSC22D1	17.1834	0.759497	3.5387e-66	3.22118e-65
		TNFSF10	17.136	0.255292	7.99366e-66	7.25511e-65
		DYNLRB1	17.1332	0.138528	8.39399e-66	7.61288e-65
		TUBA1B	17.1196	0.130168	1.06086e-65	9.59334e-65
		HLTF	17.0917	0.607564	1.71163e-65	1.5467e-64
		NRBP1	17.0662	0.158323	2.64721e-65	2.38692e-64
		MAP2K2	17.0536	0.325987	3.28784e-65	2.96025e-64
		FERMT3	17.0105	0.18868	6.86653e-65	6.17341e-64
		N4BP1	16.9867	0.335355	1.02975e-64	9.25133e-64
		PTPRA	16.9775	0.271613	1.20546e-64	1.08064e-63
		IRF4	16.8954	0.357446	4.86396e-64	4.34778e-63
		MLF2	16.8775	0.157335	6.58852e-64	5.88508e-63
		TAX1BP1	16.8271	0.11414	1.54413e-63	1.37728e-62
		NDUFA3	16.7965	0.110849	2.589e-63	2.30759e-62
		ITGB1BP1	16.7906	0.215544	2.85758e-63	2.54516e-62
		SKA2	16.7683	0.31084	4.16251e-63	3.7021e-62
		ADRM1	16.7113	0.140632	1.08506e-62	9.63664e-62
		CHST11	16.7052	0.189177	1.20149e-62	1.06554e-61
		CDK6	16.692	0.276597	1.49878e-62	1.32635e-61
		PPP6R1	16.6703	0.329009	2.15339e-62	1.90429e-61
		BLVRA	16.649	0.438572	3.07481e-62	2.71138e-61
		PA2G4	16.6263	0.123766	4.49573e-62	3.95873e-61
		RSBN1L	16.6261	0.201688	4.51293e-62	3.97106e-61
		H1FX	16.5741	0.283982	1.07233e-61	9.41572e-61
		HNRNPF	16.4696	0.085026	6.0622e-61	5.30047e-60
		PSMC4	16.4666	0.190988	6.37318e-61	5.56845e-60
		PPP1R14B	16.4621	0.515429	6.87036e-61	5.99863e-60
		ABCA2	16.4433	0.721878	9.36221e-61	8.16282e-60
		SMARCA5	16.3999	0.152626	1.91548e-60	1.66657e-59
		NEU1	16.369	0.217887	3.18433e-60	2.76861e-59
		CAPG	16.359	0.246128	3.75533e-60	3.26277e-59
		JUND	16.3412	0.213974	5.02631e-60	4.36094e-59
		ANP32A	16.334	0.155041	5.6547e-60	4.89929e-59
		EDARADD	16.3156	0.553272	7.63909e-60	6.60015e-59
		CREBZF	16.2869	0.331339	1.22356e-59	1.05495e-58
		MAN1A1	16.2761	0.614024	1.4592e-59	1.25463e-58
		TRA2B	16.2583	0.123724	1.94963e-59	1.67514e-58
		PLCXD2	16.2543	0.851354	2.08231e-59	1.7879e-58
		LBR	16.2288	0.187754	3.15568e-59	2.70577e-58
		CYTH4	16.2253	0.390634	3.34136e-59	2.863e-58
		IRF2	16.2095	0.2135	4.3218e-59	3.69542e-58
		GSTO1	16.2005	0.201977	4.99913e-59	4.27164e-58
		DUSP5	16.1737	0.256403	7.72979e-59	6.59584e-58
		MT1X	16.152	0.165297	1.09953e-58	9.35654e-58
		TRPS1	16.1397	0.344113	1.34214e-58	1.13976e-57
		MNAT1	16.1249	0.466719	1.70486e-58	1.44581e-57
		PIN1	16.083	0.172845	3.35763e-58	2.83774e-57
		PSMC3	16.041	0.203646	6.60328e-58	5.57326e-57
		RMND5A	15.9747	0.422421	1.91836e-57	1.61472e-56
		TMX1	15.9102	0.18346	5.38827e-57	4.52316e-56
		MTHFD1	15.8391	0.527056	1.67132e-56	1.39731e-55
		PSMA5	15.7623	0.126937	5.65001e-56	4.711e-55
		BORCS6	15.7186	0.45353	1.12777e-55	9.37816e-55
		EMC3	15.6994	0.204087	1.52698e-55	1.26809e-54
		NFIL3	15.6935	1.14541	1.67592e-55	1.39085e-54
		ARL6IP6	15.6582	0.209325	2.92094e-55	2.41923e-54
		CLIC5	15.6494	0.618271	3.3527e-55	2.77498e-54
		PRPF4B	15.646	0.168562	3.53724e-55	2.92577e-54
		MBD2	15.6205	0.422921	5.27692e-55	4.35311e-54
		ZBP1	15.56	0.400247	1.36043e-54	1.11854e-53
		ETNK1	15.5028	0.211034	3.32263e-54	2.72284e-53
		TRAT1	15.4883	0.13997	4.15852e-54	3.40335e-53
		ARHGAP26	15.4742	0.628284	5.17928e-54	4.23315e-53
		TRIM26	15.4729	0.308647	5.28602e-54	4.31756e-53
		CDK1	15.4429	0.787887	8.42689e-54	6.87393e-53
		FAM83D	15.4414	0.751291	8.61622e-54	7.02375e-53
		SASH3	15.3736	0.172039	2.45926e-53	2.00079e-52
		P4HB	15.3707	0.104448	2.57361e-53	2.09108e-52
		FNBP1	15.362	0.100495	2.94275e-53	2.38945e-52
		MAPRE1	15.3586	0.163223	3.10146e-53	2.51667e-52
		IER5L	15.3537	0.854991	3.3437e-53	2.71146e-52
		SLC27A3	15.3493	0.920841	3.58235e-53	2.90308e-52
		CNPY3	15.3474	0.16106	3.68442e-53	2.98385e-52
		YWHAH	15.3349	0.171145	4.46829e-53	3.61395e-52
		CANX	15.3264	0.135345	5.09115e-53	4.10969e-52
		RALGDS	15.3071	0.24376	6.85842e-53	5.53267e-52
		TNFRSF1A	15.281	0.381803	1.02326e-52	8.23317e-52
		ZNF22	15.2782	0.352814	1.06877e-52	8.59383e-52
		ZBTB7A	15.2695	0.345556	1.22056e-52	9.80795e-52
		ITGAL	15.253	0.183034	1.57161e-52	1.26044e-51
		ANKRD35	15.2431	0.995946	1.83004e-52	1.46391e-51
		ASB2	15.2352	0.541977	2.06442e-52	1.65034e-51
		CYCS	15.2312	0.081946	2.1941e-52	1.75288e-51
		ARHGAP30	15.2281	0.177762	2.30015e-52	1.83524e-51
		BCLAF1	15.2163	0.11905	2.75537e-52	2.19563e-51
		NAA38	15.2159	0.175171	2.77466e-52	2.20958e-51
		COMMD8	15.1917	0.263111	4.01185e-52	3.19275e-51
		HNRNPK	15.1776	0.0739157	4.97584e-52	3.95739e-51
		RBCK1	15.146	0.152639	8.05514e-52	6.39821e-51
		SCUBE1	15.1436	2.15142	8.35017e-52	6.62831e-51
		RAPGEF1	15.1435	0.382627	8.36501e-52	6.63585e-51
		BLOC1S1	15.0491	0.168343	3.50158e-51	2.76011e-50
		USP28	15.0303	0.758008	4.65202e-51	3.66228e-50
		MDH2	14.9447	0.109868	1.68567e-50	1.3195e-49
		HNRNPA2B1	14.933	0.055243	2.00866e-50	1.57035e-49
		NUCKS1	14.9012	0.145377	3.23726e-50	2.52449e-49
		TARS	14.8612	0.297552	5.88234e-50	4.57568e-49
		TMIGD2	14.8241	0.734982	1.02397e-49	7.96015e-49
		CDCA7	14.754	0.580224	2.89779e-49	2.24285e-48
		CLSPN	14.7274	0.86637	4.30221e-49	3.3195e-48
		EMB	14.7104	0.103683	5.52675e-49	4.26168e-48
		PRRG4	14.71	1.01525	5.56258e-49	4.28664e-48
		NUDC	14.7057	0.132492	5.92139e-49	4.56031e-48
		WIPF3	14.66	2.28117	1.16211e-48	8.91671e-48
		HENMT1	14.654	0.471338	1.26999e-48	9.7384e-48
		KIAA1671	14.6356	0.895943	1.6649e-48	1.2743e-47
		MAD2L1	14.6202	0.579514	2.08899e-48	1.59791e-47
		HSPH1	14.6143	0.128848	2.27554e-48	1.73954e-47
		GPR171	14.6083	0.173785	2.48667e-48	1.89742e-47
		MYO9B	14.5426	0.313285	6.50578e-48	4.9459e-47
		EID1	14.5425	0.0909506	6.51339e-48	4.94866e-47
		AP2B1	14.5374	0.219352	7.02052e-48	5.33069e-47
		VNN2	14.5107	0.9487	1.03626e-47	7.85392e-47
		PKM	14.5045	0.0830839	1.13545e-47	8.60041e-47
		SERPINB1	14.4683	0.146296	1.92222e-47	1.45243e-46
		HNRNPAB	14.4654	0.149775	2.005e-47	1.51406e-46
		UBE2T	14.4536	0.651116	2.37832e-47	1.79488e-46
		COX8A	14.3789	0.0707286	7.01914e-47	5.28437e-46
		HNRNPM	14.3606	0.108685	9.13863e-47	6.86753e-46
		HSPA9	14.3514	0.111173	1.04421e-46	7.84233e-46
		FLNA	14.3464	0.102993	1.12149e-46	8.41762e-46
		CASP4	14.3449	0.137544	1.14736e-46	8.60662e-46
		DDAH2	14.3443	0.440291	1.15666e-46	8.67109e-46
		MYLIP	14.3323	0.196542	1.37473e-46	1.02997e-45
		PET100	14.3222	0.10933	1.59011e-46	1.19061e-45
		TTN	14.3142	0.381455	1.78338e-46	1.33453e-45
		HNRNPR	14.273	0.119367	3.22525e-46	2.40768e-45
		APOL6	14.2138	0.196883	7.51947e-46	5.59652e-45
		ACTR2	14.172	0.103252	1.36496e-45	1.01408e-44
		NDUFS6	14.1656	0.121846	1.49566e-45	1.11051e-44
		MVD	14.1501	0.336302	1.8649e-45	1.38218e-44
		KMT2A	14.1189	0.178049	2.90406e-45	2.14596e-44
		NDUFS8	14.1026	0.132742	3.66135e-45	2.70395e-44
		MRPS36	14.0741	0.171081	5.48142e-45	4.04328e-44
		SPCS3	14.059	0.137535	6.78396e-45	4.99221e-44
		CD101	13.9985	1.12201	1.59208e-44	1.16743e-43
		PSENEN	13.9729	0.256861	2.28168e-44	1.67013e-43
		RASGEF1B	13.9713	0.304707	2.3331e-44	1.70676e-43
		CRIM1	13.9567	1.14269	2.86467e-44	2.09071e-43
		REC8	13.9494	0.533598	3.17364e-44	2.31484e-43
		FKBP4	13.9395	0.191477	3.64381e-44	2.65466e-43
		ADGRG5	13.9316	1.67738	4.07378e-44	2.96095e-43
		ANP32E	13.931	0.169458	4.1031e-44	2.98051e-43
		SEL1L3	13.9036	0.327421	6.02662e-44	4.37009e-43
		BTN3A1	13.9004	0.223436	6.29597e-44	4.56274e-43
		PPP4C	13.886	0.108392	7.70062e-44	5.56445e-43
		SPTY2D1	13.8832	0.231591	8.01223e-44	5.78625e-43
		RNF7	13.8569	0.0998417	1.15496e-43	8.31665e-43
		CEBPZ	13.8498	0.15487	1.27655e-43	9.18685e-43
		RNF166	13.8489	0.177151	1.29101e-43	9.28557e-43
		CHORDC1	13.8415	0.155997	1.43167e-43	1.02794e-42
		MPHOSPH9	13.8295	0.447843	1.69246e-43	1.21308e-42
		THRAP3	13.8169	0.108336	2.01603e-43	1.44333e-42
		TIMM17B	13.7614	0.194802	4.34805e-43	3.10929e-42
		BDP1	13.7271	0.170772	6.99005e-43	4.98996e-42
		SAMD9L	13.7029	0.246004	9.75053e-43	6.94459e-42
		RGS3	13.689	0.606728	1.18096e-42	8.38705e-42
		SLC2A1	13.653	0.540739	1.93666e-42	1.37303e-41
		TBC1D2B	13.6401	0.371608	2.31154e-42	1.63601e-41
		SLC1A4	13.6224	0.386786	2.94733e-42	2.08362e-41
		RHBDF2	13.621	0.475862	3.00279e-42	2.12162e-41
		KMT2E	13.6091	0.0719429	3.53364e-42	2.49527e-41
		MANF	13.546	0.171968	8.37169e-42	5.89487e-41
		EMC7	13.5178	0.146563	1.2278e-41	8.621e-41
		TRPC4AP	13.5168	0.214799	1.24554e-41	8.74062e-41
		KCNK5	13.4951	0.945797	1.67095e-41	1.17193e-40
		TACC1	13.4597	0.179956	2.70083e-41	1.8921e-40
		GPR18	13.448	0.508265	3.16403e-41	2.21536e-40
		ARPP19	13.4397	0.140865	3.53929e-41	2.47671e-40
		LPIN1	13.3927	0.215089	6.66882e-41	4.65093e-40
		PRRC2C	13.3673	0.0688528	9.38879e-41	6.53319e-40
		SF3A2	13.3569	0.12868	1.07904e-40	7.50432e-40
		TMF1	13.3432	0.1476	1.29684e-40	9.01393e-40
		ADA	13.3311	0.298988	1.52599e-40	1.05949e-39
		LAP3	13.2812	0.174322	2.97465e-40	2.05951e-39
		RBBP4	13.273	0.133658	3.32139e-40	2.29702e-39
		DCUN1D5	13.2715	0.255067	3.3887e-40	2.34226e-39
		FKBP2	13.2537	0.18232	4.29534e-40	2.96397e-39
		CNPPD1	13.2489	0.181083	4.57884e-40	3.15785e-39
		SLAMF6	13.2383	0.275492	5.27352e-40	3.63492e-39
		TRPV2	13.2196	0.320479	6.75974e-40	4.64901e-39
		RBM15	13.2157	0.44312	7.11844e-40	4.89299e-39
		PSMB1	13.166	0.0773412	1.37716e-39	9.41397e-39
		TMEM106C	13.1578	0.278879	1.53555e-39	1.04852e-38
		PSMC1	13.1549	0.186016	1.59457e-39	1.08822e-38
		TOP2A	13.144	0.717829	1.84211e-39	1.25646e-38
		IK	13.1338	0.120057	2.10918e-39	1.43704e-38
		BCAP29	13.1027	0.286877	3.17765e-39	2.16146e-38
		HACD3	13.1021	0.296938	3.20443e-39	2.17849e-38
		NEDD9	13.0979	0.205817	3.38608e-39	2.30072e-38
		GAB3	13.0913	0.670636	3.69357e-39	2.50827e-38
		SELPLG	13.0506	0.115913	6.30423e-39	4.2718e-38
		CCDC12	13.0312	0.141813	8.13436e-39	5.50289e-38
		RUNX2	13.0179	0.276717	9.67354e-39	6.54057e-38
		PARD6G	13.0161	1.07879	9.91089e-39	6.69741e-38
		ILF2	13.0062	0.102433	1.1283e-38	7.61634e-38
		ARL6IP1	13.0001	0.0964902	1.22255e-38	8.24805e-38
		MEF2D	12.9464	0.305954	2.46223e-38	1.65577e-37
		PFDN2	12.9361	0.121567	2.81492e-38	1.88986e-37
		RNF187	12.9233	0.178701	3.32611e-38	2.23065e-37
		SH3GLB1	12.87	0.131188	6.64376e-38	4.45082e-37
		AGTRAP	12.8671	0.257007	6.89784e-38	4.61853e-37
		SEMA7A	12.8549	0.950682	8.06893e-38	5.39393e-37
		MPST	12.8444	0.357426	9.24276e-38	6.17528e-37
		JAKMIP2	12.7979	0.830676	1.68448e-37	1.12362e-36
		OPTN	12.7945	0.0917278	1.75917e-37	1.17281e-36
		SIK3	12.786	0.375903	1.96355e-37	1.30696e-36
		SNRPD1	12.7612	0.11929	2.70098e-37	1.79588e-36
		TGFBR2	12.7212	0.138422	4.50952e-37	2.99516e-36
		TMPO	12.6979	0.175715	6.07245e-37	4.02893e-36
		ASPM	12.6964	0.973154	6.19208e-37	4.10391e-36
		ADSS	12.6859	0.134298	7.07811e-37	4.68613e-36
		RASGEF1A	12.6793	1.16477	7.69972e-37	5.09495e-36
		NKAP	12.6483	0.280366	1.1425e-36	7.54393e-36
		MCL1	12.5917	0.0686515	2.34513e-36	1.54192e-35
		SF3B1	12.5825	0.0771477	2.6369e-36	1.73284e-35
		SH3BP1	12.5805	0.193075	2.70174e-36	1.77451e-35
		BPGM	12.5579	0.384923	3.59564e-36	2.35539e-35
		HIST3H2A	12.555	0.323421	3.73317e-36	2.44419e-35
		CENPU	12.5468	0.781983	4.13919e-36	2.70859e-35
		ATG12	12.5258	0.156975	5.39576e-36	3.52343e-35
		CFLAR	12.524	0.0884212	5.5174e-36	3.60097e-35
		RNF213	12.5014	0.0767521	7.33073e-36	4.77691e-35
		SCAND1	12.4938	0.0862762	8.06944e-36	5.25551e-35
		TRAF5	12.4904	0.24626	8.42288e-36	5.48283e-35
		FDPS	12.4572	0.189676	1.27773e-35	8.29987e-35
		TMEM59	12.4564	0.0652669	1.29109e-35	8.38228e-35
		PSMD14	12.4349	0.187155	1.68884e-35	1.09532e-34
		SLC25A4	12.4343	0.479979	1.70244e-35	1.10356e-34
		CCR1	12.4085	1.19172	2.34892e-35	1.51945e-34
		BTN3A3	12.3391	0.25936	5.57615e-35	3.59934e-34
		ATP6V0D1	12.3391	0.157081	5.57874e-35	3.59934e-34
		CKAP2L	12.3288	1.32305	6.3402e-35	4.08851e-34
		EIF5B	12.3204	0.140425	7.03117e-35	4.52467e-34
		SMC3	12.3088	0.16519	8.1173e-35	5.21821e-34
		ACOT7	12.1702	0.409688	4.47828e-34	2.84934e-33
		SCPEP1	12.1514	0.566955	5.64114e-34	3.58187e-33
		TTC38	12.1155	0.654231	8.74757e-34	5.54296e-33
		BTN2A1	12.1106	0.298756	9.2793e-34	5.87689e-33
		KDM5A	12.0997	0.155763	1.05989e-33	6.70579e-33
		GMNN	12.0672	0.38317	1.57376e-33	9.94176e-33
		BANF1	12.0639	0.116217	1.6378e-33	1.03253e-32
		TMEM107	12.056	0.339372	1.80389e-33	1.13493e-32
		KDELR2	12.0458	0.123545	2.04036e-33	1.28306e-32
		TBK1	12.03	0.294311	2.47162e-33	1.55267e-32
		CARD19	12.0261	0.284833	2.59026e-33	1.62638e-32
		CPT1A	12.0148	0.402106	2.97137e-33	1.86473e-32
		HSPA4	12.0141	0.15165	2.99601e-33	1.87925e-32
		PSMA6	12.011	0.088789	3.11187e-33	1.95093e-32
		CENPN	11.984	0.507145	4.31192e-33	2.69647e-32
		ENY2	11.9758	0.101898	4.75698e-33	2.9733e-32
		OGFR	11.9574	0.183069	5.9396e-33	3.70874e-32
		FAM49A	11.9366	1.46038	7.63169e-33	4.7605e-32
		HDAC1	11.9349	0.155136	7.78717e-33	4.85505e-32
		SIPA1	11.9294	0.300077	8.32058e-33	5.18501e-32
		APOBEC3D	11.9197	0.6028	9.34942e-33	5.82321e-32
		CYP51A1	11.9124	0.308341	1.01972e-32	6.34804e-32
		FKBP8	11.9102	0.075255	1.04722e-32	6.51596e-32
		TK1	11.8966	0.792561	1.23307e-32	7.66466e-32
		SMC2	11.8834	0.443236	1.44442e-32	8.96493e-32
		STARD7	11.8643	0.121265	1.81455e-32	1.12341e-31
		PDZD8	11.8562	0.324729	1.99925e-32	1.23653e-31
		CDC123	11.8525	0.177928	2.08903e-32	1.29076e-31
		PREP	11.8268	0.277898	2.83668e-32	1.74837e-31
		GSTM4	11.8062	0.563376	3.62655e-32	2.23299e-31
		CKS1B	11.801	0.39786	3.85842e-32	2.37457e-31
		CCNA2	11.7945	1.01933	4.16821e-32	2.56396e-31
		NUDT21	11.7783	0.122433	5.0481e-32	3.09905e-31
		UBE2C	11.7713	0.907442	5.48511e-32	3.364e-31
		ARF5	11.7649	0.0664658	5.91901e-32	3.62832e-31
		SSH1	11.7646	0.449598	5.93804e-32	3.63818e-31
		FANCA	11.7614	0.598617	6.1709e-32	3.77899e-31
		MTFP1	11.7514	0.204897	6.94508e-32	4.2468e-31
		C3orf14	11.7482	0.754439	7.21372e-32	4.40672e-31
		PTBP1	11.7337	0.104814	8.55897e-32	5.22081e-31
		CAT	11.73	0.25214	8.94757e-32	5.45516e-31
		PTPRJ	11.7261	0.27311	9.36646e-32	5.70774e-31
		PNN	11.679	0.121663	1.633e-31	9.93169e-31
		ATP6V0B	11.6499	0.0825597	2.29816e-31	1.39566e-30
		BCL2L11	11.6488	0.238557	2.32645e-31	1.41214e-30
		ERP44	11.6252	0.153562	3.06809e-31	1.85868e-30
		DUSP23	11.6119	0.246199	3.58566e-31	2.16905e-30
		ATAD2	11.6114	0.330661	3.60574e-31	2.18014e-30
		TIMMDC1	11.6075	0.255489	3.77435e-31	2.28097e-30
		SNRNP25	11.6049	0.351941	3.89219e-31	2.35104e-30
		PCNA	11.5982	0.259185	4.20883e-31	2.54107e-30
		CCDC141	11.5743	0.496012	5.56539e-31	3.35031e-30
		PAFAH1B1	11.5584	0.104411	6.69299e-31	4.0252e-30
		PHLDA1	11.5538	0.117956	7.05945e-31	4.24353e-30
		MRPL47	11.5462	0.163122	7.71301e-31	4.62967e-30
		COPZ1	11.5195	0.141534	1.0528e-30	6.3163e-30
		MCM7	11.4701	0.357602	1.86372e-30	1.11437e-29
		DBN1	11.4315	1.10895	2.91123e-30	1.73569e-29
		GPN1	11.4251	0.251479	3.13451e-30	1.86541e-29
		SYNGR3	11.425	0.996523	3.13483e-30	1.86541e-29
		BTN2A2	11.396	0.528473	4.37737e-30	2.60106e-29
		HECTD2	11.3895	1.08343	4.71877e-30	2.80258e-29
		ARHGEF1	11.3888	0.0702639	4.75575e-30	2.82319e-29
		HSD17B10	11.3874	0.172532	4.83009e-30	2.86595e-29
		TCF25	11.3607	0.0904126	6.5626e-30	3.88092e-29
		ZCRB1	11.3357	0.200478	8.73739e-30	5.14743e-29
		FMNL1	11.3207	0.108139	1.03661e-29	6.10115e-29
		KATNAL1	11.3005	0.567769	1.30545e-29	7.66889e-29
		TFDP1	11.2936	0.292936	1.41095e-29	8.27689e-29
		LARP7	11.2843	0.221878	1.56941e-29	9.1891e-29
		ASF1B	11.2388	0.74819	2.62856e-29	1.53543e-28
		IGF2R	11.2354	0.328159	2.73151e-29	1.59482e-28
		RNF181	11.2321	0.11444	2.83689e-29	1.65556e-28
		CCNB1IP1	11.2278	0.303627	2.97819e-29	1.73721e-28
		ACAA2	11.216	0.245166	3.40212e-29	1.98263e-28
		VPS26A	11.1885	0.207306	4.6403e-29	2.69533e-28
		SDHA	11.1734	0.139418	5.50067e-29	3.19059e-28
		TNFSF14	11.1464	0.308288	7.45928e-29	4.3206e-28
		XRCC5	11.1406	0.083654	7.96135e-29	4.60711e-28
		PNP	11.1367	0.139322	8.31588e-29	4.81003e-28
		AIP	11.1296	0.102914	9.00141e-29	5.2017e-28
		RAB11A	11.1022	0.102446	1.22456e-28	7.06988e-28
		HDLBP	11.0803	0.182703	1.56273e-28	9.01385e-28
		ASPH	11.0795	0.832967	1.5783e-28	9.0994e-28
		IQCG	11.073	0.707128	1.69668e-28	9.77738e-28
		SLTM	11.0598	0.0943951	1.96603e-28	1.13138e-27
		CCT7	11.0585	0.103155	1.99389e-28	1.14688e-27
		IL21R	11.0464	0.142365	2.28154e-28	1.31173e-27
		TRAFD1	11.0343	0.302451	2.61193e-28	1.50098e-27
		KIF23	10.9942	1.00548	4.07677e-28	2.33844e-27
		RASSF4	10.9792	1.23246	4.81013e-28	2.75274e-27
		ACSL5	10.9782	0.242043	4.86645e-28	2.78368e-27
		DEGS1	10.9665	0.142663	5.53575e-28	3.1607e-27
		POLR2L	10.952	0.0548712	6.49651e-28	3.70414e-27
		ROMO1	10.9425	0.0717207	7.21545e-28	4.10652e-27
		RBM25	10.9315	0.0717114	8.15133e-28	4.6349e-27
		HMGN3	10.9253	0.110891	8.72627e-28	4.95954e-27
		MYO1E	10.9136	0.80349	9.92527e-28	5.63583e-27
		SPAG7	10.8915	0.196597	1.26522e-27	7.17112e-27
		LRBA	10.8874	0.160405	1.3243e-27	7.50255e-27
		PRMT1	10.8291	0.12635	2.50566e-27	1.41436e-26
		HSPA8	10.8195	0.0436002	2.7833e-27	1.56966e-26
		SMARCA2	10.816	0.125105	2.89175e-27	1.63007e-26
		HPS3	10.806	0.362447	3.22262e-27	1.81576e-26
		GGH	10.7646	0.801639	5.05838e-27	2.84365e-26
		SERPINH1	10.7494	0.379092	5.96299e-27	3.3431e-26
		CDKN3	10.7379	0.575544	6.75535e-27	3.78391e-26
		BAZ1B	10.7007	0.162124	1.00963e-26	5.62988e-26
		GPR68	10.6898	0.561435	1.13614e-26	6.32681e-26
		RAB24	10.689	0.255083	1.14593e-26	6.37845e-26
		PTPRE	10.6773	0.280658	1.29976e-26	7.22821e-26
		ATP2B4	10.6504	0.128383	1.73632e-26	9.63009e-26
		PRCC	10.6277	0.205124	2.21442e-26	1.22708e-25
		SERP2	10.6188	1.26227	2.43555e-26	1.34781e-25
		HNRNPD	10.593	0.141722	3.21094e-26	1.77137e-25
		PRR14	10.5871	0.274632	3.42102e-26	1.88642e-25
		FIBP	10.5859	0.15866	3.46424e-26	1.90941e-25
		BAK1	10.5581	0.197858	4.6577e-26	2.5638e-25
		CENPK	10.5517	0.317325	4.98876e-26	2.74481e-25
		CDK2	10.5502	0.56021	5.06654e-26	2.78637e-25
		DNAJB4	10.5471	0.214538	5.23869e-26	2.87977e-25
		ARGLU1	10.5312	0.0721637	6.20537e-26	3.40664e-25
		SAT2	10.5093	0.173507	7.82388e-26	4.28569e-25
		STAG2	10.5077	0.137606	7.95915e-26	4.35787e-25
		BUB1	10.5073	1.10098	7.99604e-26	4.37613e-25
		ZNF428	10.4997	0.131189	8.67006e-26	4.74083e-25
		MCM2	10.4625	0.838848	1.28415e-25	6.99556e-25
		CCRL2	10.4625	0.872384	1.28443e-25	6.99556e-25
		LRRN3	10.4252	0.863102	1.90289e-25	1.03277e-24
		NFATC3	10.4096	0.184514	2.24057e-25	1.21498e-24
		CDT1	10.3925	0.857248	2.68161e-25	1.45287e-24
		PDLIM1	10.3781	0.933829	3.11798e-25	1.68634e-24
		GTPBP8	10.3662	0.296691	3.53416e-25	1.90977e-24
		STK10	10.3593	0.133697	3.79824e-25	2.05069e-24
		CDCA4	10.3477	0.300545	4.28461e-25	2.31227e-24
		NUP98	10.3362	0.129241	4.8334e-25	2.6073e-24
		HIST1H1B	10.324	0.90455	5.48795e-25	2.95525e-24
		IKBIP	10.3064	0.2638	6.59407e-25	3.54935e-24
		CRELD2	10.3013	0.198659	6.94932e-25	3.73733e-24
		SARDH	10.2931	0.421089	7.56628e-25	4.06737e-24
		NFAT5	10.2859	0.17476	8.15592e-25	4.38244e-24
		GLDC	10.2682	1.76313	9.79907e-25	5.2608e-24
		MIF4GD	10.2668	0.226651	9.94055e-25	5.33445e-24
		SSNA1	10.2528	0.0940696	1.14996e-24	6.16841e-24
		PHGDH	10.2442	1.11798	1.25691e-24	6.73628e-24
		CKS2	10.2411	0.104664	1.29726e-24	6.94654e-24
		SAP30BP	10.2039	0.148633	1.90487e-24	1.0187e-23
		NR5A2	10.1976	1.9107	2.03259e-24	1.08653e-23
		RAB14	10.1955	0.121302	2.07747e-24	1.10957e-23
		KIFC1	10.1613	0.846477	2.95088e-24	1.56997e-23
		NCR1	10.1605	1.51895	2.97515e-24	1.5822e-23
		HIST2H2AC	10.1602	0.456876	2.9835e-24	1.58596e-23
		NDUFA12	10.1552	0.0891999	3.14145e-24	1.66849e-23
		S1PR5	10.1525	1.31569	3.23071e-24	1.71516e-23
		CDC5L	10.1476	0.188178	3.39457e-24	1.80139e-23
		DDX6	10.1392	0.0941824	3.70238e-24	1.96305e-23
		HLA-DOA	10.0965	1.15509	5.72391e-24	3.0207e-23
		TMEM160	10.094	0.114522	5.87359e-24	3.09837e-23
		PSMD13	10.0767	0.113679	7.00161e-24	3.68401e-23
		HP1BP3	10.0638	0.0796693	7.98762e-24	4.19925e-23
		AP2S1	10.0442	0.103191	9.74201e-24	5.10859e-23
		NDC80	10.0308	0.482871	1.11626e-23	5.85106e-23
		ENO1	10.0304	0.054322	1.12032e-23	5.86987e-23
		CLNK	10.0207	0.8275	1.23656e-23	6.46523e-23
		RNF5	10.0199	0.16166	1.24689e-23	6.51651e-23
		ITGA2	10.0198	1.16338	1.2479e-23	6.51904e-23
		NIP7	10.0092	0.212494	1.38817e-23	7.24569e-23
		PTPRN2	9.98174	0.369215	1.8322e-23	9.53126e-23
		GBP1	9.97948	0.155561	1.87446e-23	9.74701e-23
		CYC1	9.97779	0.133141	1.90668e-23	9.9104e-23
		HCLS1	9.97182	0.0529228	2.02477e-23	1.05154e-22
		C3orf38	9.96341	0.259103	2.20363e-23	1.14347e-22
		PSMD6	9.95176	0.123192	2.47764e-23	1.28458e-22
		MTSS1	9.94877	0.525192	2.55312e-23	1.32317e-22
		KLHDC4	9.92598	0.325174	3.20937e-23	1.66049e-22
		SPATA2L	9.91765	0.378783	3.48873e-23	1.80353e-22
		NCAPG	9.91138	0.936292	3.71482e-23	1.91961e-22
		PIK3CD	9.90353	0.181948	4.01847e-23	2.07479e-22
		TMED9	9.88649	0.0856818	4.76438e-23	2.45786e-22
		YY1AP1	9.87605	0.204682	5.28743e-23	2.72543e-22
		PIF1	9.8715	1.41605	5.53313e-23	2.85089e-22
		C1D	9.85098	0.151356	6.78804e-23	3.49457e-22
		NDUFB3	9.83769	0.114417	7.7473e-23	3.98015e-22
		SUCO	9.81792	0.207373	9.4266e-23	4.83089e-22
		SRSF4	9.81555	0.0886423	9.65069e-23	4.94165e-22
		TOP1	9.76653	0.0902019	1.56724e-22	8.00527e-22
		NOP56	9.76508	0.144126	1.58986e-22	8.11743e-22
		NOP58	9.7601	0.0731843	1.6699e-22	8.52263e-22
		HNRNPDL	9.75521	0.0463329	1.75229e-22	8.93943e-22
		RHOF	9.73983	0.0764929	2.03885e-22	1.03842e-21
		SNRPA	9.7364	0.125005	2.10898e-22	1.0737e-21
		RAB11B	9.73132	0.0846974	2.21702e-22	1.12824e-21
		TMCO1	9.72792	0.0899721	2.29225e-22	1.16605e-21
		VAMP5	9.72138	0.109197	2.44449e-22	1.24247e-21
		LMAN2	9.70055	0.0730543	2.99881e-22	1.5211e-21
		FBXO5	9.69939	0.574147	3.03295e-22	1.53779e-21
		ARMCX6	9.69365	0.24764	3.20861e-22	1.6262e-21
		SLC6A6	9.68668	0.229649	3.43526e-22	1.74035e-21
		ARHGEF9	9.67121	0.342761	3.99637e-22	2.02214e-21
		MAP7D1	9.67112	0.157495	3.99958e-22	2.02294e-21
		HSD17B7	9.67046	0.238319	4.02577e-22	2.03453e-21
		SMG1	9.66403	0.11647	4.28679e-22	2.16468e-21
		KIF22	9.6208	0.220014	6.53223e-22	3.29051e-21
		GLS	9.61754	0.139301	6.74212e-22	3.39211e-21
		APOBEC3F	9.5927	0.534502	8.58129e-22	4.30522e-21
		NENF	9.58814	0.155587	8.96868e-22	4.49412e-21
		SLC25A20	9.57358	0.340619	1.03263e-21	5.16398e-21
		NUDT16L1	9.56829	0.165532	1.08686e-21	5.433e-21
		CTPS1	9.56549	0.394711	1.11674e-21	5.57786e-21
		UBXN4	9.5549	0.0607841	1.23706e-21	6.17386e-21
		SNX18	9.54743	0.438175	1.3295e-21	6.62455e-21
		PDLIM4	9.52849	1.63962	1.59586e-21	7.93263e-21
		YTHDF2	9.52132	0.118281	1.70986e-21	8.4959e-21
		ST3GAL1	9.48196	0.118962	2.49546e-21	1.23647e-20
		RACGAP1	9.46968	0.476697	2.80695e-21	1.38859e-20
		HDGF	9.45008	0.223125	3.3858e-21	1.67095e-20
		HIST1H1D	9.4446	0.219791	3.56771e-21	1.76002e-20
		NRAS	9.44078	0.255611	3.7001e-21	1.82388e-20
		POLR2E	9.42565	0.0838143	4.2745e-21	2.10451e-20
		VPS28	9.41951	0.060567	4.53198e-21	2.22951e-20
		TMEM155	9.39442	1.32135	5.75369e-21	2.82605e-20
		CHPT1	9.37146	0.453479	7.15338e-21	3.50521e-20
		SETBP1	9.32854	1.35713	1.07338e-20	5.24926e-20
		BBS7	9.32387	0.392078	1.12169e-20	5.47907e-20
		SNRNP27	9.32044	0.187087	1.15862e-20	5.65723e-20
		ZWINT	9.31669	0.62557	1.20023e-20	5.85579e-20
		MCM4	9.27751	0.535184	1.73479e-20	8.45055e-20
		PRKACB	9.26631	0.127153	1.927e-20	9.37213e-20
		CD160	9.25845	1.38597	2.07423e-20	1.00763e-19
		MACF1	9.23161	0.0948593	2.66587e-20	1.29201e-19
		ANKRD13D	9.22728	0.222536	2.77597e-20	1.34432e-19
		IFI27L1	9.21728	0.456679	3.04726e-20	1.47512e-19
		GCLM	9.20512	0.256729	3.41281e-20	1.65079e-19
		CHN2	9.20363	1.00512	3.46069e-20	1.67329e-19
		MRPL28	9.19984	0.172742	3.58492e-20	1.73269e-19
		GGA1	9.18303	0.254039	4.1914e-20	2.02345e-19
		KIF11	9.17439	0.837177	4.54155e-20	2.19079e-19
		UBASH3A	9.16278	0.214788	5.0579e-20	2.43702e-19
		PTGDR	9.16071	0.560876	5.15554e-20	2.48214e-19
		CD84	9.15938	0.178795	5.2196e-20	2.51201e-19
		DPF3	9.15731	1.87132	5.32073e-20	2.55969e-19
		CYB5R3	9.15063	0.117131	5.66018e-20	2.71982e-19
		FAM111A	9.13195	0.192679	6.7273e-20	3.23009e-19
		SACM1L	9.12976	0.19078	6.86538e-20	3.29512e-19
		TCP1	9.11776	0.0892344	7.66919e-20	3.67807e-19
		MYO6	9.10322	0.631737	8.76906e-20	4.20069e-19
		DIAPH1	9.0911	0.101575	9.80429e-20	4.69116e-19
		DLG3	9.08393	0.612206	1.04726e-19	5.009e-19
		MSMO1	9.08103	0.305879	1.07553e-19	5.14221e-19
		PPIF	9.07007	0.217153	1.18941e-19	5.67798e-19
		PHIP	9.06595	0.102943	1.23521e-19	5.89432e-19
		SEPT11	9.05092	0.223332	1.41771e-19	6.76001e-19
		ERICH1	9.0418	0.161658	1.5411e-19	7.34555e-19
		UQCRC1	9.03547	0.106184	1.63301e-19	7.77763e-19
		SAP18	9.03147	0.0454571	1.69385e-19	8.0643e-19
		MRPS12	9.02068	0.157921	1.86933e-19	8.88951e-19
		NR4A3	9.00434	0.133907	2.16967e-19	1.03059e-18
		PDCD10	9.00235	0.112101	2.20939e-19	1.04906e-18
		DCPS	8.99073	0.20968	2.45588e-19	1.16565e-18
		FAM102B	8.98492	0.46777	2.58927e-19	1.22849e-18
		RCC2	8.96076	0.375975	3.22454e-19	1.5264e-18
		PRELID1	8.94974	0.0580403	3.56318e-19	1.68605e-18
		RAB37	8.93913	0.323565	3.92263e-19	1.85473e-18
		TOR1A	8.92383	0.190501	4.5043e-19	2.12652e-18
		CMTM3	8.92024	0.0960236	4.65295e-19	2.19419e-18
		RDH10	8.91287	0.525482	4.97261e-19	2.34404e-18
		DNPEP	8.90357	0.179623	5.40791e-19	2.5473e-18
		ZC3H12A	8.89892	0.122119	5.63933e-19	2.6553e-18
		NUP93	8.87923	0.343996	6.73261e-19	3.16767e-18
		EIF4A3	8.87441	0.0863775	7.03064e-19	3.30413e-18
		EIF5	8.85467	0.050278	8.39335e-19	3.94008e-18
		RRM2	8.85209	0.686523	8.58981e-19	4.03078e-18
		CHEK1	8.83377	0.756788	1.01205e-18	4.7419e-18
		MRPL51	8.83356	0.092226	1.01395e-18	4.749e-18
		ADAM8	8.83175	0.169499	1.03051e-18	4.82475e-18
		PARP14	8.82887	0.148165	1.05741e-18	4.94879e-18
		SLC10A3	8.82763	0.173862	1.06916e-18	5.00192e-18
		MRPL22	8.81816	0.162203	1.16352e-18	5.43924e-18
		PDE3B	8.81677	0.0985015	1.17811e-18	5.50539e-18
		SH3BP2	8.81625	0.344667	1.18362e-18	5.52908e-18
		WARS	8.81075	0.276132	1.24308e-18	5.80028e-18
		EPS15	8.80869	0.106512	1.26612e-18	5.90555e-18
		RSRC2	8.80333	0.068228	1.32814e-18	6.19016e-18
		USB1	8.80293	0.209404	1.33288e-18	6.20995e-18
		BUB1B	8.80191	1.28591	1.34504e-18	6.26422e-18
		EMC4	8.78882	0.0892371	1.51139e-18	7.03106e-18
		TANK	8.78318	0.0789076	1.58916e-18	7.39005e-18
		CCNDBP1	8.78196	0.0874967	1.60646e-18	7.46771e-18
		HIF1A	8.77572	0.0903597	1.69806e-18	7.89057e-18
		TIMM8B	8.75567	0.145387	2.02902e-18	9.41437e-18
		LGR6	8.74593	1.4832	2.21183e-18	1.02587e-17
		CEBPB	8.74265	0.147445	2.27705e-18	1.05534e-17
		BIRC5	8.72984	0.752753	2.55023e-18	1.18062e-17
		ATP6AP1	8.72682	0.128635	2.61923e-18	1.21076e-17
		ST3GAL4	8.70809	0.801023	3.09032e-18	1.42587e-17
		PPP2R1A	8.7051	0.0770188	3.17284e-18	1.4634e-17
		MRPL39	8.69922	0.320218	3.34186e-18	1.53964e-17
		CCT6A	8.69656	0.0757449	3.42088e-18	1.57546e-17
		CASZ1	8.68016	0.707148	3.95216e-18	1.81946e-17
		GRAMD1B	8.64523	0.300603	5.36983e-18	2.46571e-17
		PHTF1	8.63875	0.22827	5.68296e-18	2.60853e-17
		CDCA8	8.63328	0.834508	5.96187e-18	2.73554e-17
		GCNT1	8.62417	0.348305	6.45577e-18	2.96106e-17
		AP2M1	8.61995	0.0714901	6.69846e-18	3.07124e-17
		CYFIP2	8.60271	0.0938084	7.78532e-18	3.5643e-17
		POLR2A	8.60123	0.0959111	7.88678e-18	3.60941e-17
		ITPK1	8.58667	0.361802	8.95248e-18	4.0911e-17
		PM20D2	8.57902	0.611108	9.56854e-18	4.36941e-17
		BARD1	8.56987	0.317387	1.03607e-17	4.72939e-17
		RAC2	8.56033	0.0508752	1.12548e-17	5.12998e-17
		C16orf54	8.55998	0.218515	1.12892e-17	5.14376e-17
		CENPW	8.55927	0.498559	1.13581e-17	5.17326e-17
		RECQL	8.54126	0.149742	1.32766e-17	6.04043e-17
		CDADC1	8.52614	0.351287	1.51309e-17	6.88155e-17
		PRPF38A	8.51366	0.145942	1.68528e-17	7.65349e-17
		SLC2A4RG	8.50921	0.234044	1.75116e-17	7.94101e-17
		LPXN	8.49985	0.0735885	1.89842e-17	8.60253e-17
		PPP3CA	8.49298	0.22881	2.01404e-17	9.12313e-17
		U2AF1	8.4867	0.239184	2.12593e-17	9.6229e-17
		MFSD6	8.4772	0.263269	2.30672e-17	1.04336e-16
		GCH1	8.46553	0.167742	2.54999e-17	1.15214e-16
		RAD51AP1	8.4592	0.899949	2.69222e-17	1.21551e-16
		TNFAIP3	8.45238	0.0150877	2.85412e-17	1.28768e-16
		SERTAD1	8.45224	0.0767579	2.85776e-17	1.28885e-16
		ZNF79	8.45213	0.801137	2.86029e-17	1.28952e-16
		FXYD2	8.42337	0.614424	3.6581e-17	1.64681e-16
		COPS6	8.41776	0.10159	3.83755e-17	1.72634e-16
		NMRAL1	8.41048	0.22495	4.08352e-17	1.83433e-16
		CIITA	8.39513	1.03556	4.6536e-17	2.0889e-16
		FSD1	8.38879	1.3171	4.91178e-17	2.2024e-16
		DCTN3	8.37755	0.0903329	5.40413e-17	2.42142e-16
		CTDSP1	8.3748	0.1603	5.53154e-17	2.47761e-16
		SLC2A13	8.35961	0.703167	6.2928e-17	2.81655e-16
		YPEL1	8.35547	0.978854	6.5175e-17	2.91397e-16
		JMJD4	8.35364	0.498878	6.61882e-17	2.9582e-16
		STAT5A	8.34689	0.138383	7.00816e-17	3.12771e-16
		CRNKL1	8.3457	0.217764	7.07907e-17	3.15822e-16
		PPP6R2	8.34221	0.197156	7.29154e-17	3.25184e-16
		PKMYT1	8.33825	0.900192	7.53961e-17	3.36126e-16
		PSMD4	8.31759	0.106806	8.97692e-17	3.99629e-16
		ATG2A	8.30635	0.256269	9.86892e-17	4.39024e-16
		SLC25A25	8.29571	0.303046	1.07942e-16	4.79839e-16
		FAM49B	8.29174	0.0588838	1.11606e-16	4.95942e-16
		LUC7L2	8.2917	0.0878676	1.11644e-16	4.95942e-16
		GFPT1	8.28664	0.183796	1.1649e-16	5.17283e-16
		SAP30	8.28432	0.508888	1.18784e-16	5.27283e-16
		TBCC	8.28269	0.107972	1.20424e-16	5.34369e-16
		CITED2	8.27473	0.05793	1.28752e-16	5.70947e-16
		IVD	8.27472	0.359892	1.28759e-16	5.70947e-16
		FEN1	8.23555	0.329884	1.78735e-16	7.90574e-16
		CHCHD2	8.23293	0.0394279	1.82683e-16	8.0775e-16
		DDB1	8.2327	0.151894	1.83035e-16	8.09018e-16
		HIST1H2BK	8.2324	0.294506	1.83497e-16	8.10483e-16
		MIEN1	8.20803	0.103696	2.24851e-16	9.91374e-16
		MXD4	8.19451	0.233157	2.51614e-16	1.10858e-15
		FUBP1	8.18664	0.12873	2.68621e-16	1.18268e-15
		ADIPOR2	8.17118	0.212449	3.05378e-16	1.34355e-15
		PIK3R3	8.14718	0.528236	3.72508e-16	1.636e-15
		FAM13B	8.1377	0.141213	4.02863e-16	1.76744e-15
		DNAJC9	8.13294	0.132272	4.18985e-16	1.83752e-15
		DHFR	8.11595	0.488662	4.8201e-16	2.11019e-15
		RBM22	8.11387	0.129183	4.90348e-16	2.14594e-15
		CCNK	8.10271	0.138012	5.37473e-16	2.35052e-15
		CCDC85B	8.10044	0.0591037	5.47611e-16	2.39401e-15
		AGO2	8.0965	0.175563	5.65652e-16	2.47114e-15
		ZBED2	8.0639	0.449636	7.38986e-16	3.22384e-15
		DERL1	8.04832	0.089719	8.3936e-16	3.6553e-15
		NUB1	8.0477	0.135277	8.43674e-16	3.67279e-15
		SNTB1	8.04454	0.590667	8.65707e-16	3.76607e-15
		ZMIZ1	8.04303	0.431362	8.76471e-16	3.81156e-15
		ARHGAP11A	8.03074	0.669526	9.68869e-16	4.206e-15
		GUSB	8.02663	0.160641	1.00187e-15	4.34773e-15
		TXN	8.02608	0.0476072	1.0064e-15	4.36587e-15
		PCED1B	8.01467	0.114167	1.10431e-15	4.78726e-15
		UCK2	8.0145	0.519254	1.10582e-15	4.79216e-15
		PCNT	8.00596	0.323051	1.18534e-15	5.13138e-15
		IP6K2	8.0043	0.162893	1.20146e-15	5.19936e-15
		SUPT16H	8.00171	0.139009	1.22706e-15	5.30829e-15
		SLBP	7.98106	0.065692	1.45087e-15	6.26557e-15
		DNM2	7.97988	0.134111	1.46478e-15	6.32344e-15
		AAMP	7.97826	0.123945	1.48415e-15	6.40038e-15
		IER5	7.97682	0.193316	1.50152e-15	6.47301e-15
		CCNB2	7.97336	0.759773	1.5442e-15	6.65238e-15
		PTK2B	7.9672	0.14965	1.62307e-15	6.98488e-15
		FAM136A	7.96343	0.175701	1.67339e-15	7.19644e-15
		FANCI	7.95415	0.549373	1.80372e-15	7.75158e-15
		TRERF1	7.94996	0.265447	1.86566e-15	8.01498e-15
		DTL	7.94989	1.02938	1.86684e-15	8.01728e-15
		PDE4DIP	7.9449	0.154987	1.94349e-15	8.34357e-15
		USP1	7.92738	0.131963	2.23818e-15	9.57885e-15
		APBA2	7.92362	0.40338	2.30693e-15	9.86968e-15
		WDR54	7.92255	0.186695	2.32697e-15	9.94855e-15
		ANKRD36C	7.92109	0.202378	2.35435e-15	1.00621e-14
		COMMD7	7.91204	0.142818	2.53215e-15	1.08109e-14
		EGR2	7.9048	0.494226	2.6837e-15	1.14461e-14
		SNTB2	7.90284	0.315765	2.72613e-15	1.1623e-14
		CCT4	7.88507	0.0563177	3.14357e-15	1.3389e-14
		GLMN	7.86851	0.248165	3.58897e-15	1.52651e-14
		PPP2R5A	7.86446	0.185303	3.70688e-15	1.57612e-14
		CALM1	7.86029	0.0390277	3.83254e-15	1.62788e-14
		SNRPB2	7.8546	0.0726265	4.01058e-15	1.70175e-14
		CASS4	7.8532	0.314088	4.05561e-15	1.7191e-14
		HSH2D	7.84958	0.230677	4.17422e-15	1.76877e-14
		PRSS23	7.84831	1.12332	4.21685e-15	1.78622e-14
		UBE2I	7.81004	0.0480324	5.717e-15	2.41097e-14
		POLR2B	7.79922	0.130286	6.22891e-15	2.62329e-14
		CHST10	7.79473	1.30423	6.45467e-15	2.71744e-14
		UBE2M	7.79302	0.351482	6.54241e-15	2.75345e-14
		IL32	7.79027	0.0694189	6.68672e-15	2.81323e-14
		PPP3R1	7.78859	0.183155	6.77593e-15	2.84883e-14
		CSNK1D	7.77831	0.0955667	7.35012e-15	3.08501e-14
		LDLRAD4	7.75915	0.127956	8.54974e-15	3.58367e-14
		HTRA2	7.74935	0.203484	9.23659e-15	3.86764e-14
		PRKD3	7.74746	0.360581	9.37496e-15	3.92426e-14
		EIF2AK3	7.74439	0.299746	9.60442e-15	4.01625e-14
		OGG1	7.74235	0.371018	9.75922e-15	4.07961e-14
		FIP1L1	7.74207	0.118663	9.78104e-15	4.08735e-14
		POLG	7.73853	0.207077	1.00572e-14	4.20133e-14
		SLC4A2	7.7265	0.362143	1.10546e-14	4.60714e-14
		RBM18	7.72581	0.173695	1.11146e-14	4.63058e-14
		PDRG1	7.71698	0.286763	1.19117e-14	4.95604e-14
		PHF5A	7.71014	0.108398	1.25678e-14	5.22197e-14
		STX11	7.68047	0.142363	1.58502e-14	6.56605e-14
		ZNF217	7.66979	0.184276	1.72285e-14	7.13225e-14
		AZI2	7.66941	0.186282	1.72785e-14	7.15058e-14
		NUDT1	7.6674	0.15688	1.75517e-14	7.26121e-14
		MDM2	7.66374	0.187366	1.80601e-14	7.46657e-14
		TFIP11	7.65932	0.177321	1.86925e-14	7.72546e-14
		ARRDC3	7.6288	0.225121	2.36943e-14	9.7472e-14
		TSTA3	7.62749	0.13959	2.39364e-14	9.84351e-14
		NDUFB6	7.62514	0.0789082	2.43778e-14	1.00184e-13
		NABP2	7.61903	0.197019	2.55583e-14	1.04966e-13
		ATG101	7.6181	0.15755	2.57445e-14	1.05696e-13
		PANK2	7.6108	0.150151	2.72402e-14	1.11762e-13
		ST6GALNAC4	7.60406	0.292514	2.86988e-14	1.1763e-13
		SNRPF	7.601	0.0589204	2.93847e-14	1.20401e-13
		DNTTIP2	7.58255	0.0838317	3.38821e-14	1.386e-13
		LUC7L	7.57309	0.142449	3.64463e-14	1.48992e-13
		STARD4	7.56405	0.460847	3.90725e-14	1.59517e-13
		UBN1	7.5605	0.155965	4.01537e-14	1.63877e-13
		LSM1	7.5577	0.114566	4.10269e-14	1.67331e-13
		DPM2	7.54507	0.200744	4.52048e-14	1.8425e-13
		BPTF	7.53861	0.0957528	4.75006e-14	1.9348e-13
		PON3	7.53339	2.43685	4.94383e-14	2.01307e-13
		ALYREF	7.52863	0.416093	5.12766e-14	2.08723e-13
		ADAMTS6	7.52243	1.10179	5.3769e-14	2.18653e-13
		ARFGAP3	7.52227	0.147425	5.38328e-14	2.18794e-13
		FAM210A	7.51444	0.279887	5.71565e-14	2.32049e-13
		PVRIG	7.4957	0.585041	6.59435e-14	2.67198e-13
		GTSE1	7.48873	0.925935	6.95456e-14	2.81426e-13
		SAR1A	7.48506	0.137742	7.15159e-14	2.89211e-13
		RYR2	7.46225	2.09391	8.50559e-14	3.43183e-13
		GOLGB1	7.45955	0.105599	8.68204e-14	3.50189e-13
		HEG1	7.45253	0.498838	9.15677e-14	3.68977e-13
		ELL	7.44544	0.211601	9.6624e-14	3.88973e-13
		ABCD2	7.4407	0.517032	1.00155e-13	4.03057e-13
		STYK1	7.43633	1.69396	1.03524e-13	4.16478e-13
		RNF38	7.43574	0.23488	1.03988e-13	4.18075e-13
		ZFAND2B	7.43249	0.134566	1.0657e-13	4.2818e-13
		TIGIT	7.42836	0.0458308	1.09951e-13	4.41334e-13
		DOCK5	7.41681	1.51318	1.19977e-13	4.81264e-13
		PMEPA1	7.41559	0.26306	1.21086e-13	4.85243e-13
		SLC2A6	7.41317	1.22489	1.23319e-13	4.94034e-13
		KIF21B	7.41091	0.267772	1.25437e-13	5.02194e-13
		CDK5RAP2	7.39238	0.241986	1.44228e-13	5.7575e-13
		ACSL1	7.38843	0.330613	1.48576e-13	5.92918e-13
		CDC20	7.37839	0.816522	1.60214e-13	6.39155e-13
		ATP6V1A	7.37775	0.233258	1.60982e-13	6.42012e-13
		PSD4	7.37665	0.208745	1.62322e-13	6.47151e-13
		PIGT	7.37652	0.128207	1.62483e-13	6.47583e-13
		DOCK8	7.37644	0.0715519	1.62575e-13	6.47741e-13
		RNASEH2A	7.37608	0.309836	1.63023e-13	6.49318e-13
		CAPNS1	7.3724	0.179041	1.6759e-13	6.67079e-13
		TAF7	7.35994	0.0721878	1.83988e-13	7.31413e-13
		EIF4H	7.35952	0.0592756	1.84578e-13	7.33523e-13
		PSMA1	7.35433	0.0629496	1.9189e-13	7.62092e-13
		DCAF13	7.34862	0.178617	2.00259e-13	7.95076e-13
		TTC16	7.34766	0.938897	2.01713e-13	8.00591e-13
		HELLS	7.33431	0.281971	2.22865e-13	8.83695e-13
		SLU7	7.33365	0.137425	2.23965e-13	8.87775e-13
		TP53RK	7.32287	0.244126	2.42714e-13	9.61171e-13
		ITPRIP	7.3095	0.210122	2.68132e-13	1.06014e-12
		HIST1H2AG	7.28796	0.409395	3.1469e-13	1.24303e-12
		SLC43A3	7.26337	0.378971	3.77569e-13	1.48903e-12
		ARIH2	7.25884	0.0804482	3.90414e-13	1.5392e-12
		XRCC1	7.25366	0.226148	4.05662e-13	1.59881e-12
		DNAJC3	7.25314	0.1169	4.07212e-13	1.60441e-12
		PRC1	7.24904	0.555638	4.19725e-13	1.65213e-12
		DENND3	7.24142	0.502002	4.44009e-13	1.74661e-12
		MCM3	7.22949	0.211857	4.8483e-13	1.90478e-12
		CDCA2	7.22777	0.827486	4.90974e-13	1.9283e-12
		SLC38A5	7.22452	0.347324	5.02858e-13	1.97373e-12
		DFFA	7.2223	0.284297	5.11167e-13	2.00571e-12
		PKN1	7.21527	0.154306	5.38276e-13	2.11074e-12
		GNL1	7.21321	0.128592	5.46474e-13	2.14018e-12
		UHRF1BP1L	7.19162	0.223958	6.4026e-13	2.50274e-12
		HSBP1	7.18047	0.102704	6.94718e-13	2.7122e-12
		ADORA2A	7.17239	0.306949	7.36968e-13	2.87624e-12
		PWP1	7.16635	0.144241	7.70246e-13	3.00517e-12
		TBC1D20	7.16076	0.195354	8.02317e-13	3.12931e-12
		KCTD9	7.15848	0.371485	8.15779e-13	3.17982e-12
		CDCA5	7.14818	0.821882	8.79387e-13	3.42131e-12
		ADNP	7.13601	0.270615	9.60796e-13	3.72999e-12
		KPNA4	7.13538	0.157656	9.65217e-13	3.74584e-12
		HACD4	7.12715	0.147099	1.02467e-12	3.97408e-12
		KHDRBS1	7.11859	0.0476206	1.0904e-12	4.22767e-12
		PSMB7	7.11819	0.106051	1.09357e-12	4.23866e-12
		NCAPD3	7.10984	0.266146	1.1618e-12	4.49888e-12
		ATP11B	7.1058	0.161496	1.19626e-12	4.63087e-12
		SCD5	7.1047	1.33002	1.20585e-12	4.6651e-12
		CLTC	7.10199	0.132293	1.22973e-12	4.75454e-12
		TSEN15	7.09627	0.144804	1.28172e-12	4.95399e-12
		DDX46	7.0844	0.0731431	1.39652e-12	5.39099e-12
		HIST1H2BJ	7.06519	0.482716	1.604e-12	6.17846e-12
		FAR1	7.05846	0.222064	1.68352e-12	6.48274e-12
		DCTN2	7.04702	0.101797	1.82784e-12	7.02759e-12
		TTYH3	7.03906	0.763716	1.93541e-12	7.42965e-12
		TBC1D10C	7.03787	0.0563337	1.95198e-12	7.48633e-12
		COPS3	7.03284	0.113582	2.02371e-12	7.7566e-12
		RAE1	7.02956	0.187376	2.07186e-12	7.93626e-12
		GINS2	7.02515	0.546948	2.13841e-12	8.18864e-12
		AURKB	7.02231	0.894851	2.18238e-12	8.35186e-12
		DERL2	7.00478	0.108398	2.47376e-12	9.4553e-12
		MZB1	6.99003	0.297233	2.74817e-12	1.0488e-11
		SLC39A7	6.98461	0.206694	2.85643e-12	1.08945e-11
		DAB2IP	6.98107	2.13463	2.92933e-12	1.11691e-11
		NMI	6.96857	0.15405	3.20183e-12	1.22043e-11
		GNL2	6.9607	0.17017	3.38586e-12	1.28979e-11
		NUGGC	6.95921	0.905573	3.42184e-12	1.30269e-11
		ELOVL6	6.95376	0.967355	3.5567e-12	1.3532e-11
		WDR34	6.93793	0.483523	3.97892e-12	1.51245e-11
		FBXO44	6.93478	0.229782	4.06867e-12	1.54562e-11
		MED15	6.92837	0.116646	4.2573e-12	1.6153e-11
		DLGAP5	6.92681	0.964482	4.30434e-12	1.63215e-11
		SLK	6.92665	0.276447	4.30916e-12	1.63348e-11
		MCMBP	6.92343	0.190196	4.40851e-12	1.67063e-11
		DEPDC1B	6.91629	0.821285	4.63613e-12	1.75635e-11
		CSRP1	6.91547	0.127495	4.66302e-12	1.766e-11
		WEE1	6.90982	0.41321	4.85253e-12	1.83497e-11
		DEDD2	6.90916	0.11252	4.87523e-12	1.84243e-11
		FGFBP2	6.88319	0.958892	5.8526e-12	2.20776e-11
		PLEKHO1	6.86857	0.203716	6.48489e-12	2.44397e-11
		DOCK2	6.86781	0.121038	6.5193e-12	2.45553e-11
		NCOR2	6.85945	0.249899	6.9124e-12	2.6028e-11
		PCBD1	6.85196	0.173735	7.28444e-12	2.74205e-11
		ADAM28	6.83516	1.09597	8.19122e-12	3.07872e-11
		DTX2	6.83327	0.242714	8.30032e-12	3.11878e-11
		FAM126B	6.82321	0.217167	8.90292e-12	3.34217e-11
		TCTN3	6.8226	0.177695	8.94069e-12	3.35533e-11
		CLK3	6.81392	0.145175	9.49765e-12	3.56219e-11
		SREK1IP1	6.81358	0.146456	9.51964e-12	3.56932e-11
		METTL23	6.81354	0.120888	9.5224e-12	3.56932e-11
		VPS16	6.81051	0.261945	9.72499e-12	3.64195e-11
		DNASE2	6.80994	0.202053	9.76381e-12	3.65428e-11
		NUF2	6.80242	0.704023	1.02878e-11	3.84809e-11
		MIB2	6.79959	0.204212	1.04919e-11	3.92087e-11
		PACSIN2	6.79778	0.258084	1.06243e-11	3.96916e-11
		GTPBP1	6.79563	0.194299	1.0784e-11	4.02762e-11
		RNF40	6.79551	0.214638	1.07932e-11	4.02982e-11
		FBXO2	6.79297	0.7255	1.09846e-11	4.10005e-11
		SSR4	6.79066	0.0309247	1.11618e-11	4.16371e-11
		FAM160B1	6.78364	0.162578	1.17181e-11	4.36858e-11
		DNAJA4	6.76977	0.250229	1.28986e-11	4.80435e-11
		CBX4	6.76767	0.293873	1.30872e-11	4.87314e-11
		SMC1A	6.76643	0.119559	1.31997e-11	4.91356e-11
		SRP72	6.7649	0.10977	1.33404e-11	4.96444e-11
		ANLN	6.76453	1.19401	1.33745e-11	4.97565e-11
		GAS7	6.74818	1.16944	1.49715e-11	5.56475e-11
		MRPL36	6.74512	0.138528	1.52899e-11	5.6814e-11
		RIC8A	6.74002	0.113323	1.58365e-11	5.88098e-11
		ASNSD1	6.73567	0.158377	1.63174e-11	6.05594e-11
		CENPL	6.7325	0.446837	1.66769e-11	6.18749e-11
		MELK	6.72547	0.899927	1.75021e-11	6.48981e-11
		TMEM206	6.72254	0.352248	1.78588e-11	6.61612e-11
		RELL1	6.72005	0.237334	1.81657e-11	6.72757e-11
		CKAP5	6.7193	0.228187	1.826e-11	6.7587e-11
		D2HGDH	6.71542	0.290837	1.87527e-11	6.93693e-11
		TP73	6.71135	1.37207	1.9283e-11	7.12674e-11
		COX6A1	6.69951	0.0246752	2.09125e-11	7.71059e-11
		MXD1	6.69323	0.201458	2.18303e-11	8.0418e-11
		SF3B6	6.6917	0.0436153	2.20592e-11	8.12131e-11
		HAT1	6.68703	0.14178	2.27748e-11	8.3823e-11
		GRHPR	6.68282	0.145918	2.34388e-11	8.619e-11
		SPNS3	6.67572	0.258991	2.46014e-11	9.03582e-11
		CHMP1A	6.67393	0.142801	2.49046e-11	9.14177e-11
		DNAJB2	6.67358	0.172132	2.49643e-11	9.16097e-11
		WDSUB1	6.66864	0.457577	2.58192e-11	9.47187e-11
		FDX1	6.66192	0.0920066	2.70271e-11	9.90914e-11
		FANCL	6.66066	0.419902	2.72595e-11	9.98845e-11
		ILK	6.6594	0.0969297	2.74944e-11	1.00715e-10
		GOLM1	6.65606	1.49236	2.81257e-11	1.02967e-10
		BAG3	6.65291	0.168901	2.87356e-11	1.05169e-10
		MRPS5	6.65004	0.126222	2.93005e-11	1.07173e-10
		AK2	6.64563	0.114525	3.01915e-11	1.10367e-10
		ELOVL4	6.63827	0.774026	3.1739e-11	1.15956e-10
		LY9	6.63717	0.142145	3.19757e-11	1.16717e-10
		ATAD5	6.63459	0.477487	3.2541e-11	1.18711e-10
		SUGT1	6.6089	0.0959972	3.87189e-11	1.4071e-10
		ADAP1	6.60597	0.756626	3.94918e-11	1.43477e-10
		TOR1AIP1	6.60336	0.106187	4.0195e-11	1.45989e-10
		HNRNPC	6.59804	0.0273605	4.16643e-11	1.51237e-10
		ORC6	6.58045	0.631189	4.69029e-11	1.70054e-10
		ATG16L1	6.57804	0.257801	4.76678e-11	1.72777e-10
		SPC25	6.55376	1.11767	5.61077e-11	2.0313e-10
		EIF3J	6.53895	0.0954606	6.19508e-11	2.24154e-10
		TOX4	6.53781	0.0981199	6.24245e-11	2.25802e-10
		SSSCA1	6.53477	0.163506	6.37074e-11	2.30375e-10
		DBF4	6.53315	0.113095	6.43986e-11	2.32739e-10
		KANSL1	6.52838	0.119066	6.6485e-11	2.40139e-10
		AKT1	6.52491	0.322129	6.80409e-11	2.45688e-10
		IST1	6.52083	0.106246	6.99219e-11	2.52186e-10
		TCF19	6.51862	0.427898	7.09568e-11	2.5577e-10
		SMNDC1	6.51349	0.103249	7.34259e-11	2.64517e-10
		ALG12	6.50914	0.233633	7.55844e-11	2.72135e-10
		PSMA3	6.50103	0.0684613	7.97728e-11	2.86632e-10
		MREG	6.49354	0.488224	8.38404e-11	3.00899e-10
		LYAR	6.48782	0.101967	8.70902e-11	3.12382e-10
		GOT1	6.48456	0.19961	8.89904e-11	3.18829e-10
		CTNNA1	6.47761	0.234943	9.3186e-11	3.33764e-10
		MRPS22	6.47327	0.174094	9.59068e-11	3.43113e-10
		CORO1C	6.46465	0.415304	1.01534e-10	3.62721e-10
		KIN	6.46419	0.228438	1.01843e-10	3.63721e-10
		EIF4E	6.45315	0.0857	1.09547e-10	3.90785e-10
		AGFG1	6.44109	0.226225	1.18615e-10	4.22889e-10
		TROAP	6.43751	0.911059	1.21449e-10	4.32868e-10
		PSMC2	6.43438	0.112971	1.23981e-10	4.41768e-10
		MEA1	6.42851	0.0814432	1.28865e-10	4.58773e-10
		RTP5	6.41589	1.06533	1.40002e-10	4.97996e-10
		ATP6V0A2	6.41321	0.192636	1.42483e-10	5.06239e-10
		CCDC102A	6.40578	0.681603	1.49606e-10	5.31092e-10
		PGM1	6.39919	0.187847	1.56207e-10	5.54366e-10
		HMGB3	6.39562	0.38412	1.59899e-10	5.66981e-10
		CD72	6.39082	0.723087	1.65e-10	5.84901e-10
		RBM39	6.378	0.0289101	1.79414e-10	6.3527e-10
		C21orf91	6.37215	0.131682	1.86394e-10	6.5961e-10
		SLC25A32	6.36909	0.129911	1.90158e-10	6.72738e-10
		LPAR5	6.3486	0.59846	2.17277e-10	7.67803e-10
		ABCF1	6.34794	0.110859	2.18216e-10	7.7069e-10
		AGAP2	6.34711	0.219529	2.19402e-10	7.74431e-10
		PMAIP1	6.34666	0.0733126	2.20041e-10	7.76464e-10
		CIR1	6.34375	0.107345	2.24242e-10	7.91062e-10
		PFDN6	6.34363	0.16323	2.24412e-10	7.91438e-10
		TCERG1	6.33712	0.118404	2.34105e-10	8.24918e-10
		RELT	6.33283	0.282991	2.40702e-10	8.47924e-10
		NCBP3	6.32629	0.143972	2.51126e-10	8.83893e-10
		PLP2	6.32579	0.0378776	2.51945e-10	8.86523e-10
		ELP5	6.31816	0.138821	2.64697e-10	9.30866e-10
		ARID4B	6.31711	0.0402491	2.66496e-10	9.36927e-10
		TALDO1	6.31076	0.0639142	2.77673e-10	9.75392e-10
		NDUFS3	6.30027	0.0951574	2.97133e-10	1.04345e-09
		LPCAT4	6.29795	0.134577	3.016e-10	1.05854e-09
		SLC35B1	6.28933	0.176685	3.1883e-10	1.11838e-09
		SDHB	6.26923	0.100352	3.62829e-10	1.27093e-09
		GSE1	6.26765	0.420467	3.66542e-10	1.28357e-09
		SSBP4	6.25983	0.139162	3.85401e-10	1.34885e-09
		WSB2	6.25544	0.383075	3.964e-10	1.38656e-09
		SERTAD2	6.25515	0.206217	3.97139e-10	1.38875e-09
		VRK1	6.25126	0.194015	4.07156e-10	1.42298e-09
		INPP1	6.2467	0.250684	4.19206e-10	1.46468e-09
		NFKBIE	6.23975	0.307097	4.38262e-10	1.5304e-09
		GPD2	6.22777	0.560162	4.73135e-10	1.64985e-09
		ADCY3	6.22409	0.50009	4.84365e-10	1.68807e-09
		USP39	6.22219	0.148114	4.90253e-10	1.70667e-09
		FAM45A	6.20922	0.189898	5.32491e-10	1.85267e-09
		PPM1B	6.20347	0.11151	5.52331e-10	1.91954e-09
		MEF2A	6.20136	0.197086	5.59788e-10	1.94383e-09
		MYNN	6.19997	0.180877	5.64726e-10	1.96042e-09
		TXNDC15	6.19919	0.118578	5.67542e-10	1.96965e-09
		PLXDC1	6.17465	0.528561	6.63107e-10	2.29745e-09
		SLC35B2	6.16692	0.226735	6.96347e-10	2.40858e-09
		B4GALT5	6.15233	0.462615	7.63547e-10	2.63746e-09
		ACSS1	6.15232	0.252258	7.63582e-10	2.63746e-09
		CHRAC1	6.14379	0.115789	8.05741e-10	2.78131e-09
		UQCRQ	6.14048	0.0354414	8.22742e-10	2.83864e-09
		HMGA1	6.1392	0.0907686	8.29358e-10	2.85988e-09
		PHAX	6.13259	0.13964	8.64589e-10	2.97971e-09
		TRMT112	6.12831	0.02566	8.88158e-10	3.05839e-09
		SCD	6.12039	0.685987	9.33485e-10	3.2118e-09
		DNAJC8	6.11876	0.0529895	9.43052e-10	3.24382e-09
		CLTA	6.1044	0.0529637	1.03189e-09	3.54155e-09
		NUPL2	6.10198	0.16544	1.04764e-09	3.5946e-09
		HJURP	6.09497	1.13376	1.09455e-09	3.75348e-09
		TMEM70	6.09357	0.107905	1.10421e-09	3.78452e-09
		NUFIP2	6.09305	0.128437	1.10781e-09	3.79581e-09
		VPS26B	6.08901	0.145251	1.13612e-09	3.88959e-09
		CD86	6.08443	0.974434	1.1691e-09	4.00138e-09
		GMDS	6.08363	0.146072	1.17492e-09	4.02018e-09
		JOSD2	6.0789	0.13235	1.21009e-09	4.13825e-09
		HIP1	6.0682	0.444648	1.29353e-09	4.41387e-09
		RABIF	6.06427	0.117787	1.32557e-09	4.51946e-09
		ETS2	6.06273	0.242007	1.33832e-09	4.56167e-09
		ARMCX3	6.05894	0.123575	1.37022e-09	4.66914e-09
		CRACR2B	6.04083	1.11156	1.5332e-09	5.21304e-09
		SLC16A11	6.03953	1.24757	1.54564e-09	5.25389e-09
		UBR2	6.02894	0.12315	1.6504e-09	5.6008e-09
		VDAC3	6.02786	0.0759967	1.6614e-09	5.63659e-09
		SMARCD1	6.0136	0.17538	1.81452e-09	6.15102e-09
		ENG	6.01046	0.412212	1.84998e-09	6.26438e-09
		TMEM11	6.00912	0.152922	1.8653e-09	6.31455e-09
		LBHD1	6.00133	0.77698	1.95702e-09	6.62143e-09
		TIAM2	6.00012	0.723353	1.97172e-09	6.66751e-09
		SPRY2	5.99785	1.28677	1.99943e-09	6.75753e-09
		PRKAG1	5.98923	0.164727	2.10838e-09	7.1219e-09
		PDGFD	5.98824	1.17671	2.12123e-09	7.16334e-09
		TCIRG1	5.9769	0.0982217	2.27426e-09	7.67384e-09
		OTUB1	5.97326	0.0476193	2.32564e-09	7.84082e-09
		CDCA3	5.95561	0.879296	2.59099e-09	8.72121e-09
		ECT2	5.95398	0.728596	2.61699e-09	8.80394e-09
		EXOSC4	5.94669	0.260206	2.73625e-09	9.19271e-09
		BTBD1	5.93427	0.173037	2.95149e-09	9.89974e-09
		C1orf35	5.93318	0.158844	2.97126e-09	9.96334e-09
		GOLPH3	5.92611	0.0677577	3.1019e-09	1.03958e-08
		CEP250	5.92535	0.26681	3.11639e-09	1.04387e-08
		ZSWIM6	5.92516	0.478562	3.12003e-09	1.04481e-08
		LYN	5.92124	0.803955	3.1953e-09	1.06944e-08
		APOBEC3B	5.91129	1.27726	3.39434e-09	1.13483e-08
		NIPSNAP3A	5.89943	0.368787	3.64752e-09	1.21849e-08
		STK17B	5.8974	0.0287011	3.69281e-09	1.23296e-08
		RIOK3	5.89318	0.0986861	3.78827e-09	1.26381e-08
		USPL1	5.88625	0.201076	3.95054e-09	1.31653e-08
		CD82	5.88406	0.0548897	4.00318e-09	1.33371e-08
		TOPBP1	5.8732	0.172892	4.27465e-09	1.42339e-08
		GBP4	5.8729	0.10665	4.28241e-09	1.42559e-08
		SUZ12	5.87139	0.137643	4.32164e-09	1.43788e-08
		KRR1	5.86949	0.10083	4.3713e-09	1.45401e-08
		ZC3H12C	5.86762	0.732845	4.42097e-09	1.46935e-08
		TMEM71	5.86579	0.202713	4.46988e-09	1.48521e-08
		FARSA	5.85523	0.145307	4.76361e-09	1.58112e-08
		EPS8L2	5.85392	0.24378	4.80118e-09	1.59231e-08
		CTSS	5.8399	0.0840227	5.22336e-09	1.73094e-08
		DTX3	5.8376	0.255787	5.29584e-09	1.75402e-08
		DGKH	5.83182	0.288283	5.48263e-09	1.81395e-08
		PTPRK	5.82258	1.15366	5.79476e-09	1.9162e-08
		LENG1	5.81638	0.169465	6.01352e-09	1.98747e-08
		INPP5D	5.81612	0.100227	6.02297e-09	1.99006e-08
		AKAP8L	5.81231	0.165764	6.16168e-09	2.03427e-08
		CENPA	5.80369	0.809612	6.48702e-09	2.13998e-08
		CCNB1	5.79936	0.511857	6.65688e-09	2.19542e-08
		TIMM50	5.79819	0.155	6.70337e-09	2.21017e-08
		ARPC5	5.79193	0.0351458	6.95807e-09	2.29232e-08
		AMIGO2	5.76804	0.429949	8.01996e-09	2.63796e-08
		YEATS4	5.76709	0.154661	8.0653e-09	2.65216e-08
		TNKS2	5.76301	0.101486	8.26289e-09	2.7157e-08
		RCAN2	5.76095	0.827321	8.36414e-09	2.74825e-08
		FRG1	5.74644	0.101437	9.11413e-09	2.99072e-08
		KIF15	5.74512	1.06188	9.18556e-09	3.01336e-08
		NSMF	5.74483	0.637098	9.20144e-09	3.01777e-08
		NEIL3	5.74213	0.808087	9.34953e-09	3.06472e-08
		CDC6	5.74157	0.845102	9.38005e-09	3.0731e-08
		CAPN1	5.73891	0.129072	9.52862e-09	3.1193e-08
		CRKL	5.72701	0.178757	1.02219e-08	3.342e-08
		PDZD11	5.72695	0.164845	1.02251e-08	3.34202e-08
		TESK1	5.72104	0.500782	1.05876e-08	3.45775e-08
		PTP4A1	5.7198	0.0386146	1.06647e-08	3.48204e-08
		XRN1	5.71548	0.0878975	1.09395e-08	3.56987e-08
		PLOD1	5.71142	0.686297	1.12037e-08	3.65512e-08
		GALNT3	5.71052	0.521279	1.12635e-08	3.67365e-08
		SUPV3L1	5.70133	0.17835	1.18877e-08	3.87522e-08
		XAB2	5.69662	0.130035	1.22203e-08	3.98155e-08
		BRCA1	5.6936	0.680372	1.24391e-08	4.05071e-08
		KIF18A	5.69335	0.582718	1.24573e-08	4.05556e-08
		LSM8	5.67261	0.0472437	1.40639e-08	4.56789e-08
		AIF1	5.67261	0.245522	1.40641e-08	4.56789e-08
		QSOX1	5.66687	0.197439	1.45433e-08	4.71982e-08
		UNC13D	5.64895	0.164321	1.61431e-08	5.22806e-08
		DAXX	5.64034	0.13492	1.69714e-08	5.48916e-08
		KIF14	5.63859	0.973011	1.71448e-08	5.5438e-08
		CDS2	5.63366	0.103296	1.7643e-08	5.70192e-08
		ABR	5.63175	0.230355	1.78389e-08	5.76319e-08
		COPS2	5.62603	0.0806436	1.84409e-08	5.95358e-08
		DKC1	5.61431	0.164458	1.97351e-08	6.35819e-08
		GMEB1	5.60871	0.222672	2.03839e-08	6.56208e-08
		CRIP1	5.59977	0.0518406	2.14638e-08	6.90617e-08
		AUH	5.59464	0.240749	2.21083e-08	7.10983e-08
		GFPT2	5.57598	0.734298	2.46145e-08	7.89944e-08
		BMF	5.57198	0.861244	2.51866e-08	8.07678e-08
		MAGED2	5.56754	0.0922051	2.58356e-08	8.28059e-08
		TCP11L1	5.56475	0.314356	2.62521e-08	8.40759e-08
		CCDC69	5.55673	0.106839	2.7488e-08	8.78979e-08
		FAM53B	5.55223	0.154675	2.82045e-08	9.01425e-08
		MARK4	5.55024	0.397871	2.85279e-08	9.11526e-08
		CEP152	5.54892	0.393784	2.87441e-08	9.1796e-08
		SGMS1	5.54775	0.117119	2.89363e-08	9.23861e-08
		SPAG9	5.54571	0.111185	2.92771e-08	9.34502e-08
		INTS7	5.54499	0.368142	2.93965e-08	9.37831e-08
		HTRA1	5.54305	0.750014	2.9725e-08	9.48067e-08
		OSBPL7	5.53717	0.418616	3.07404e-08	9.802e-08
		VPS25	5.5349	0.161902	3.11403e-08	9.92443e-08
		ING2	5.52247	0.291742	3.34261e-08	1.06338e-07
		HMGCS1	5.51789	0.162305	3.43096e-08	1.09092e-07
		TFPT	5.51097	0.165779	3.56864e-08	1.1333e-07
		NCAPH	5.50885	0.26785	3.61185e-08	1.14668e-07
		MARK3	5.50282	0.125047	3.73757e-08	1.18538e-07
		NLRC5	5.49901	0.11123	3.81926e-08	1.21067e-07
		NUDT8	5.48468	0.552334	4.14231e-08	1.31106e-07
		MAP3K6	5.47496	0.409886	4.37613e-08	1.38295e-07
		RFC4	5.47057	0.234978	4.48588e-08	1.41655e-07
		KLHL7	5.46853	0.197226	4.53794e-08	1.43263e-07
		THUMPD2	5.46684	0.314177	4.58136e-08	1.4456e-07
		COPB1	5.46101	0.0789512	4.73435e-08	1.49311e-07
		AURKA	5.45738	0.448374	4.83203e-08	1.52353e-07
		HNRNPUL1	5.45378	0.0435002	4.93094e-08	1.55432e-07
		ANAPC11	5.45298	0.0435577	4.9533e-08	1.56098e-07
		DPP9	5.45096	0.188717	5.00976e-08	1.57837e-07
		RBBP8	5.44812	0.189225	5.09049e-08	1.60299e-07
		CNOT1	5.44145	0.0974114	5.28497e-08	1.66254e-07
		EXOSC10	5.44136	0.139805	5.28757e-08	1.66294e-07
		KIF2C	5.43988	0.776781	5.33153e-08	1.67634e-07
		NUDT4	5.433	0.089229	5.54133e-08	1.74054e-07
		CARD11	5.42633	0.178448	5.75235e-08	1.80636e-07
		RUVBL2	5.41318	0.155763	6.19154e-08	1.94231e-07
		RNF4	5.40319	0.0966791	6.54647e-08	2.05054e-07
		SECISBP2L	5.40079	0.0975801	6.63465e-08	2.07764e-07
		HELZ	5.39793	0.102854	6.74158e-08	2.10953e-07
		SPIDR	5.39471	0.183647	6.86347e-08	2.14713e-07
		BLVRB	5.39354	0.229504	6.90814e-08	2.16001e-07
		RGS13	5.38642	1.29553	7.18753e-08	2.24567e-07
		DTYMK	5.37712	0.182818	7.5688e-08	2.36064e-07
		E2F7	5.37604	1.28502	7.61424e-08	2.37421e-07
		SYNGR1	5.36683	0.964904	8.01348e-08	2.49744e-07
		UQCRB	5.36473	0.0305266	8.10721e-08	2.52539e-07
		CDC45	5.34197	0.875687	9.19418e-08	2.85895e-07
		IMMT	5.33696	0.103915	9.45159e-08	2.93679e-07
		UCHL5	5.32196	0.120994	1.02654e-07	3.18646e-07
		WDR41	5.31328	0.364762	1.07667e-07	3.33705e-07
		VAMP1	5.31179	0.283989	1.08554e-07	3.3637e-07
		PPID	5.30572	0.112055	1.12226e-07	3.4749e-07
		CPNE3	5.30173	0.106114	1.14713e-07	3.55011e-07
		C5orf30	5.30147	0.410226	1.14875e-07	3.55426e-07
		ZNF800	5.30059	0.0745545	1.15428e-07	3.57048e-07
		ZNF622	5.29999	0.11239	1.15808e-07	3.58132e-07
		IGFBP2	5.29951	1.17123	1.16115e-07	3.58993e-07
		TP53I11	5.28293	0.35922	1.27135e-07	3.92281e-07
		GPS1	5.28073	0.104298	1.28673e-07	3.96927e-07
		GPR34	5.27027	1.02451	1.36221e-07	4.19588e-07
		SLC25A24	5.26112	0.152529	1.43182e-07	4.4059e-07
		ESCO2	5.25853	0.910241	1.45213e-07	4.4667e-07
		FAF1	5.25834	0.177437	1.45362e-07	4.46965e-07
		DUSP12	5.25812	0.145866	1.45537e-07	4.47394e-07
		MRPL41	5.25326	0.0459987	1.49427e-07	4.58897e-07
		CTNNBL1	5.25091	0.158401	1.51348e-07	4.64564e-07
		PLK1	5.24094	0.764526	1.59756e-07	4.89649e-07
		ELOF1	5.23502	0.105532	1.64968e-07	5.04999e-07
		CAMK1	5.23257	0.252648	1.67166e-07	5.116e-07
		ORMDL3	5.22301	0.11273	1.76043e-07	5.38368e-07
		PILRB	5.22236	0.279107	1.76655e-07	5.40109e-07
		IFNGR1	5.21479	0.112369	1.84028e-07	5.61957e-07
		CRACR2A	5.2144	0.295259	1.84416e-07	5.62729e-07
		KRT81	5.20911	1.22311	1.89748e-07	5.78856e-07
		PTPN11	5.20902	0.124615	1.89845e-07	5.79008e-07
		CCDC124	5.20804	0.0833343	1.90845e-07	5.81916e-07
		FKBP1A	5.20597	0.0291853	1.9299e-07	5.8831e-07
		HOXB4	5.20214	0.401154	1.97011e-07	6.00422e-07
		TIPRL	5.19283	0.0877016	2.07125e-07	6.30935e-07
		ULBP2	5.18848	0.394431	2.12018e-07	6.45682e-07
		EHD1	5.18503	0.0996506	2.15983e-07	6.57433e-07
		CHD1L	5.18442	0.228848	2.16693e-07	6.59434e-07
		PARP10	5.18182	0.118781	2.19729e-07	6.68508e-07
		FPGS	5.18025	0.127834	2.21589e-07	6.73837e-07
		NCAPG2	5.1776	0.40768	2.24755e-07	6.83128e-07
		ACBD5	5.17029	0.20605	2.33731e-07	7.10063e-07
		ZDHHC24	5.16445	0.14248	2.41143e-07	7.32044e-07
		REST	5.16129	0.0750105	2.4526e-07	7.44176e-07
		DPP3	5.15712	0.197656	2.50776e-07	7.6017e-07
		AGFG2	5.14101	0.187614	2.7326e-07	8.27517e-07
		COLGALT2	5.13603	0.885088	2.80605e-07	8.48726e-07
		SHCBP1	5.12795	0.876717	2.92917e-07	8.85316e-07
		FAM166B	5.11569	1.64376	3.12589e-07	9.42936e-07
		GNB1	5.11542	0.0992994	3.13046e-07	9.44085e-07
		MXD3	5.1107	0.741808	3.20969e-07	9.67508e-07
		ERLEC1	5.10948	0.0883748	3.23046e-07	9.73533e-07
		GDE1	5.10015	0.12892	3.39384e-07	1.02202e-06
		HIST1H2BC	5.09962	0.284412	3.40333e-07	1.02463e-06
		NUDT22	5.09905	0.121623	3.41355e-07	1.02746e-06
		TXNL1	5.08585	0.0562537	3.6598e-07	1.09998e-06
		ASB1	5.07634	0.195965	3.84764e-07	1.15616e-06
		NDUFA2	5.07464	0.0426416	3.88238e-07	1.16631e-06
		TXNDC17	5.07187	0.0662968	3.93922e-07	1.18282e-06
		E2F4	5.05663	0.121913	4.26729e-07	1.27946e-06
		ZBTB8OS	5.05051	0.10127	4.4062e-07	1.3208e-06
		ZNF207	5.04971	0.0425811	4.42479e-07	1.32605e-06
		HAUS3	5.03808	0.104871	4.70219e-07	1.40753e-06
		SHMT1	5.02792	0.294209	4.95821e-07	1.48268e-06
		NCKAP1L	5.02442	0.0858347	5.04969e-07	1.50895e-06
		UTRN	5.02016	0.0755372	5.16287e-07	1.54165e-06
		IFRD1	5.01334	0.0679568	5.34933e-07	1.59618e-06
		LANCL3	5.00254	1.58973	5.65803e-07	1.68586e-06
		ARNT	4.99427	0.226909	5.90575e-07	1.75798e-06
		LAMP1	4.99316	0.0463615	5.93994e-07	1.76731e-06
		SCNM1	4.97892	0.110861	6.39413e-07	1.8988e-06
		HSPE1	4.97171	0.024635	6.63635e-07	1.96979e-06
		GMPS	4.96803	0.118169	6.76354e-07	2.00658e-06
		UAP1L1	4.95952	0.69211	7.06685e-07	2.09306e-06
		KIFC3	4.95594	0.991534	7.19804e-07	2.12938e-06
		ECHS1	4.95396	0.0984201	7.27166e-07	2.15013e-06
		RAB1A	4.95384	0.0874816	7.27637e-07	2.15101e-06
		NIPA2	4.94278	0.100165	7.70145e-07	2.27505e-06
		FTSJ1	4.93581	0.130805	7.98169e-07	2.35671e-06
		DPF2	4.93258	0.115071	8.11493e-07	2.39491e-06
		DDX39A	4.92415	0.0633754	8.47295e-07	2.4976e-06
		MTRF1L	4.91973	0.214905	8.66636e-07	2.55279e-06
		TBC1D25	4.91515	0.232642	8.8714e-07	2.60885e-06
		SMC6	4.91014	0.179893	9.10113e-07	2.67578e-06
		METAP2	4.91001	0.0708275	9.10701e-07	2.67687e-06
		TDG	4.89753	0.0933901	9.70495e-07	2.8506e-06
		ZFR	4.89646	0.0951952	9.75764e-07	2.8654e-06
		U2SURP	4.88536	0.064073	1.03238e-06	3.02664e-06
		ACLY	4.87497	0.135524	1.08823e-06	3.18886e-06
		MTMR2	4.87484	0.243271	1.08898e-06	3.1903e-06
		SART3	4.86797	0.149734	1.12748e-06	3.30154e-06
		CCDC28B	4.8665	0.41531	1.13592e-06	3.32549e-06
		BRCA2	4.86352	0.356147	1.15318e-06	3.37361e-06
		HNRNPL	4.86341	0.062621	1.15382e-06	3.3747e-06
		AMZ1	4.85211	1.18679	1.22156e-06	3.5703e-06
		VEGFB	4.84733	0.473432	1.25137e-06	3.65483e-06
		EMC9	4.84604	0.190601	1.25951e-06	3.67775e-06
		UBAP2	4.84489	0.211839	1.26683e-06	3.69652e-06
		DCLRE1C	4.84419	0.270451	1.27128e-06	3.70863e-06
		PARP15	4.84145	0.143008	1.28897e-06	3.75935e-06
		MICB	4.82823	0.198328	1.37752e-06	4.00819e-06
		PDHA1	4.82614	0.131625	1.39204e-06	4.04949e-06
		WDHD1	4.82365	0.438261	1.40955e-06	4.09946e-06
		UBAP1	4.81235	0.0956669	1.49162e-06	4.33409e-06
		TPRG1	4.8091	0.343657	1.51611e-06	4.40319e-06
		PTPN18	4.79857	0.150876	1.59805e-06	4.63248e-06
		ACYP1	4.79592	0.157249	1.61933e-06	4.69306e-06
		AKAP9	4.78786	0.0566983	1.68565e-06	4.88072e-06
		ATP6V1D	4.78236	0.126944	1.73252e-06	5.01175e-06
		CCDC186	4.77799	0.111373	1.77054e-06	5.12054e-06
		THYN1	4.77294	0.0896146	1.81552e-06	5.24695e-06
		SCP2	4.76819	0.0489853	1.85889e-06	5.3698e-06
		MBNL2	4.76516	0.106363	1.88709e-06	5.44617e-06
		NPIPB5	4.76451	0.184009	1.89317e-06	5.46244e-06
		AIFM2	4.76081	0.725129	1.9282e-06	5.56223e-06
		SPON2	4.75823	0.21646	1.95295e-06	5.63102e-06
		DDOST	4.75597	0.0387713	1.97496e-06	5.69161e-06
		RBX1	4.75156	0.032841	2.01856e-06	5.81343e-06
		SLC15A4	4.74905	0.497575	2.0437e-06	5.8831e-06
		OTUB2	4.74237	1.20322	2.11233e-06	6.07504e-06
		SPAG5	4.73487	0.636117	2.19199e-06	6.29975e-06
		CNN2	4.71871	0.0261524	2.37345e-06	6.80865e-06
		OGFRL1	4.71453	0.355638	2.42274e-06	6.94522e-06
		HAGHL	4.70999	0.322589	2.47727e-06	7.09827e-06
		BCKDK	4.70586	0.191825	2.52803e-06	7.24037e-06
		LTV1	4.70515	0.179517	2.53674e-06	7.26364e-06
		ARL8B	4.70195	0.0934603	2.57685e-06	7.37677e-06
		CENPH	4.70049	0.2454	2.59536e-06	7.42805e-06
		CSF2	4.69483	0.707469	2.66824e-06	7.63488e-06
		CTNNAL1	4.6932	0.140526	2.68965e-06	7.6926e-06
		USP8	4.68073	0.0933718	2.85849e-06	8.17362e-06
		PATL2	4.6736	0.208635	2.95972e-06	8.45918e-06
		NEMF	4.66245	0.0840421	3.12465e-06	8.92232e-06
		RCE1	4.66221	0.12693	3.12825e-06	8.93056e-06
		SIPA1L1	4.65771	0.150094	3.19746e-06	9.11975e-06
		PSMD2	4.65197	0.0659598	3.28779e-06	9.36447e-06
		ANKMY2	4.65061	0.354518	3.30953e-06	9.42205e-06
		VAV1	4.64657	0.133358	3.37502e-06	9.60411e-06
		FCHSD1	4.63763	0.18976	3.52431e-06	1.00197e-05
		ACOT2	4.63564	0.204348	3.55831e-06	1.01118e-05
		ZBED4	4.63297	0.305137	3.60456e-06	1.02385e-05
		RAB18	4.63189	0.0799835	3.62339e-06	1.02873e-05
		WDR33	4.6214	0.0619231	3.8115e-06	1.0809e-05
		ZDHHC7	4.62051	0.173345	3.828e-06	1.08533e-05
		EP300	4.61599	0.12818	3.91221e-06	1.1087e-05
		CCDC152	4.6144	0.546468	3.94224e-06	1.1167e-05
		PSAT1	4.60582	0.30216	4.1084e-06	1.16263e-05
		ITGAD	4.60445	2.86484	4.13556e-06	1.16959e-05
		KIF3A	4.60445	0.156662	4.13557e-06	1.16959e-05
		R3HDM1	4.60242	0.147652	4.17616e-06	1.1808e-05
		MLH1	4.59421	0.177385	4.34391e-06	1.22711e-05
		SHKBP1	4.57465	0.0740862	4.77006e-06	1.34597e-05
		ACSL4	4.56827	0.149467	4.91773e-06	1.387e-05
		SEMA4D	4.56369	0.0545104	5.02621e-06	1.41663e-05
		PCID2	4.56325	0.123325	5.03671e-06	1.41927e-05
		MAP4K5	4.5567	0.139458	5.19629e-06	1.46258e-05
		TM6SF1	4.55628	1.21456	5.20676e-06	1.46519e-05
		WDR76	4.54996	0.270386	5.3656e-06	1.5092e-05
		ORMDL2	4.54593	0.102906	5.46923e-06	1.53696e-05
		TPCN2	4.54307	0.509922	5.54406e-06	1.55728e-05
		NOCT	4.5428	0.407466	5.55128e-06	1.55896e-05
		NRM	4.5423	0.207303	5.56431e-06	1.56204e-05
		PAM	4.54035	0.12692	5.61619e-06	1.5754e-05
		MED27	4.53705	0.142928	5.70454e-06	1.59982e-05
		TFEB	4.53226	0.470419	5.83549e-06	1.63581e-05
		KLF13	4.52584	0.123317	6.01553e-06	1.68476e-05
		TBC1D10B	4.52479	0.341187	6.04561e-06	1.6928e-05
		TMEM171	4.52218	1.39073	6.12048e-06	1.71337e-05
		HK1	4.5162	0.0966625	6.29585e-06	1.76128e-05
		RHEBL1	4.51554	0.41591	6.31547e-06	1.76637e-05
		DYNC1LI1	4.51193	0.112934	6.42409e-06	1.79553e-05
		TMEM97	4.507	0.477933	6.57506e-06	1.83525e-05
		ENPP4	4.50629	0.393789	6.59722e-06	1.84102e-05
		KIF4A	4.50338	0.925743	6.68814e-06	1.86513e-05
		CCNT2	4.50298	0.128493	6.70075e-06	1.86823e-05
		CDK17	4.49429	0.0642958	6.98032e-06	1.94443e-05
		PDIA4	4.49271	0.0805396	7.03209e-06	1.95753e-05
		IAH1	4.49245	0.0737691	7.04087e-06	1.95953e-05
		ABTB2	4.48608	0.870232	7.25446e-06	2.01762e-05
		NHS	4.48582	1.02574	7.26349e-06	2.01968e-05
		PSMF1	4.48533	0.0540502	7.28017e-06	2.02387e-05
		FGGY	4.47054	0.417088	7.80225e-06	2.16561e-05
		TIPIN	4.4684	0.302116	7.88068e-06	2.1864e-05
		INCENP	4.46504	0.430721	8.00536e-06	2.2185e-05
		SNX4	4.4647	0.164118	8.01812e-06	2.22155e-05
		CDK11B	4.46418	0.11249	8.03766e-06	2.22646e-05
		CCDC88B	4.46381	0.17045	8.05164e-06	2.22984e-05
		HIST2H2AB	4.46369	0.689105	8.05599e-06	2.23055e-05
		BCAT1	4.46256	0.276468	8.09855e-06	2.24183e-05
		ADAM22	4.46233	0.990282	8.10741e-06	2.24378e-05
		MTMR12	4.4571	0.286593	8.30768e-06	2.29818e-05
		GPSM2	4.45387	0.585696	8.43365e-06	2.33199e-05
		MLF1	4.44915	0.239673	8.62091e-06	2.3827e-05
		FAM111B	4.44724	0.72999	8.69826e-06	2.40301e-05
		CARNMT1	4.44307	0.217501	8.86827e-06	2.44834e-05
		SMARCD3	4.43946	0.447337	9.0183e-06	2.48811e-05
		EMSY	4.43795	0.175724	9.08202e-06	2.50457e-05
		ATP9A	4.43174	0.766593	9.34751e-06	2.57607e-05
		DHX9	4.42613	0.0772732	9.59394e-06	2.64339e-05
		ACTA2	4.42315	0.144027	9.72729e-06	2.67895e-05
		DRAM1	4.4166	0.441146	1.00266e-05	2.76014e-05
		PSMD12	4.40581	0.0900443	1.05388e-05	2.89858e-05
		TIMD4	4.40289	1.02517	1.0682e-05	2.93665e-05
		MARK2	4.40005	0.163415	1.08227e-05	2.97467e-05
		MAF1	4.39878	0.0487023	1.08861e-05	2.99144e-05
		IWS1	4.39856	0.101128	1.08972e-05	2.99383e-05
		INPPL1	4.39117	0.343713	1.12743e-05	3.09401e-05
		YWHAZ	4.38783	0.0222034	1.14489e-05	3.13985e-05
		SAC3D1	4.38771	0.268905	1.14549e-05	3.14079e-05
		STIL	4.38222	0.692497	1.17477e-05	3.22036e-05
		BEND4	4.37965	1.68284	1.18868e-05	3.25706e-05
		C6orf136	4.37949	0.181572	1.18959e-05	3.25884e-05
		CCT3	4.37217	0.0370523	1.23016e-05	3.36699e-05
		ABHD6	4.36905	0.426387	1.24787e-05	3.41398e-05
		TMEM43	4.36771	0.0958558	1.25558e-05	3.43431e-05
		TMBIM6	4.36761	0.0215303	1.25615e-05	3.4351e-05
		CLIP4	4.35991	0.183164	1.30116e-05	3.55269e-05
		CCPG1	4.35132	0.100401	1.35319e-05	3.69153e-05
		TUBA1C	4.35002	0.0734097	1.36128e-05	3.71194e-05
		GK5	4.34218	0.327796	1.41073e-05	3.84258e-05
		ILVBL	4.34141	0.237939	1.41572e-05	3.85533e-05
		UNC45A	4.33828	0.121861	1.43603e-05	3.90891e-05
		RANBP2	4.33476	0.048139	1.45919e-05	3.97022e-05
		STAMBP	4.3328	0.120224	1.47221e-05	4.00477e-05
		VPS4B	4.33246	0.0769278	1.47455e-05	4.01025e-05
		CTDP1	4.32841	0.15604	1.50193e-05	4.08381e-05
		MTA2	4.32642	0.138522	1.51555e-05	4.11904e-05
		CAPN12	4.31692	0.422619	1.5822e-05	4.2936e-05
		SFXN2	4.30024	0.440501	1.70611e-05	4.62177e-05
		LRIF1	4.29421	0.11086	1.75315e-05	4.74713e-05
		HDAC2	4.29212	0.0879693	1.76977e-05	4.78898e-05
		CBX3	4.28724	0.0359712	1.80907e-05	4.89321e-05
		SAE1	4.28622	0.0947426	1.81736e-05	4.91349e-05
		LATS1	4.28616	0.135894	1.81791e-05	4.9139e-05
		RRP36	4.28588	0.274192	1.82014e-05	4.91885e-05
		MAPKAPK2	4.28414	0.134959	1.83451e-05	4.9566e-05
		HLA-G	4.27966	0.31032	1.8718e-05	5.05407e-05
		TP53INP2	4.27601	0.240434	1.90271e-05	5.12971e-05
		TUBB4A	4.27515	0.815885	1.91005e-05	5.14745e-05
		TOR2A	4.27326	0.187492	1.92632e-05	5.18885e-05
		SARNP	4.26811	0.108267	1.97132e-05	5.30431e-05
		ACIN1	4.26774	0.0680573	1.97467e-05	5.31218e-05
		RC3H1	4.26738	0.0816997	1.9778e-05	5.31945e-05
		STARD9	4.2662	0.525758	1.98827e-05	5.34643e-05
		APEH	4.26561	0.112806	1.99354e-05	5.35944e-05
		ETFA	4.26487	0.0740471	2.00016e-05	5.37607e-05
		PGP	4.25296	0.16228	2.10963e-05	5.66419e-05
		GPR141	4.24974	1.9589	2.14018e-05	5.74359e-05
		HIC1	4.24868	0.566446	2.1503e-05	5.76839e-05
		CPSF3	4.24346	0.211131	2.20104e-05	5.90067e-05
		GABPA	4.23855	0.189593	2.24969e-05	6.02589e-05
		MCPH1	4.23724	0.159089	2.26288e-05	6.0599e-05
		SLC4A1AP	4.23648	0.131986	2.2705e-05	6.079e-05
		MTMR8	4.22945	0.605855	2.34265e-05	6.26813e-05
		HMMR	4.21933	0.55026	2.45027e-05	6.54619e-05
		ZNF367	4.21053	0.53381	2.5477e-05	6.80355e-05
		DEPDC1	4.20996	1.04208	2.55417e-05	6.81936e-05
		PSME4	4.20771	0.149892	2.57972e-05	6.88462e-05
		GRAMD1C	4.20451	0.550999	2.61644e-05	6.9781e-05
		ARL6IP5	4.19995	0.0235879	2.66972e-05	7.11408e-05
		CYTH3	4.19866	0.22839	2.68498e-05	7.15321e-05
		PRIM2	4.19758	0.19514	2.69777e-05	7.18575e-05
		PBK	4.19643	0.881404	2.71153e-05	7.21776e-05
		MYEF2	4.1928	0.315753	2.75536e-05	7.33128e-05
		KDELC1	4.18782	1.1429	2.81648e-05	7.4923e-05
		PARP4	4.18622	0.123932	2.83635e-05	7.54192e-05
		TIMM17A	4.18544	0.079159	2.84615e-05	7.56635e-05
		SPPL2A	4.17949	0.0675667	2.92169e-05	7.76386e-05
		WDR47	4.17528	0.164854	2.97621e-05	7.89519e-05
		CEP78	4.17353	0.191825	2.99919e-05	7.95274e-05
		GGT1	4.1726	0.218237	3.01137e-05	7.98336e-05
		ATP2A3	4.17027	0.0809561	3.04237e-05	8.06381e-05
		FGR	4.16637	0.829249	3.09492e-05	8.19958e-05
		LPCAT3	4.15778	0.122975	3.2135e-05	8.50287e-05
		MIA3	4.15058	0.0910474	3.31628e-05	8.76733e-05
		CIAO1	4.14487	0.0795806	3.4001e-05	8.9851e-05
		BIVM	4.14357	0.575242	3.41935e-05	9.03213e-05
		ADAT1	4.13464	0.237135	3.55509e-05	9.38084e-05
		PSPC1	4.13464	0.0966642	3.55515e-05	9.38084e-05
		PLK4	4.13437	0.713407	3.55928e-05	9.38975e-05
		ITPR1	4.13182	0.0980205	3.59908e-05	9.49071e-05
		HIRIP3	4.13123	0.167147	3.60829e-05	9.51274e-05
		TFDP2	4.13119	0.14879	3.60897e-05	9.51274e-05
		UBE2F	4.12562	0.208594	3.69736e-05	9.7416e-05
		ERCC3	4.12537	0.12793	3.70141e-05	9.75019e-05
		SKA3	4.12268	0.946452	3.74486e-05	9.85969e-05
		TTK	4.12111	0.986249	3.77056e-05	9.92392e-05
		MMP23B	4.11774	1.02007	3.82601e-05	0.000100677
		DLST	4.11511	0.112169	3.86989e-05	0.00010181
		RIT1	4.11473	0.150663	3.87636e-05	0.000101959
		USP25	4.11137	0.184257	3.93315e-05	0.000103409
		LANCL2	4.1113	0.434087	3.93435e-05	0.000103418
		MZT1	4.11036	0.0767228	3.95044e-05	0.000103797
		STRIP1	4.10505	0.170183	4.04228e-05	0.000106076
		HMGXB3	4.10464	0.150176	4.04947e-05	0.000106242
		CNTRL	4.10085	0.0774626	4.11639e-05	0.000107929
		MCTS1	4.09772	0.0961207	4.17241e-05	0.000109375
		DPM1	4.09091	0.129221	4.29676e-05	0.000112587
		DDA1	4.07812	0.0873162	4.54021e-05	0.000118916
		ZNF496	4.07472	0.448229	4.60705e-05	0.000120615
		ZBTB43	4.07179	0.148516	4.66541e-05	0.000122092
		SKA1	4.06176	0.902933	4.87042e-05	0.000127376
		RASGRP1	4.05831	0.0850958	4.94293e-05	0.000129245
		ZCCHC8	4.0573	0.138978	4.96433e-05	0.000129778
		HERC2	4.05459	0.128029	5.0222e-05	0.00013118
		PDHB	4.05265	0.0988258	5.06416e-05	0.000132248
		ELMSAN1	4.05248	0.140412	5.06784e-05	0.000132316
		EPS15L1	4.05078	0.157262	5.10476e-05	0.000133224
		FANCG	4.0436	0.309422	5.26365e-05	0.000137313
		FOXM1	4.03846	0.652255	5.38041e-05	0.0001403
		PHF20L1	4.03311	0.0699785	5.50433e-05	0.000143411
		GPR35	4.02797	0.327475	5.62594e-05	0.000146548
		DRAXIN	4.02783	1.46865	5.62939e-05	0.000146608
		RFC2	4.02424	0.160994	5.71599e-05	0.000148769
		SLC25A12	4.02364	0.173335	5.73062e-05	0.000149119
		PTBP3	4.02245	0.0554313	5.75948e-05	0.000149826
		KNSTRN	4.02111	0.515172	5.79236e-05	0.000150599
		RFC5	4.02013	0.241677	5.81673e-05	0.000151169
		EHBP1L1	4.01573	0.206443	5.92609e-05	0.000153915
		ZNF80	4.01162	0.491026	6.03045e-05	0.000156559
		COMMD2	4.01123	0.0989946	6.04031e-05	0.000156783
		TAF11	4.01054	0.0913835	6.05791e-05	0.000157207
		RNF169	4.00619	0.273978	6.17071e-05	0.000160033
		SNX10	4.00392	0.13645	6.23016e-05	0.000161474
		NXPH4	4.00278	0.868759	6.26016e-05	0.000162218
		SLC4A4	4.00111	1.18533	6.30473e-05	0.000163304
[truncated: 10,410 more rows]

## Sheet: 3. Tumor - Expanded R Vs. NR
pvalue of 0 indicates a value lower than the possible minimal value obtained by the 'scanpy.tl.rank_genes_groups' function
		Tumor - Expanded R Vs. NR							Top = R, Bottom = NR
		names	scores	logfoldchanges	pvals	pvals_adj
		HLA-A	90.6788	0.305731	0	0
		CREM	70.9683	0.96389	0	0
		GZMK	70.5421	1.16361	0	0
		PTPRCAP	59.7911	0.679981	0	0
		SRSF2	55.4669	0.565075	0	0
		YPEL5	54.2915	0.644925	0	0
		EZR	54.2364	0.556484	0	0
		TUBA4A	53.9816	0.641219	0	0
		ITM2A	53.5942	0.643482	0	0
		UBC	52.6205	0.33547	0	0
		EIF1	51.8017	0.248255	0	0
		HLA-DQA1	50.6955	0.785876	0	0
		FTH1	50.5884	0.411689	0	0
		CXCR4	50.426	0.504996	0	0
		SARAF	48.8353	0.271622	0	0
		CALM1	46.1825	0.275585	0	0
		CALM2	45.3288	0.370426	0	0
		CXCL13	45.2932	1.02923	0	0
		HLA-DQB1	43.9341	0.721308	0	0
		ATP6V0C	43.3061	0.415998	0	0
		SRSF7	43.0558	0.326431	0	0
		HLA-C	41.9822	0.12537	0	0
		LYST	40.3568	0.655442	0	0
		OAZ1	39.5836	0.207813	0	0
		CD27	39.3618	0.627777	0	0
		NR4A2	38.582	0.498863	0	0
		SYTL3	38.0287	0.540509	0	0
		CMC1	37.8731	0.876912	0	0
		FAM177A1	37.5985	0.533622	0	3.06566e-307
		HSP90AB1	37.5218	0.340396	4.06866e-308	5.42794e-306
		NCL	36.8666	0.32214	1.58522e-297	2.00692e-295
		CST7	36.0355	0.293981	2.32615e-284	2.85748e-282
		TGFB1	35.8304	0.536067	3.71633e-281	4.39128e-279
		EEF1G	35.6208	0.458565	6.68131e-278	7.67547e-276
		HSPA8	35.3683	0.220011	5.2492e-274	5.97494e-272
		IL2RG	35.0334	0.48707	6.98027e-269	7.80219e-267
		UBE2S	34.9034	0.816886	6.59969e-267	7.31092e-265
		SRGN	34.6542	0.177702	3.86357e-263	4.13235e-261
		PTMA	34.6176	0.151988	1.37286e-262	1.45582e-260
		DUSP4	32.7829	0.369784	1.0305e-235	9.6859e-234
		VPS37B	32.1379	0.551153	1.30259e-226	1.17965e-224
		ARL6IP1	31.535	0.469021	2.88145e-218	2.51762e-216
		UBE2B	30.6443	0.395985	3.14328e-206	2.5657e-204
		ALDOA	30.6247	0.276753	5.74109e-206	4.65554e-204
		H3F3B	29.9752	0.161508	2.06642e-197	1.60238e-195
		ZNF331	29.4307	0.430269	2.22065e-190	1.66979e-188
		SF1	28.986	0.338912	9.87331e-185	7.20578e-183
		UBB	28.8443	0.197213	5.9776e-183	4.33708e-181
		SFPQ	28.8101	0.347267	1.60234e-182	1.15583e-180
		HSP90AA1	28.71	0.280935	2.85969e-181	2.03909e-179
		LEPROTL1	28.4698	0.258895	2.76851e-178	1.95164e-176
		SKIL	28.3378	0.645598	1.18254e-176	8.24258e-175
		HLA-DRB5	28.0111	0.448269	1.18972e-172	8.02223e-171
		SYAP1	27.7949	0.521035	4.9952e-170	3.29656e-168
		DDX24	27.7869	0.293155	6.25315e-170	4.10491e-168
		RANBP2	27.7784	0.51914	7.90236e-170	5.16024e-168
		VCAM1	27.714	0.721358	4.73e-169	3.05651e-167
		SRSF5	27.5909	0.296459	1.43232e-167	9.11324e-166
		U2AF1	27.4163	1.28837	1.75577e-165	1.09466e-163
		LITAF	26.9576	0.304902	4.64332e-160	2.79658e-158
		FUS	26.8066	0.25831	2.70843e-158	1.61555e-156
		EEF1A1	26.7785	0.114381	5.74745e-158	3.39565e-156
		YWHAZ	26.4082	0.145517	1.1036e-153	6.30986e-152
		HLA-DQA2	26.269	1.76528	4.33116e-152	2.43152e-150
		TSPYL2	26.2265	0.487678	1.32502e-151	7.372e-150
		TNFRSF9	26.0175	0.653298	3.14131e-149	1.69453e-147
		BTG1	25.9134	0.151281	4.70728e-148	2.48524e-146
		RABAC1	25.7077	0.29441	9.59848e-146	4.921e-144
		EIF5	25.5167	0.285692	1.28519e-143	6.535e-142
		SMAP2	25.1401	0.517443	1.81188e-139	8.95616e-138
		FTL	24.8794	0.155321	1.24322e-136	6.02527e-135
		DDX5	24.78	0.144198	1.4739e-135	7.11543e-134
		EIF4A1	24.1702	0.418641	4.57505e-129	2.05662e-127
		ARF4	23.9798	0.379631	4.51538e-127	1.98661e-125
		SKP1	23.8714	0.162193	6.06614e-126	2.64079e-124
		PTGES3	23.7895	0.204037	4.29136e-125	1.86164e-123
		DNAJA1	23.7401	0.264788	1.39135e-124	6.01481e-123
		DDX3X	23.6949	0.341891	4.07042e-124	1.75353e-122
		ENC1	23.4386	1.06862	1.7276e-121	7.34052e-120
		LBH	23.3989	0.313457	4.38436e-121	1.85655e-119
		RBM38	23.0521	0.707802	1.40235e-117	5.79965e-116
		SRRM2	22.9792	0.402246	7.51768e-117	3.08847e-115
		GSPT1	22.563	0.404061	1.00083e-112	4.03159e-111
		ICOS	22.2838	0.534485	5.30731e-110	2.07722e-108
		HSPA5	22.1362	0.219239	1.41841e-108	5.49945e-107
		ARID4B	22.1004	0.297091	3.12949e-108	1.20582e-106
		PABPC1	21.9709	0.112098	5.46961e-107	2.08164e-105
		DNAJB6	21.9026	0.252633	2.45499e-106	9.2863e-105
		TTN	21.7455	0.931753	7.62231e-105	2.83994e-103
		ATP1B3	21.5097	0.35136	1.26248e-102	4.62053e-101
		AREG	21.3918	0.691017	1.59324e-101	5.81391e-100
		NASP	21.2799	0.390651	1.74388e-100	6.27138e-99
		H2AFZ	21.1782	0.201074	1.51611e-99	5.42084e-98
		CCND2	21.0311	0.378242	3.40379e-98	1.20316e-96
		RNF19A	20.6304	0.293599	1.46479e-94	5.04823e-93
		TRAT1	20.5235	0.409546	1.32712e-93	4.49879e-92
		CSNK1D	20.2404	0.455113	4.31975e-91	1.42162e-89
		METRNL	20.0272	0.804989	3.19406e-89	1.04561e-87
		JUND	19.9447	0.5222	1.66581e-88	5.4246e-87
		APMAP	19.9391	0.340886	1.86563e-88	6.0594e-87
		NAB1	19.8276	0.689687	1.72194e-87	5.54911e-86
		EMD	19.7057	0.253014	1.92642e-86	6.16007e-85
		KMT2E	19.5885	0.196394	1.93998e-85	6.10896e-84
		CLDND1	19.334	0.367263	2.77754e-83	8.57237e-82
		FAM118A	19.3334	0.578529	2.81241e-83	8.65845e-82
		FYN	19.2789	0.175852	8.07067e-83	2.47241e-81
		KLF2	19.1489	0.713282	9.89264e-82	3.01567e-80
		UBA52	18.922	0.0735824	7.51922e-80	2.24798e-78
		BRD2	18.9091	0.183712	9.59808e-80	2.86258e-78
		ARID5A	18.8432	0.360554	3.34188e-79	9.89562e-78
		SERINC1	18.7683	0.34246	1.37272e-78	4.04546e-77
		CIRBP	18.6809	0.149698	7.07618e-78	2.04648e-76
		GABARAPL1	18.5117	0.292331	1.66231e-76	4.7412e-75
		FXYD2	18.4834	2.17425	2.80678e-76	7.98709e-75
		HNRNPU	18.1529	0.206321	1.21813e-73	3.34535e-72
		TMBIM6	18.1059	0.111539	2.86309e-73	7.84157e-72
		TOX	18.0737	0.438372	5.13802e-73	1.39797e-71
		ELL2	18.0384	0.584898	9.73018e-73	2.61871e-71
		HNRNPA0	17.9561	0.181876	4.29963e-72	1.15217e-70
		PDE3B	17.9547	0.375766	4.40664e-72	1.1783e-70
		CNOT6L	17.9474	0.297085	5.02872e-72	1.33887e-70
		BCLAF1	17.9235	0.287773	7.73668e-72	2.05544e-70
		TUBA1B	17.7784	0.215606	1.03952e-70	2.73828e-69
		PPP2R5C	17.724	0.275147	2.73494e-70	7.12864e-69
		BIRC3	17.6956	0.351619	4.53418e-70	1.17689e-68
		CD28	17.6738	0.734753	6.6748e-70	1.7289e-68
		SRSF3	17.6217	0.197565	1.67903e-69	4.33092e-68
		TNFAIP3	17.5741	0.129936	3.88961e-69	9.97073e-68
		CD8A	17.4966	0.0412772	1.52146e-68	3.86028e-67
		NR3C1	17.4297	0.240358	4.90608e-68	1.23971e-66
		GCC2	17.3725	0.344843	1.3337e-67	3.3531e-66
		YPEL3	17.3657	0.554741	1.49937e-67	3.75811e-66
		GPBP1	17.2976	0.247912	4.90109e-67	1.21616e-65
		WSB1	17.2333	0.243956	1.49437e-66	3.67871e-65
		DUSP2	17.1836	0.2235	3.52405e-66	8.55633e-65
		LAPTM4A	17.1759	0.371186	4.02158e-66	9.74526e-65
		IL7R	17.0982	0.462626	1.52962e-65	3.6708e-64
		CCNI	17.0922	0.0756726	1.69507e-65	4.05999e-64
		WIPF1	17.0178	0.144032	6.06545e-65	1.43615e-63
		AKIRIN1	16.9738	0.346342	1.28358e-64	3.0334e-63
		CRIP1	16.8974	0.177025	4.7049e-64	1.10139e-62
		PRRC2C	16.8252	0.151951	1.59391e-63	3.71025e-62
		RBM39	16.6733	0.141142	2.04837e-62	4.71505e-61
		MAT2A	16.657	0.333531	2.69345e-62	6.18844e-61
		SERP1	16.4892	0.136463	4.38661e-61	9.84171e-60
		EOMES	16.3062	0.524309	8.92068e-60	1.95892e-58
		SQSTM1	16.2967	0.168707	1.04209e-59	2.28029e-58
		SF3A1	16.1828	0.330306	6.66711e-59	1.45121e-57
		CNBP	15.898	0.0860704	6.54449e-57	1.40237e-55
		RNF125	15.8963	0.355913	6.72707e-57	1.43901e-55
		HSPA9	15.8442	0.253414	1.54234e-56	3.27108e-55
		LMNA	15.5335	0.3895	2.05936e-54	4.20238e-53
		SLC38A1	15.5288	0.218445	2.21533e-54	4.51324e-53
		MAP1LC3B	15.5194	0.161375	2.56603e-54	5.2106e-53
		PITHD1	15.4566	0.355161	6.81182e-54	1.37422e-52
		PIK3R1	15.419	0.252718	1.22039e-53	2.4461e-52
		HLA-E	15.3419	0.0406241	4.01233e-53	7.99053e-52
		PDE4B	15.3058	0.237511	6.99699e-53	1.38677e-51
		EIF1AX	15.2938	0.286809	8.41181e-53	1.66452e-51
		MPHOSPH8	15.2782	0.29692	1.06918e-52	2.1123e-51
		IDS	15.2424	0.182429	1.85067e-52	3.63887e-51
		NSMCE3	15.1624	0.442688	6.27811e-52	1.22472e-50
		NUP98	15.0715	0.372927	2.49311e-51	4.81807e-50
		EPC1	15.0274	0.19303	4.85667e-51	9.35662e-50
		PBXIP1	14.9416	0.32371	1.76785e-50	3.40057e-49
		MYLIP	14.9032	0.388124	3.13937e-50	5.98313e-49
		USP36	14.8416	0.407063	7.88752e-50	1.49178e-48
		PTPRC	14.6964	0.0620168	6.79495e-49	1.27157e-47
		TUBB4B	14.6949	0.20465	6.95142e-49	1.29889e-47
		CHIC2	14.6927	0.320598	7.18335e-49	1.3382e-47
		SNX9	14.6243	0.405239	1.96704e-48	3.61022e-47
		CYCS	14.6097	0.146915	2.43484e-48	4.45562e-47
		YWHAB	14.5915	0.0583472	3.18291e-48	5.81595e-47
		PDCD4	14.5578	0.189677	5.21139e-48	9.43908e-47
		CALR	14.5077	0.104665	1.08254e-47	1.95504e-46
		PDE4D	14.328	0.246917	1.46221e-46	2.62162e-45
		DTHD1	14.3083	0.593418	1.94155e-46	3.46602e-45
		PPP1R2	14.3072	0.158067	1.9718e-46	3.51496e-45
		HNRNPLL	14.267	0.247174	3.51459e-46	6.24721e-45
		CD44	14.1562	0.112609	1.71018e-45	3.00967e-44
		H1FX	14.0968	0.532613	3.97644e-45	6.95849e-44
		FOS	14.0101	0.194654	1.35277e-44	2.34084e-43
		EEF1B2	13.9842	0.0550087	1.94645e-44	3.36346e-43
		ISCU	13.7992	0.205016	2.57777e-43	4.36918e-42
		TNFRSF1B	13.5542	0.162803	7.48637e-42	1.23188e-40
		RASA3	13.5246	0.666927	1.12004e-41	1.83087e-40
		HSPD1	13.5053	0.162846	1.45596e-41	2.37685e-40
		PHF1	13.4648	0.361306	2.52074e-41	4.10431e-40
		MORF4L1	13.4553	0.118054	2.86566e-41	4.64761e-40
		ZFP36L1	13.3659	0.14623	9.56465e-41	1.53716e-39
		NPM1	13.3614	0.0581376	1.01656e-40	1.63163e-39
		PNRC1	13.3212	0.0584478	1.74206e-40	2.76744e-39
		DYNLL1	13.3173	0.108951	1.83671e-40	2.91407e-39
		EIF4A3	13.3138	0.264814	1.92336e-40	3.04377e-39
		ALG13	13.237	0.423083	5.36634e-40	8.42788e-39
		TGIF1	13.1238	0.334211	2.40618e-39	3.72703e-38
		CD200R1	13.1133	0.66889	2.76287e-39	4.27418e-38
		ISCA1	13.0806	0.288873	4.24836e-39	6.53963e-38
		RBM4	13.0526	0.3364	6.1389e-39	9.40312e-38
		RALGAPA1	12.917	0.250732	3.61037e-38	5.44276e-37
		USP11	12.8334	0.348888	1.06637e-37	1.59393e-36
		PTP4A1	12.8236	0.291841	1.2095e-37	1.79932e-36
		PRDX1	12.7935	0.128421	1.78328e-37	2.64655e-36
		HSPH1	12.7401	0.197087	3.53755e-37	5.24377e-36
		NDFIP1	12.7267	0.222195	4.20119e-37	6.18317e-36
		MAP1LC3A	12.7264	0.552342	4.22087e-37	6.20477e-36
		NOP58	12.7193	0.196464	4.62039e-37	6.77603e-36
		JOSD1	12.6187	0.404995	1.66603e-36	2.40354e-35
		EIF4G2	12.5802	0.105296	2.71513e-36	3.89891e-35
		POLR2A	12.5387	0.279094	4.58185e-36	6.5492e-35
		OASL	12.4856	0.244376	8.95002e-36	1.27051e-34
		TMX4	12.4629	0.237597	1.18904e-35	1.68214e-34
		XRCC6	12.3353	0.138683	5.8456e-35	8.11257e-34
		CHD1	12.2968	0.251478	9.4242e-35	1.30062e-33
		ABLIM1	12.2958	0.38331	9.54071e-35	1.31524e-33
		PER1	12.2496	0.334069	1.68796e-34	2.30391e-33
		CCR7	12.2172	0.829925	2.51489e-34	3.42505e-33
		RGCC	12.131	0.130328	7.23372e-34	9.74471e-33
		MAGOH	12.1033	0.188564	1.01407e-33	1.35432e-32
		NBEAL1	12.0318	0.550239	2.41768e-33	3.19448e-32
		GLS	12.0148	0.337533	2.97053e-33	3.91662e-32
		PMAIP1	12.0138	0.303255	3.00866e-33	3.96268e-32
		PAF1	11.9515	0.330653	6.37622e-33	8.36256e-32
		PNPLA2	11.9265	0.275514	8.61569e-33	1.12639e-31
		CDKN1B	11.915	0.179487	9.88446e-33	1.28955e-31
		JAK1	11.9125	0.102479	1.01843e-32	1.32588e-31
		CCDC141	11.7799	0.874874	4.95779e-32	6.40076e-31
		ITGA4	11.5813	0.174343	5.12505e-31	6.45548e-30
		SOD1	11.4255	0.0635991	3.11711e-30	3.85199e-29
		TRA2A	11.3887	0.269787	4.75846e-30	5.85116e-29
		TSHZ2	11.3059	1.09295	1.2272e-29	1.4942e-28
		MOB4	11.2941	0.314191	1.40355e-29	1.70724e-28
		BZW1	11.1874	0.13302	4.70073e-29	5.65684e-28
		APOE	11.1196	1.78148	1.00764e-28	1.19978e-27
		IFITM1	11.1192	0.0968118	1.01118e-28	1.20284e-27
		NR4A3	11.052	0.272627	2.14449e-28	2.51957e-27
		RHOH	11.0144	0.136903	3.25877e-28	3.81071e-27
		CCSER2	11.0012	0.227743	3.76987e-28	4.39182e-27
		PLEKHA2	10.9872	0.337047	4.40331e-28	5.12014e-27
		NR1H2	10.9727	0.293557	5.17018e-28	6.0006e-27
		SNU13	10.9671	0.0997364	5.50084e-28	6.37245e-27
		ZBTB1	10.9647	0.242817	5.64887e-28	6.53783e-27
		FOSL2	10.9557	0.29655	6.24271e-28	7.21839e-27
		CCNL1	10.8987	0.140152	1.16926e-27	1.34573e-26
		PNPLA8	10.7598	0.345934	5.32601e-27	6.06237e-26
		CHMP1B	10.749	0.343409	5.988e-27	6.8034e-26
		SAFB2	10.7402	0.287481	6.5878e-27	7.47803e-26
		ARL4A	10.7169	0.331883	8.48299e-27	9.58547e-26
		HBP1	10.695	0.298146	1.07375e-26	1.21e-25
		PRR5L	10.6738	0.711609	1.34929e-26	1.51911e-25
		SAP18	10.6626	0.0667192	1.52266e-26	1.71084e-25
		TSPYL1	10.6253	0.434332	2.27247e-26	2.53776e-25
		OAT	10.5843	0.308732	3.52246e-26	3.89512e-25
		PDCD1	10.5483	0.209081	5.16967e-26	5.70641e-25
		HLA-G	10.52	1.42759	6.98525e-26	7.64925e-25
		GGA2	10.512	0.268907	7.60442e-26	8.3126e-25
		SERTAD3	10.49	0.593151	9.60745e-26	1.04837e-24
		SLC16A3	10.4341	0.452938	1.73229e-25	1.88036e-24
		PDE7A	10.408	0.335881	2.27894e-25	2.46082e-24
		TCF7	10.3889	0.748139	2.78487e-25	2.99669e-24
		CDK17	10.379	0.259721	3.08891e-25	3.31237e-24
		CMTM7	10.3731	0.318768	3.28722e-25	3.51895e-24
		HLA-DPB1	10.3392	0.0464638	4.68381e-25	4.99674e-24
		MIDN	10.3166	0.334707	5.92913e-25	6.30899e-24
		BCL11B	10.316	0.305776	5.96556e-25	6.34231e-24
		MAPK1IP1L	10.302	0.188243	6.90163e-25	7.3312e-24
		TMEM155	10.281	2.13822	8.58594e-25	9.08148e-24
		NR1D2	10.2461	0.59149	1.23159e-24	1.29935e-23
		HSPE1	10.2437	0.0959514	1.26321e-24	1.33158e-23
		MS4A6A	10.2163	1.78078	1.67536e-24	1.76303e-23
		LIMD2	10.1855	0.0841848	2.30289e-24	2.41114e-23
		SATB1	10.1759	0.492548	2.53984e-24	2.65028e-23
		SAT1	10.171	0.0896482	2.67217e-24	2.78602e-23
		BANP	10.1508	0.51052	3.28578e-24	3.41716e-23
		P2RY10	10.1198	0.302023	4.51152e-24	4.67232e-23
		TXLNG	10.1075	0.545978	5.11686e-24	5.286e-23
		PLEK	10.102	0.460826	5.4149e-24	5.5846e-23
		SLC38A2	9.95226	0.166246	2.4651e-23	2.49465e-22
		TRAF4	9.87682	0.457644	5.24744e-23	5.26313e-22
		EIF4A2	9.86963	0.0778255	5.63743e-23	5.64517e-22
		DKK3	9.86924	0.756936	5.65912e-23	5.66232e-22
		MARCKSL1	9.84024	0.325476	7.55294e-23	7.53291e-22
		RBM25	9.74653	0.129941	1.90885e-22	1.8856e-21
		HNRNPA2B1	9.72069	0.0257006	2.46104e-22	2.42142e-21
		PRPF38B	9.64094	0.157102	5.36956e-22	5.24156e-21
		MKNK2	9.64017	0.384562	5.40977e-22	5.27665e-21
		HIST1H1E	9.63688	0.330004	5.58572e-22	5.44399e-21
		ISG20L2	9.60611	0.3331	7.53411e-22	7.31994e-21
		CHCHD2	9.57657	0.0266163	1.00322e-21	9.70904e-21
		TOP1	9.56078	0.195107	1.16875e-21	1.12846e-20
		SON	9.54619	0.0503319	1.34556e-21	1.29816e-20
		P2RY8	9.40166	0.35557	5.37106e-21	5.10642e-20
		SH2D1A	9.39807	0.170265	5.55753e-21	5.27965e-20
		IKZF2	9.39712	0.773371	5.60769e-21	5.32323e-20
		FBXO32	9.38866	0.511417	6.07676e-21	5.76409e-20
		AHI1	9.3551	0.36144	8.35223e-21	7.88031e-20
		PON2	9.32443	0.858131	1.11583e-20	1.048e-19
		TAF10	9.20387	0.38801	3.45286e-20	3.19699e-19
		JMY	9.20108	0.369866	3.54378e-20	3.27872e-19
		UBE2D1	9.1522	0.356452	5.57835e-20	5.13051e-19
		CHORDC1	9.13284	0.220581	6.67282e-20	6.09195e-19
		SLC7A5	9.11149	0.139394	8.12546e-20	7.39637e-19
		NDUFS5	9.09259	0.0353797	9.67046e-20	8.79629e-19
		TUBA1A	8.96744	0.112757	3.03496e-19	2.70703e-18
		AIF1	8.9117	0.770683	5.02576e-19	4.43174e-18
		HSP90B1	8.89526	0.0765025	5.82823e-19	5.13207e-18
		WDR74	8.89103	0.339884	6.05466e-19	5.32767e-18
		CLEC2D	8.85576	0.118091	8.31113e-19	7.28736e-18
		RASGRP1	8.84269	0.290555	9.34442e-19	8.18181e-18
		NKAP	8.83588	0.39632	9.93163e-19	8.68982e-18
		CD55	8.82333	0.225571	1.11102e-18	9.71422e-18
		PDCL3	8.81385	0.180839	1.20915e-18	1.05277e-17
		MORF4L2	8.80516	0.28723	1.30666e-18	1.13528e-17
		IFI27	8.78735	1.51189	1.53124e-18	1.32484e-17
		FAAH2	8.74914	1.47227	2.14986e-18	1.84625e-17
		SFT2D1	8.73374	0.325624	2.46384e-18	2.10529e-17
		SRSF9	8.72236	0.179411	2.72459e-18	2.3233e-17
		TXNL4A	8.67507	0.333396	4.13293e-18	3.493e-17
		CSRNP1	8.66284	0.153296	4.60144e-18	3.8784e-17
		CARS	8.65611	0.415128	4.88134e-18	4.11153e-17
		GTPBP8	8.65553	0.485946	4.90626e-18	4.12691e-17
		SERINC3	8.61971	0.231625	6.7126e-18	5.61965e-17
		APOC1	8.56146	1.95063	1.11444e-17	9.27358e-17
		MYADM	8.54919	0.164463	1.23958e-17	1.02735e-16
		RASSF4	8.53178	1.43267	1.44112e-17	1.1912e-16
		NFKB1	8.5054	0.295288	1.80962e-17	1.48985e-16
		CLECL1	8.49779	0.702318	1.93231e-17	1.58874e-16
		TYROBP	8.42802	1.20189	3.51572e-17	2.86217e-16
		CYTH1	8.38651	0.218205	5.00798e-17	4.04083e-16
		RGS2	8.38648	0.14844	5.0091e-17	4.04083e-16
		TRMT10C	8.35106	0.361172	6.76522e-17	5.4398e-16
		JADE2	8.34095	0.427208	7.36954e-17	5.91805e-16
		SET	8.3015	0.123213	1.02809e-16	8.20818e-16
		AHSA1	8.28902	0.214447	1.14181e-16	9.06943e-16
		YTHDC1	8.20969	0.192307	2.2176e-16	1.74138e-15
		TRAPPC10	8.1561	0.505108	3.4603e-16	2.69843e-15
		CYSTM1	8.14512	0.384783	3.78902e-16	2.94921e-15
		LBHD1	8.14021	1.7379	3.94606e-16	3.06759e-15
		SEPT6	8.13834	0.124209	4.00741e-16	3.11333e-15
		GPCPD1	8.13545	0.311242	4.10429e-16	3.1866e-15
		RASGEF1B	8.1051	0.355323	5.2702e-16	4.07145e-15
		SPTAN1	8.10366	0.157316	5.3328e-16	4.11724e-15
		BIK	8.10357	0.754102	5.33686e-16	4.11781e-15
		BET1L	8.07408	0.458364	6.79891e-16	5.21993e-15
		SRSF10	8.07362	0.119049	6.82467e-16	5.23647e-15
		AKNA	8.06897	0.129906	7.08967e-16	5.43643e-15
		KDM6B	8.03375	0.25696	9.45389e-16	7.19598e-15
		CHN1	8.03046	0.459381	9.71047e-16	7.3777e-15
		BEX2	8.00122	0.927247	1.23193e-15	9.33123e-15
		KRT86	7.95352	0.57153	1.81289e-15	1.36153e-14
		RNASEK	7.94785	0.123315	1.89779e-15	1.42271e-14
		ZBTB38	7.9111	0.201775	2.55132e-15	1.90459e-14
		RARA	7.89101	0.357116	2.99754e-15	2.22697e-14
		DUSP5	7.86072	0.303882	3.81923e-15	2.83066e-14
		ARF1	7.86017	0.0289702	3.83628e-15	2.84159e-14
		UTS2	7.84441	1.03518	4.3501e-15	3.21835e-14
		C11orf58	7.84188	0.0749599	4.43863e-15	3.28189e-14
		BRI3	7.8131	0.632644	5.57993e-15	4.10374e-14
		PPP1R10	7.74871	0.254352	9.28325e-15	6.7513e-14
		SIK3	7.71812	0.42318	1.18062e-14	8.5361e-14
		HNRNPC	7.68517	0.0400632	1.52796e-14	1.09771e-13
		REL	7.66758	0.115368	1.7527e-14	1.25408e-13
		ABCG1	7.65285	0.271949	1.96573e-14	1.40246e-13
		RNF149	7.64516	0.103573	2.08684e-14	1.48802e-13
		G3BP1	7.63767	0.182388	2.21189e-14	1.57628e-13
		TMEM39A	7.61945	0.3934	2.54768e-14	1.81037e-13
		TERF1	7.5931	0.322539	3.12334e-14	2.21183e-13
		PDE4DIP	7.54975	0.304942	4.36109e-14	3.07432e-13
		LYZ	7.50518	2.26186	6.13418e-14	4.29012e-13
		ZPR1	7.50104	0.288762	6.33125e-14	4.42296e-13
		FAU	7.43944	0.0533546	1.01115e-13	7.02823e-13
		SOX4	7.42095	0.732845	1.16279e-13	8.06413e-13
		SRRM1	7.4119	0.0703508	1.245e-13	8.62466e-13
		IFNGR1	7.38358	0.29613	1.54092e-13	1.06094e-12
		SS18L2	7.37181	0.150155	1.68331e-13	1.15449e-12
		THUMPD1	7.3617	0.264356	1.81583e-13	1.24263e-12
		YBX3	7.34993	0.370856	1.98313e-13	1.35339e-12
		BCAS2	7.34795	0.148211	2.01274e-13	1.37284e-12
		C1QB	7.32208	1.70506	2.44159e-13	1.65625e-12
		IQGAP2	7.28151	0.207682	3.30101e-13	2.22706e-12
		APLP2	7.2606	0.390081	3.85374e-13	2.59011e-12
		LUC7L	7.23534	0.272885	4.64359e-13	3.11086e-12
		CDC34	7.23348	0.601655	4.70757e-13	3.15202e-12
		MTFP1	7.22506	0.282678	5.00892e-13	3.34836e-12
		RNF168	7.16423	0.318496	7.82258e-13	5.18455e-12
		SIK2	7.15572	0.498235	8.3233e-13	5.50465e-12
		SPOCK2	7.13345	0.0684174	9.78835e-13	6.43924e-12
		AP3S1	7.1173	0.195704	1.10066e-12	7.21386e-12
		HIVEP1	7.1146	0.61076	1.12238e-12	7.35237e-12
		TAX1BP1	7.09441	0.0964785	1.29906e-12	8.49178e-12
		TRIM28	7.08606	0.32895	1.37985e-12	9.0057e-12
		MAF1	7.05397	0.168146	1.73888e-12	1.1266e-11
		ERF	7.03161	0.596003	2.04165e-12	1.31657e-11
		IMPDH2	7.00882	0.282412	2.40333e-12	1.54739e-11
		CD81	6.95254	0.2996	3.58769e-12	2.29446e-11
		ETF1	6.94756	0.191089	3.71656e-12	2.37443e-11
		KAT6B	6.94508	0.299059	3.78255e-12	2.4141e-11
		ZDBF2	6.94082	0.630162	3.89826e-12	2.48667e-11
		PGRMC2	6.9245	0.645876	4.37527e-12	2.78237e-11
		WTAP	6.91728	0.141981	4.6039e-12	2.92027e-11
		C1QA	6.89741	1.61346	5.29578e-12	3.34545e-11
		RFTN1	6.86313	0.194745	6.73683e-12	4.23638e-11
		RBM5	6.83969	0.288814	7.93661e-12	4.97321e-11
		KPNA2	6.83036	0.152487	8.46991e-12	5.29935e-11
		PHACTR2	6.82515	0.610569	8.78333e-12	5.48439e-11
		IL21R	6.799	0.215969	1.05349e-11	6.55172e-11
		EFHD2	6.79769	0.24082	1.06312e-11	6.60828e-11
		HNRNPUL1	6.7923	0.110732	1.10357e-11	6.84598e-11
		SCAF11	6.77155	0.132559	1.27411e-11	7.88032e-11
		NCALD	6.76719	0.72637	1.31304e-11	8.11701e-11
		SYPL1	6.75551	0.307881	1.42335e-11	8.76403e-11
		GOLGB1	6.74535	0.19911	1.52656e-11	9.38557e-11
		CCNDBP1	6.73457	0.16165	1.64417e-11	1.00886e-10
		PMCH	6.72772	2.53633	1.72341e-11	1.05644e-10
		PAPOLA	6.72143	0.0992399	1.79947e-11	1.0998e-10
		HIST1H4C	6.70213	0.0722277	2.05409e-11	1.24988e-10
		PPP4R3A	6.69498	0.224024	2.15704e-11	1.30931e-10
		ZNF184	6.69432	0.607875	2.16673e-11	1.31456e-10
		NUDT11	6.67605	2.93225	2.45476e-11	1.48278e-10
		RNF114	6.66685	0.172931	2.61344e-11	1.57556e-10
		IER5L	6.63826	0.594871	3.17412e-11	1.90524e-10
		SELL	6.63284	0.472992	3.29281e-11	1.97553e-10
		SMARCA5	6.58742	0.139444	4.47531e-11	2.66308e-10
		PPIL4	6.55342	0.286589	5.62328e-11	3.32863e-10
		FBXO34	6.53463	0.337005	6.37669e-11	3.76025e-10
		SIVA1	6.52196	0.129179	6.93922e-11	4.07839e-10
		CST3	6.5116	0.990979	7.43554e-11	4.3536e-10
		SLC25A46	6.48962	0.352181	8.60545e-11	5.02201e-10
		CEBPZ	6.45733	0.167692	1.06565e-10	6.16678e-10
		ARIH1	6.43598	0.264691	1.22675e-10	7.07593e-10
		NDEL1	6.428	0.246842	1.29293e-10	7.43692e-10
		ZNF24	6.40564	0.243626	1.49739e-10	8.58112e-10
		EML4	6.40039	0.0805858	1.5498e-10	8.87325e-10
		SYNGR2	6.39827	0.131828	1.57152e-10	8.9893e-10
		NOP56	6.394	0.217788	1.61597e-10	9.2393e-10
		WDR47	6.39279	0.43934	1.62886e-10	9.30871e-10
		IFRD1	6.36176	0.143131	1.99449e-10	1.13669e-09
		SH2D2A	6.34717	0.0745516	2.19313e-10	1.2476e-09
		PASK	6.34614	0.552545	2.20777e-10	1.25535e-09
		UBE2D3	6.33237	0.00990749	2.41421e-10	1.37022e-09
		URI1	6.29549	0.369552	3.06421e-10	1.72729e-09
		RAD21	6.26226	0.0841081	3.79433e-10	2.13111e-09
		PPP1R16B	6.25847	0.160766	3.88762e-10	2.18055e-09
		BRD7	6.22538	0.35492	4.80404e-10	2.68364e-09
		CYTH3	6.21118	0.659855	5.25876e-10	2.92843e-09
		TOM1	6.16387	0.324724	7.09863e-10	3.91957e-09
		DDX6	6.14982	0.122684	7.75708e-10	4.26794e-09
		NINJ1	6.10266	0.223342	1.04316e-09	5.67902e-09
		SURF2	6.10245	0.263594	1.04458e-09	5.68424e-09
		SF3B2	6.08248	0.059984	1.18336e-09	6.41411e-09
		ZC3HAV1	6.07686	0.0987779	1.22558e-09	6.63427e-09
		C1QC	6.04633	1.34917	1.48184e-09	7.99009e-09
		NOLC1	6.04438	0.268203	1.49982e-09	8.08352e-09
		METTL8	6.04171	0.54965	1.52485e-09	8.21483e-09
		UBE2F	5.99766	0.465792	2.00185e-09	1.07056e-08
		FNBP4	5.99711	0.132488	2.00862e-09	1.07372e-08
		ELOVL5	5.96072	0.110054	2.51124e-09	1.33321e-08
		GNG2	5.94317	0.0350577	2.79565e-09	1.47724e-08
		MLF1	5.94056	0.55488	2.84056e-09	1.49969e-08
		RSL1D1	5.9342	0.105062	2.95278e-09	1.55695e-08
		SMU1	5.92618	0.239538	3.10056e-09	1.63349e-08
		PON3	5.90272	1.90196	3.57567e-09	1.87424e-08
		ARPC1A	5.87033	0.731142	4.34917e-09	2.26724e-08
		TSC22D1	5.85691	0.424049	4.71557e-09	2.45309e-08
		CENPC	5.82306	0.194128	5.77798e-09	2.98697e-08
		SLBP	5.81944	0.103876	5.90438e-09	3.04978e-08
		ATF7IP	5.81011	0.141359	6.24318e-09	3.21808e-08
		FOXO1	5.80626	0.320267	6.38848e-09	3.2916e-08
		GFOD1	5.80173	0.407524	6.56349e-09	3.37897e-08
		SYNE1	5.77022	0.179121	7.9169e-09	4.06056e-08
		TC2N	5.76602	0.163563	8.11635e-09	4.1577e-08
		RAP2B	5.72443	0.342962	1.03779e-08	5.29433e-08
		CHD2	5.7151	0.1149	1.09639e-08	5.57912e-08
		KLRG1	5.69953	0.210775	1.20142e-08	6.09498e-08
		WBP11	5.69899	0.173984	1.20522e-08	6.10829e-08
		INSIG1	5.69746	0.154373	1.21607e-08	6.15828e-08
		SEC14L2	5.69005	0.862121	1.27001e-08	6.42097e-08
		PCED1B	5.67467	0.201446	1.38955e-08	7.01102e-08
		ICAM2	5.67117	0.495655	1.41822e-08	7.15279e-08
		RNMT	5.66508	0.194837	1.46958e-08	7.40579e-08
		TGIF2	5.64937	0.305372	1.61038e-08	8.06295e-08
		PARL	5.62259	0.658189	1.8811e-08	9.37302e-08
		NLRP6	5.60931	1.34985	2.03131e-08	1.0081e-07
		TMF1	5.60769	0.148129	2.05047e-08	1.01639e-07
		CHPT1	5.58342	0.545147	2.35837e-08	1.16389e-07
		CXCL16	5.58026	0.597532	2.40156e-08	1.1838e-07
		CCDC47	5.55728	0.230346	2.74014e-08	1.34588e-07
		RALA	5.55648	0.193439	2.75272e-08	1.35152e-07
		GALNT11	5.55533	0.262045	2.77092e-08	1.35938e-07
		TRIM44	5.54764	0.391697	2.89556e-08	1.41773e-07
		RIC8A	5.5352	0.236057	3.10867e-08	1.51907e-07
		POLR3E	5.53322	0.384571	3.14396e-08	1.53511e-07
		DGKZ	5.53209	0.19272	3.16436e-08	1.54385e-07
		TLK1	5.504	0.215493	3.7127e-08	1.80217e-07
		ACSL3	5.47307	0.333019	4.42317e-08	2.13784e-07
		GLA	5.47177	0.23809	4.45574e-08	2.15274e-07
		EMG1	5.46456	0.579247	4.64057e-08	2.23942e-07
		GOLPH3	5.45615	0.152755	4.86572e-08	2.34534e-07
		TRMO	5.44836	0.347326	5.08354e-08	2.44369e-07
		HERC5	5.44524	0.388959	5.17355e-08	2.48599e-07
		N4BP2L2	5.43762	0.104256	5.39982e-08	2.5887e-07
		SERP2	5.42349	0.983939	5.84455e-08	2.79542e-07
		NXT1	5.41196	0.187434	6.23387e-08	2.97475e-07
		CTR9	5.40869	0.205011	6.34879e-08	3.0261e-07
		DNLZ	5.38108	0.710059	7.40396e-08	3.5115e-07
		EGLN2	5.37263	0.353412	7.7595e-08	3.6703e-07
		DHX36	5.36924	0.121314	7.90676e-08	3.73854e-07
		STX5	5.36421	0.214188	8.13067e-08	3.84001e-07
		ETV1	5.36214	0.488718	8.2242e-08	3.88123e-07
		SLC25A3	5.34481	0.00863012	9.05119e-08	4.26017e-07
		GLCCI1	5.34403	0.316865	9.0902e-08	4.27691e-07
		TSSC4	5.33932	0.244153	9.32981e-08	4.38632e-07
		RGPD2	5.30386	0.965148	1.13379e-07	5.29229e-07
		CYP20A1	5.26888	0.267086	1.37256e-07	6.38761e-07
		EPB41	5.25986	0.190768	1.44163e-07	6.69145e-07
		TCEAL3	5.25556	0.688587	1.47573e-07	6.84192e-07
		CTSZ	5.25507	0.520714	1.47969e-07	6.85532e-07
		UAP1	5.21228	0.277638	1.8653e-07	8.5714e-07
		ERO1B	5.20886	0.226038	1.90005e-07	8.72787e-07
		DBF4	5.17767	0.204736	2.24669e-07	1.02973e-06
		NAPA	5.17009	0.0921474	2.33985e-07	1.06966e-06
		ZFP36L2	5.16894	0.0376062	2.35424e-07	1.07584e-06
		SMCHD1	5.15869	0.0674942	2.4868e-07	1.13391e-06
		FLNB	5.13857	0.936274	2.76837e-07	1.25906e-06
		PMEPA1	5.12855	0.362029	2.91988e-07	1.32651e-06
		EPHX2	5.12839	1.29639	2.92223e-07	1.32709e-06
		SC5D	5.11539	0.304513	3.13095e-07	1.4198e-06
		DYNLL2	5.1022	0.379047	3.3573e-07	1.51966e-06
		ZC3H11A	5.09412	0.369761	3.50357e-07	1.58241e-06
		PFDN5	5.09196	-0.0092249	3.54384e-07	1.59885e-06
		MAP3K2	5.07305	0.20541	3.91493e-07	1.76179e-06
		IFI44L	5.07005	0.469419	3.97719e-07	1.78786e-06
		ATG2A	5.05928	0.286488	4.20852e-07	1.88911e-06
		TFIP11	5.04942	0.256772	4.43157e-07	1.98636e-06
		NAA50	5.04168	0.103929	4.61467e-07	2.06619e-06
		CD200	5.03494	0.817203	4.77993e-07	2.13633e-06
		CGGBP1	5.03156	0.158447	4.86515e-07	2.17286e-06
		SNRPD3	5.0278	0.0863653	4.96145e-07	2.21348e-06
		ATP2B1	5.01573	0.187803	5.28321e-07	2.34438e-06
		PHF3	4.99593	0.15082	5.85534e-07	2.59177e-06
		SEMA4A	4.99541	0.373511	5.87109e-07	2.59781e-06
		ELMO1	4.96766	0.234256	6.77648e-07	2.98459e-06
		TIPARP	4.96585	0.172507	6.84012e-07	3.00941e-06
		MED31	4.94857	0.299648	7.47605e-07	3.28221e-06
		CCDC59	4.92798	0.150736	8.30856e-07	3.63485e-06
		GTPBP1	4.92232	0.281242	8.55222e-07	3.73881e-06
		ZEB1	4.87546	0.288331	1.08556e-06	4.69943e-06
		RRP7A	4.87246	0.219583	1.10218e-06	4.76805e-06
		DDX27	4.86557	0.185365	1.14125e-06	4.92845e-06
		NFE2L2	4.85839	0.121105	1.18346e-06	5.10011e-06
		GPHN	4.85184	0.710843	1.22322e-06	5.26595e-06
		CAV1	4.80545	1.7405	1.54405e-06	6.60132e-06
		PLEKHA3	4.79841	0.298871	1.59929e-06	6.83041e-06
		TESPA1	4.78318	0.35335	1.72547e-06	7.35162e-06
		FCMR	4.782	0.189465	1.73564e-06	7.39242e-06
		MKRN1	4.7797	0.204808	1.75554e-06	7.46948e-06
		BPGM	4.77949	0.315191	1.75742e-06	7.4749e-06
		CRTAM	4.7388	0.10568	2.1499e-06	9.07582e-06
		MAT2B	4.72215	0.0903922	2.33359e-06	9.82785e-06
		CD84	4.71746	0.218811	2.38804e-06	1.00503e-05
		STAU1	4.71556	0.142257	2.41041e-06	1.01344e-05
		PITPNC1	4.70138	0.1615	2.58405e-06	1.08275e-05
		SLU7	4.69377	0.208897	2.68221e-06	1.12199e-05
		CDK16	4.67644	0.279374	2.91893e-06	1.21855e-05
		SRSF11	4.65961	0.0485471	3.16814e-06	1.32036e-05
		ATP6V0D1	4.65298	0.160189	3.27167e-06	1.36076e-05
		HNRNPL	4.61934	0.137603	3.84965e-06	1.59368e-05
		TREX1	4.60691	1.58531	4.08702e-06	1.68744e-05
		FAM107B	4.60371	0.150008	4.15028e-06	1.71185e-05
		YTHDF2	4.60204	0.147982	4.18369e-06	1.72506e-05
		ZNF410	4.59574	0.276621	4.31209e-06	1.7757e-05
		NCDN	4.59397	0.632428	4.3489e-06	1.7902e-05
		GPX4	4.59122	0.0390189	4.40652e-06	1.81332e-05
		N4BP1	4.58812	0.208721	4.47248e-06	1.83863e-05
		IMP3	4.58725	0.141963	4.49117e-06	1.8451e-05
		HERPUD2	4.58701	0.107485	4.49635e-06	1.84661e-05
		CD59	4.58482	0.393098	4.54374e-06	1.86484e-05
		ABT1	4.57915	0.189933	4.66875e-06	1.91465e-05
		ZNF394	4.5791	0.185789	4.66974e-06	1.91465e-05
		ZFAND5	4.57367	0.0843741	4.79258e-06	1.96372e-05
		STAT5B	4.56778	0.238253	4.92921e-06	2.01638e-05
		UBALD2	4.56636	0.285133	4.9626e-06	2.02936e-05
		DUSP1	4.55944	-0.013598	5.12906e-06	2.09606e-05
		BLVRA	4.55433	0.33856	5.25539e-06	2.14486e-05
		PSAP	4.54546	0.0783374	5.48166e-06	2.2306e-05
		CLN8	4.53335	0.716795	5.8055e-06	2.35774e-05
		PPP1CB	4.53086	0.13649	5.87432e-06	2.38412e-05
		RALGDS	4.51887	0.190221	6.21696e-06	2.51907e-05
		MED19	4.51721	0.272996	6.26597e-06	2.53727e-05
		IFI30	4.50996	0.872393	6.48387e-06	2.62293e-05
		KIAA0319L	4.50973	0.341354	6.49107e-06	2.62499e-05
		SRPRA	4.50823	0.111982	6.537e-06	2.64012e-05
		ACIN1	4.5034	0.157523	6.68733e-06	2.69996e-05
		EIF5A	4.49709	0.068962	6.88903e-06	2.7759e-05
		SMARCA2	4.49267	0.141135	7.03365e-06	2.83241e-05
		LMBRD1	4.49071	0.184173	7.0987e-06	2.85675e-05
		CCNT1	4.46275	0.197885	8.09145e-06	3.23528e-05
		HLA-F	4.45787	0.0210734	8.27787e-06	3.3065e-05
		CTNNB1	4.44576	0.199127	8.75836e-06	3.48844e-05
		ELP2	4.4359	0.26677	9.16883e-06	3.64258e-05
		ANKRD11	4.43578	0.150833	9.17402e-06	3.64347e-05
		SPRY2	4.42699	1.10324	9.5556e-06	3.79137e-05
		BCL3	4.41394	0.193479	1.01506e-05	4.01717e-05
		LSR	4.40335	0.491904	1.0659e-05	4.21165e-05
		GGT7	4.40294	0.86533	1.06794e-05	4.21571e-05
		NMB	4.40175	0.474361	1.07379e-05	4.23743e-05
		BAZ2B	4.39808	0.436493	1.09214e-05	4.30575e-05
		DNAJC21	4.3906	0.319109	1.13037e-05	4.44516e-05
		MTSS1	4.37877	0.439373	1.19352e-05	4.68461e-05
		STIP1	4.36997	0.158092	1.24266e-05	4.87285e-05
		DCTN6	4.35299	0.235546	1.34294e-05	5.25115e-05
		STAT3	4.34422	0.0465152	1.39771e-05	5.46012e-05
		SETD2	4.30487	0.159839	1.67083e-05	6.49231e-05
		STK4	4.3046	0.0250433	1.67287e-05	6.49823e-05
		RCE1	4.30414	0.247889	1.67638e-05	6.50981e-05
		IL10RA	4.30018	0.0896545	1.70662e-05	6.62517e-05
		NFATC1	4.28968	0.335891	1.7893e-05	6.93097e-05
		SF3B1	4.28683	0.0424647	1.81244e-05	7.01621e-05
		SH3TC1	4.26262	0.658065	2.02043e-05	7.78249e-05
		HIGD1A	4.24969	0.308977	2.14066e-05	8.22521e-05
		APP	4.24477	0.883982	2.18822e-05	8.38976e-05
		ZNF100	4.23832	0.53418	2.25199e-05	8.6236e-05
		UBTF	4.21819	0.239381	2.4627e-05	9.40434e-05
		BEX4	4.20634	0.347107	2.59542e-05	9.90204e-05
		ZSWIM6	4.201	0.596251	2.65739e-05	0.000101198
		IFFO2	4.18344	0.562019	2.87131e-05	0.000108976
		OFD1	4.17708	0.151233	2.95272e-05	0.000111827
		MRPL20	4.14042	0.118543	3.46673e-05	0.000130457
		DHCR7	4.13176	0.392293	3.60004e-05	0.000135187
		RSRP1	4.10975	0.0402688	3.96086e-05	0.000148127
		TMEM50B	4.10972	0.168905	3.96135e-05	0.000148127
		HEBP2	4.10399	0.306513	4.06084e-05	0.000151756
		TMEM259	4.09925	0.193018	4.14498e-05	0.000154667
		GK	4.08569	0.480218	4.39464e-05	0.000163491
		DUSP11	4.08187	0.180754	4.46742e-05	0.000166149
		KIAA1324	4.08065	0.671684	4.49099e-05	0.000166975
		ERCC5	4.07458	0.21837	4.60976e-05	0.00017134
		RAB21	4.07161	0.25769	4.66884e-05	0.000173484
		KLF3	4.06136	0.268812	4.87873e-05	0.00018085
		ARMCX3	4.05614	0.188704	4.98914e-05	0.000184722
		LMBR1L	4.04567	0.273975	5.21737e-05	0.000192654
		PKIA	4.04114	0.644337	5.31926e-05	0.000196239
		ARIH2	4.04107	0.117976	5.32077e-05	0.000196239
		IER5	4.03465	0.182685	5.46833e-05	0.000201203
		KDM2A	4.02939	0.144816	5.5922e-05	0.000205517
		SLC25A32	4.02604	0.207894	5.67239e-05	0.000208217
		NXF1	4.01397	0.252799	5.97048e-05	0.000218642
		MSL2	4.01033	0.224335	6.06339e-05	0.000221586
		GATA3	3.99913	0.126154	6.35749e-05	0.000231856
		FCRL3	3.99228	0.507285	6.54402e-05	0.000238169
		KMT5C	3.98947	0.378286	6.62202e-05	0.000240725
		TSC22D2	3.98694	0.220484	6.69305e-05	0.000243164
		MEF2D	3.98226	0.216529	6.82618e-05	0.000247639
		LENG1	3.98058	0.256044	6.87485e-05	0.000249331
		ATP6V0E1	3.96446	-0.00108844	7.35611e-05	0.000266163
		NOP2	3.96206	0.277483	7.43072e-05	0.000268784
		SUPT6H	3.95045	0.185621	7.80052e-05	0.000281586
		KDM2B	3.94326	0.241955	8.03817e-05	0.000289491
		RABGEF1	3.9404	0.378265	8.13471e-05	0.000292883
		EXOSC6	3.91953	0.44434	8.87224e-05	0.000318236
		PHF12	3.91395	0.255827	9.07991e-05	0.000325027
		ANKHD1	3.90697	0.228415	9.34603e-05	0.000333687
		PTPRM	3.88517	0.904805	0.00010226	0.000363433
		ODC1	3.87988	0.0761922	0.000104507	0.000370568
		PRKCA	3.86885	0.501691	0.000109349	0.000386853
		POLR1E	3.81169	0.234462	0.000138021	0.000481694
		MED30	3.80882	0.178993	0.000139631	0.000487039
		ALYREF	3.80227	0.472784	0.000143375	0.000499538
		SOCS3	3.79697	0.160336	0.000146473	0.000509902
		ANK3	3.77609	0.628993	0.00015931	0.000553659
		GKAP1	3.77331	0.933449	0.000161097	0.000559712
		TAF7	3.77309	0.0939407	0.000161238	0.000560045
		GGPS1	3.76224	1.11351	0.000168395	0.000583924
		CDK13	3.75383	0.201941	0.000174156	0.000603226
		NDRG1	3.7436	0.239659	0.000181399	0.000627614
		HMCES	3.73351	0.229466	0.000188833	0.00065206
		PARD6A	3.7333	0.355365	0.000188985	0.000652403
		LAYN	3.73291	0.306653	0.000189281	0.000653242
		CHMP2B	3.73233	0.185489	0.000189717	0.000654566
		PIP5K1B	3.72008	1.45957	0.000199157	0.000685358
		NANS	3.71544	0.202838	0.000202846	0.000696958
		TNFSF12	3.70498	0.407124	0.00021141	0.000724777
		PDE7B	3.69563	0.584403	0.000219346	0.000750737
		ERRFI1	3.6867	0.411446	0.000227176	0.000775827
		CD80	3.68501	1.26233	0.000228696	0.000780588
		TSHZ1	3.68172	0.439225	0.000231668	0.000790295
		RLIM	3.67946	0.268693	0.000233733	0.000796682
		EMC7	3.67804	0.109422	0.00023503	0.000800663
		GCDH	3.67681	0.319806	0.000236171	0.000804108
		IRF2BP2	3.67276	0.167572	0.000239946	0.000816291
		LETM2	3.67242	0.44789	0.00024026	0.000817135
		POLR2F	3.66542	0.13268	0.000246934	0.000838454
		GFPT2	3.66521	0.746334	0.000247139	0.000838921
		RABGAP1L	3.65821	0.0926836	0.000253984	0.000860743
		RBBP5	3.64554	0.301802	0.00026683	0.000902059
		TOPORS	3.63672	0.188597	0.000276135	0.000931741
		STX11	3.6361	0.16616	0.0002768	0.00093373
		FXYD6	3.63582	3.21216	0.000277103	0.000934498
		HOOK2	3.63295	0.320968	0.000280197	0.000944676
		KANSL2	3.63097	0.206315	0.000282353	0.000951684
		POFUT2	3.62085	0.385123	0.000293642	0.000988928
		SBDS	3.61464	0.0871803	0.000300766	0.001011
		SPPL3	3.61407	0.394007	0.000301428	0.00101282
		EIF1AD	3.61403	0.32952	0.000301472	0.00101282
		HNRNPK	3.60807	-0.0100505	0.000308477	0.00103552
		KLHL24	3.60641	0.173692	0.000310466	0.00104163
		ADAMTS6	3.60523	0.767648	0.000311872	0.0010455
		FAM129A	3.60128	0.107942	0.00031666	0.00106041
		VAPA	3.59889	0.0582654	0.000319574	0.00106901
		THAP11	3.59149	0.294917	0.000328791	0.00109806
		AGO2	3.59042	0.203982	0.000330141	0.00110228
		GNG4	3.58961	0.987853	0.000331178	0.00110544
		JUNB	3.57776	-0.0153622	0.000346553	0.0011549
		ACBD3	3.57658	0.34215	0.000348119	0.00115918
		ZNF10	3.56806	0.228925	0.000359634	0.00119528
		PTP4A2	3.56772	0.0728973	0.000360104	0.0011962
		CEP120	3.56329	0.283826	0.000366241	0.00121561
		ZNF622	3.5536	0.183987	0.00037999	0.0012599
		ZBTB10	3.5447	0.744964	0.000393063	0.00130081
		MAZ	3.54179	0.146962	0.000397419	0.00131382
		PPIG	3.54057	0.0782939	0.00039926	0.00131956
		SLC4A10	3.53437	2.64992	0.000408742	0.00134912
		CCT6A	3.52551	0.08128	0.000422671	0.00139026
		DHX9	3.52489	0.149036	0.000423656	0.00139314
		RGS13	3.52443	1.31172	0.0004244	0.00139521
		FRAT1	3.52171	0.813576	0.00042878	0.00140885
		RMND5B	3.5216	0.843295	0.000428949	0.00140885
		WBP2	3.51874	0.124599	0.000433602	0.00142283
		HAVCR2	3.50934	0.140594	0.000449221	0.00147213
		BACH2	3.4944	0.466655	0.000475134	0.00155254
		TIGIT	3.49328	0.0701286	0.000477129	0.00155865
		ARHGEF9	3.49254	0.288621	0.000478443	0.00156253
		BEST1	3.48918	0.560941	0.000484499	0.00158147
		TMEM59	3.48562	0.00244593	0.000491006	0.00160187
		TXK	3.46328	0.759737	0.000533641	0.00173731
		MAFF	3.45459	0.2179	0.000551138	0.00179098
		RUBCN	3.4527	0.294913	0.000555012	0.00180263
		RASGEF1A	3.44479	0.520444	0.000571509	0.00185524
		SYNC	3.44332	0.772961	0.000574611	0.00186482
		ILF2	3.44102	0.06043	0.000579525	0.00187929
		ARRDC2	3.43786	0.280465	0.000586329	0.00190086
		TNFRSF10B	3.43564	0.420862	0.000591145	0.00191547
		GTF3C1	3.42269	0.17447	0.000620056	0.00200339
		TLE3	3.41205	0.224862	0.000644768	0.00207729
		SESN3	3.41183	0.286719	0.000645282	0.0020784
		LRIG1	3.40569	0.403268	0.000659969	0.00212351
		PDP1	3.40127	0.351992	0.000670728	0.00215421
		ZBED2	3.39578	0.50493	0.000684324	0.00219334
		LRRC41	3.37838	0.267958	0.000729136	0.00232974
		ZMAT1	3.37619	0.821056	0.000734972	0.00234718
		DGKH	3.35739	0.359923	0.000786824	0.00249352
		NT5C3B	3.35695	0.409764	0.000788082	0.00249687
		EPHA4	3.35502	0.37545	0.000793595	0.00251235
		CD68	3.35393	0.80384	0.000796736	0.00252107
		HGSNAT	3.35293	0.25985	0.000799608	0.00252887
		COQ10A	3.35266	0.283408	0.000800378	0.00252987
		RAPGEF2	3.35261	0.563341	0.000800537	0.00252987
		CNIH1	3.35074	0.128854	0.000805969	0.00254574
		SMIM11A	3.32693	2.20921	0.000878072	0.00276013
		MX2	3.3205	0.198974	0.000898566	0.00282026
		THAP7	3.31833	0.210716	0.000905571	0.00284153
		TRA2B	3.31598	0.0536621	0.000913222	0.00286409
		TRIM4	3.29822	0.209665	0.000973014	0.00303932
		NOCT	3.29743	0.479573	0.000975726	0.00304703
		CAMK2N1	3.29586	1.0796	0.000981219	0.00306341
		ELOVL4	3.29133	0.671595	0.000997153	0.00310768
		RAB5C	3.29102	0.114024	0.000998238	0.00311028
		FAM169A	3.28568	0.92295	0.00101737	0.0031683
		INTS6	3.27881	0.202086	0.00104246	0.00324237
		NRBP1	3.27819	0.082648	0.00104474	0.00324789
		NOSIP	3.27781	0.119296	0.00104615	0.00325139
		PARD6G	3.27488	0.461458	0.00105705	0.00328281
		MED4	3.2682	0.142246	0.00108235	0.00335802
		MKKS	3.26517	0.346253	0.00109397	0.00339153
		FRAT2	3.25857	0.494228	0.00111975	0.00346712
		PPP1R13B	3.25491	0.766114	0.00113428	0.00350686
		BRD4	3.24763	0.136805	0.00116371	0.00359335
		DNTTIP2	3.23215	0.0905061	0.00122861	0.00378434
		CNOT7	3.22877	0.13035	0.00124323	0.00382463
		FCER1G	3.22824	0.977313	0.00124555	0.00383081
		TGS1	3.2267	0.175387	0.00125227	0.00384767
		TRIM24	3.21759	0.411217	0.00129274	0.00396125
		ST8SIA1	3.21575	0.464983	0.00130105	0.00398573
		FBXO33	3.20911	0.249569	0.00133146	0.00407182
		TNFSF4	3.20659	0.317696	0.0013432	0.00410673
		CAMK1D	3.20423	0.279213	0.00135425	0.00413746
		COPA	3.20164	0.134727	0.00136649	0.00416869
		SLC39A8	3.19205	0.275746	0.00141267	0.00429901
		RELA	3.17517	0.149206	0.00149747	0.0045448
		FAM13B	3.17293	0.154783	0.0015091	0.00457897
		CD79A	3.16646	1.44005	0.00154307	0.00467862
		PRKX	3.1659	0.159323	0.00154602	0.00468639
		BAZ1A	3.16482	0.0818056	0.00155177	0.00470268
		TERF2IP	3.16083	0.0129713	0.00157319	0.00476064
		FBXO21	3.15931	0.227228	0.00158145	0.00478327
		ARHGAP5	3.15423	0.595662	0.00160924	0.00485906
		CYTH2	3.14567	0.214391	0.00165707	0.00499011
		CCT3	3.14502	0.0659133	0.00166077	0.00499884
		KIAA1191	3.13835	0.155483	0.00169899	0.00510891
		PER2	3.13771	0.627118	0.00170272	0.00511765
		TUBB2A	3.13587	0.150478	0.00171346	0.00514619
		CLK4	3.1287	0.178477	0.00175582	0.0052645
		GPR183	3.12854	0.115449	0.00175678	0.0052661
		IVNS1ABP	3.11578	0.0785257	0.00183458	0.0054834
		DPF2	3.11035	0.179171	0.00186863	0.0055798
		NUDT3	3.10807	0.291948	0.00188317	0.0056205
		PAIP2	3.09658	0.0163958	0.0019577	0.00582614
		MAP2K2	3.08711	0.188167	0.00202115	0.00600346
		PPM1K	3.08226	0.113009	0.00205436	0.00609917
		ZNF14	3.07989	0.466467	0.00207078	0.00614644
		G3BP2	3.07142	0.0379159	0.00213042	0.00630839
		ENDOG	3.05714	0.715483	0.00223456	0.00659763
		PPP2R5A	3.05303	0.181685	0.00226541	0.00668098
		MSI2	3.05133	0.188549	0.00227832	0.00671429
		PRKAR2A	3.04477	0.15041	0.00232855	0.0068493
		ZC3H12C	3.03795	0.733844	0.00238193	0.00699471
		RAMP1	3.02537	2.00316	0.00248328	0.00728199
		SF3B4	3.00637	0.101369	0.0026439	0.00771046
		POU3F1	3.00632	0.969774	0.00264432	0.00771046
		SLC2A3	3.00339	0.0251732	0.00266986	0.00777889
		WNT10A	3.00335	0.476965	0.00267029	0.00777889
		HNRNPD	3.00308	0.124498	0.00267259	0.00778375
		RDH10	3.0021	0.462906	0.00268123	0.00780525
		PAXBP1	2.99543	0.282114	0.0027406	0.00796474
		CXorf40B	2.99379	0.230056	0.00275536	0.00800042
		PDCD7	2.98852	0.225993	0.00280333	0.00813779
		MPHOSPH10	2.9876	0.21026	0.00281173	0.00816028
		TRIM39	2.9744	0.337612	0.00293566	0.00849609
		ITPR1	2.97176	0.178149	0.00296094	0.00855928
		ECI1	2.9616	0.531923	0.00306042	0.00882833
		CTSD	2.95407	0.107126	0.00313609	0.0090403
		ZBTB21	2.95389	0.285341	0.00313793	0.00904351
		XPC	2.94936	0.184935	0.00318428	0.00915663
		LDHA	2.94934	-0.0527072	0.00318456	0.00915663
		SERPINB9	2.9241	0.0910659	0.00345456	0.00988028
		DMWD	2.92114	0.565793	0.00348752	0.0099625
		SYT11	2.90835	0.151169	0.00363342	0.0103394
		HDGF	2.90051	0.210624	0.00372555	0.0105822
		SIK1	2.89509	0.502771	0.00379047	0.0107444
		BCL7C	2.89271	0.222697	0.00381936	0.0108218
		SAP30BP	2.88744	0.12539	0.00388391	0.0109867
		AKAP8L	2.88539	0.204514	0.00390925	0.0110534
		MS4A1	2.8755	0.595699	0.00403387	0.0113824
		MOGS	2.87538	0.284098	0.00403536	0.011384
		BRAF	2.87517	0.182938	0.00403807	0.011389
		CCR4	2.87225	0.427928	0.00407562	0.0114845
		SLC3A2	2.86964	0.0279745	0.00410941	0.0115692
		ZHX2	2.86884	0.268671	0.00411983	0.0115959
		NEK7	2.86691	0.146622	0.00414503	0.0116589
		WSB2	2.86455	0.355613	0.00417608	0.0117421
		TUBB4A	2.86362	0.839661	0.00418831	0.0117673
		SNX18	2.85124	0.30639	0.00435496	0.0121968
		TGFBR3	2.84557	0.199404	0.00443321	0.0123964
		PCM1	2.84487	0.0977694	0.00444302	0.012421
		SMPDL3A	2.83635	2.17976	0.00456322	0.0127341
		NTMT1	2.83516	0.180227	0.00458032	0.0127747
		ITSN2	2.83079	0.0812333	0.00464339	0.0129404
		ELF2	2.82627	0.202432	0.0047094	0.0131067
		CHKA	2.81663	0.708697	0.00485311	0.0134915
		SNAI3	2.81457	0.25724	0.00488428	0.0135721
		SUPT5H	2.81099	0.126215	0.00493892	0.0137147
		CADM1	2.80155	0.411451	0.0050857	0.0141033
		SF3A3	2.80087	0.155585	0.00509649	0.0141301
		AEBP2	2.79849	0.275789	0.00513419	0.0142251
		IGFBP4	2.78205	0.438844	0.0054016	0.0149326
		FLT1	2.77613	1.65553	0.00550109	0.0151671
		CCDC93	2.77569	0.219026	0.00550845	0.0151773
		BOD1L1	2.77491	0.15608	0.00552175	0.0152106
		NAP1L2	2.77418	0.848219	0.00553412	0.0152413
		SLC1A4	2.77326	0.243788	0.00554972	0.0152774
		CHRNE	2.76422	0.728487	0.0057059	0.0156761
		PIK3CB	2.76356	0.325569	0.0057174	0.0157024
		EIF1B	2.76215	0.0718885	0.0057422	0.0157653
		ZNF708	2.75417	0.280779	0.00588415	0.0161443
		RNF220	2.75205	0.238124	0.00592232	0.0162383
		HEXIM1	2.74775	0.159304	0.00600059	0.0164238
		ZNF639	2.74604	0.324176	0.00603199	0.0165062
		ZNF506	2.73899	0.229592	0.0061629	0.0168458
		TMEM11	2.73504	0.199423	0.00623718	0.0170338
		SERPINB8	2.7297	0.576828	0.0063392	0.0172972
		ZNF862	2.72586	0.329869	0.00641348	0.0174884
		ZBTB4	2.70188	0.25561	0.00689489	0.018727
		C9orf78	2.68508	0.0470741	0.00725123	0.0196389
		MRFAP1	2.68144	0.0738737	0.00733068	0.0198411
		NRIP1	2.67795	0.492867	0.00740743	0.0200445
		PAM	2.67503	0.167428	0.00747222	0.0201934
		DCAF15	2.66987	0.283168	0.00758801	0.0204706
		HMGN3	2.66288	0.0969841	0.00774743	0.0208826
		NAGK	2.66219	0.229283	0.00776331	0.0209208
		MEPCE	2.65748	0.27817	0.00787272	0.0212064
		SPAG4	2.65462	0.598147	0.00793967	0.0213636
		FBXO10	2.65449	0.955671	0.0079429	0.0213677
		MTMR8	2.65219	0.641865	0.00799713	0.0215042
		MAN2A1	2.65193	0.159553	0.0080034	0.0215164
		SCAPER	2.63942	0.250725	0.00830488	0.0222834
		MZT2B	2.63531	0.0704949	0.00840607	0.0225355
		SENP2	2.63088	0.254764	0.00851642	0.0228066
		ABHD6	2.62779	0.492614	0.00859411	0.0230048
		BARX2	2.62672	1.30053	0.00862127	0.0230725
		IL4I1	2.62645	1.3958	0.00862819	0.023081
		ADAM28	2.62613	0.628958	0.00863608	0.0230972
		ARL13B	2.61258	0.311549	0.00898618	0.0239509
		NR5A2	2.61005	0.662465	0.00905279	0.0241233
		EID1	2.60936	0.0192201	0.00907123	0.024162
		GAS7	2.60868	0.623788	0.00908925	0.0242048
		TP53INP2	2.5935	0.289494	0.00950045	0.0252349
		RANGAP1	2.58823	0.196408	0.00964716	0.0255862
		MARCH9	2.57977	0.49262	0.00988669	0.0261935
		LGR6	2.57559	0.661391	0.0100068	0.0264947
		EMB	2.57151	0.0342969	0.0101256	0.0267864
		ZDHHC2	2.56791	0.438256	0.0102314	0.0270433
		ARL8A	2.56586	0.294835	0.010292	0.0271906
		PGK1	2.5658	-0.0199591	0.0102937	0.0271906
		DUSP8	2.55789	0.448574	0.0105308	0.0277519
		BTN3A3	2.55107	0.140216	0.0107394	0.0282715
		UBE2M	2.54493	0.286376	0.0109298	0.0287607
		MLLT3	2.54053	0.158649	0.0110685	0.0290796
		QPRT	2.53212	1.34014	0.0113374	0.0297197
		PRPF6	2.52951	0.127119	0.0114223	0.0299233
		POR	2.5236	0.190583	0.0116159	0.0303919
		ESCO1	2.51247	0.17076	0.011989	0.0312769
		MALT1	2.5055	0.179569	0.0122277	0.0318582
		HNRNPF	2.50335	-0.00340799	0.0123023	0.0320237
		SV2A	2.50011	0.853953	0.0124154	0.0322862
		PPFIA1	2.49504	0.265925	0.0125942	0.0326897
		JMJD6	2.49142	0.0572543	0.0127233	0.0329834
		METTL21A	2.49032	0.320595	0.0127626	0.0330714
		RHOG	2.48954	0.0310939	0.0127909	0.0331378
		RAB35	2.48906	0.162903	0.0128083	0.0331758
		LMBR1	2.48719	0.178292	0.0128755	0.0333431
		MXD4	2.48183	0.173016	0.013071	0.0338
		EAPP	2.48093	0.123448	0.013104	0.0338782
		MBD2	2.47245	0.190021	0.0134189	0.0346273
		CDK11A	2.46116	0.164185	0.013849	0.0356556
		PRR4	2.46026	2.81117	0.0138836	0.0357374
		TSHR	2.45773	1.53451	0.0139818	0.0359676
		PDE4A	2.45629	0.259904	0.0140381	0.0361035
		FXN	2.44989	0.715819	0.01429	0.0366996
		UPF3B	2.44624	0.163415	0.0144353	0.0370498
		NAA10	2.44333	0.174968	0.0145525	0.0373042
		ATP9B	2.43516	0.222313	0.0148853	0.038063
		CCNL2	2.43095	0.159729	0.0150592	0.0384364
		MAPRE2	2.41417	0.0470776	0.015771	0.0401623
		CTSO	2.41001	0.536087	0.0159521	0.040557
		TMEM167B	2.40984	0.1915	0.0159596	0.0405676
		SESN2	2.40029	0.202273	0.0163823	0.0415145
		NFU1	2.39882	0.170776	0.0164481	0.0416696
		ZNF79	2.3977	0.45751	0.0164982	0.0417655
		C18orf32	2.39666	0.128332	0.0165453	0.0418677
		AMD1	2.39488	0.0580021	0.0166259	0.0420222
		NCOA5	2.39388	0.31186	0.0166712	0.0421175
		FTSJ3	2.39117	0.240633	0.0167946	0.0423777
		PLEKHF2	2.39049	0.221539	0.0168259	0.042422
		SIDT1	2.37919	0.208087	0.0173506	0.0436121
		MAFG	2.37711	0.631986	0.0174488	0.0438411
		HIPK2	2.37544	0.386026	0.0175281	0.0440136
		MAML1	2.37525	0.272419	0.0175373	0.0440198
		AKAP17A	2.37516	0.177799	0.0175412	0.0440198
		CDR2	2.37325	0.198538	0.0176321	0.0442121
		PPP1R35	2.37236	0.221586	0.0176749	0.0442926
		EIF4B	2.3696	0.0217469	0.0178072	0.0445521
		DUS1L	2.36713	0.269312	0.0179268	0.0448243
		NABP1	2.36457	0.162142	0.0180509	0.0451162
		MOXD1	2.35975	1.64826	0.0182873	0.0456246
		BAIAP2	2.35802	0.408162	0.0183725	0.0458186
		GFPT1	2.35671	0.15966	0.0184378	0.0459723
		CRY2	2.35253	0.33195	0.0186463	0.0464453
		ASPH	2.35242	0.333311	0.0186516	0.0464493
		USP9X	2.35047	0.167931	0.0187497	0.0466655
		NSFL1C	2.34629	0.156569	0.0189614	0.0471451
		UTP3	2.34464	0.275829	0.0190454	0.0473256
		ZCCHC2	2.33997	0.25417	0.0192853	0.0478832
		ADTRP	2.3363	1.26835	0.0194758	0.0482886
		KMT2A	2.3311	0.0892293	0.0197481	0.0489149
		SAP30	2.3274	0.371958	0.019944	0.0493608
		SPATA2L	2.31931	0.198789	0.0203781	0.0503045
		SRRD	2.31871	0.611279	0.0204108	0.0503753
		FAM53C	2.31454	0.132538	0.0206379	0.0508548
		BBS2	2.31314	0.407814	0.0207148	0.051024
		LIMS1	2.31267	0.14451	0.0207408	0.0510779
		FSCN1	2.30795	0.546543	0.021002	0.0516495
		IDI1	2.30685	0.0661855	0.0210632	0.0517794
		CCNYL1	2.30407	0.566188	0.0212187	0.0521101
		YTHDF1	2.30146	0.346888	0.0213657	0.0524196
		UBE2O	2.29897	0.319419	0.0215066	0.0527129
		SYVN1	2.29432	0.251238	0.0217722	0.0533428
		DDX17	2.29299	0.0398266	0.0218486	0.0534982
		NEBL	2.29002	1.36389	0.0220204	0.0538977
		ALG2	2.2815	0.219483	0.0225187	0.055063
		FGFR1	2.27957	1.0093	0.0226334	0.0553216
		JADE1	2.27756	0.20407	0.0227529	0.0556027
		ATP8A1	2.27623	0.092397	0.0228323	0.0557529
		HNRNPH3	2.27211	0.0599626	0.0230797	0.0563016
		EIF3B	2.26845	0.213297	0.0233021	0.0567994
		CEBPG	2.26734	0.176366	0.0233692	0.0569184
		PURA	2.26527	0.1732	0.0234962	0.0571826
		CMSS1	2.26197	0.30852	0.0236993	0.0576657
		GNL1	2.26151	0.125588	0.0237277	0.0577234
		FAM162A	2.26083	0.13571	0.02377	0.057815
		PPP2R2D	2.25782	0.24004	0.0239571	0.0581902
		CXorf40A	2.25498	0.280038	0.0241343	0.0585519
		NGDN	2.25459	0.117885	0.0241591	0.0586005
		TXNDC11	2.25172	0.154148	0.0243401	0.058959
		ZFX	2.2438	0.198639	0.0248451	0.0599947
		ZNF540	2.24029	0.782292	0.0250722	0.0604726
		LDB1	2.2336	0.320196	0.0255092	0.0615147
		SRSF6	2.22947	0.159168	0.0257827	0.0620777
		CREBRF	2.2292	0.137748	0.0258005	0.0620979
		FCGRT	2.22843	0.300547	0.0258516	0.0621952
		PLCB1	2.22559	0.638003	0.0260418	0.0626044
		CXCL10	2.22373	1.22938	0.0261668	0.0628803
		DRAM1	2.22315	0.453412	0.0262057	0.0629616
		UTRN	2.21776	0.0885091	0.0265712	0.0637903
		NUDT10	2.21567	2.42635	0.026714	0.0640803
		ITPKB	2.21401	0.228184	0.0268282	0.0643327
		YRDC	2.21293	0.330815	0.0269024	0.0644983
		RASA2	2.20785	0.0929292	0.0272546	0.0652669
		ATP9A	2.20168	0.684444	0.0276878	0.0662532
		NFKB2	2.19664	0.111966	0.028046	0.0670327
		DCTN4	2.19248	0.168692	0.0283446	0.0676552
		NPAT	2.18959	0.190084	0.0285544	0.0681165
		RCOR1	2.18619	0.248432	0.0288017	0.0686736
		BBC3	2.18167	0.238984	0.0291336	0.0693648
		HYI	2.17283	0.649759	0.0297932	0.0708088
		PQLC1	2.17223	0.373319	0.0298384	0.0708799
		TEX30	2.16884	0.25364	0.0300952	0.071435
		PDPK1	2.15818	0.200337	0.0309136	0.0731956
		CTU1	2.13676	0.832512	0.0326177	0.0767762
		CRBN	2.13024	0.143601	0.0331517	0.0779297
		RNASE1	2.12156	1.04867	0.0338751	0.0794495
		ADPRHL2	2.11868	0.188574	0.0341172	0.0799569
		CCDC117	2.11384	0.20733	0.034529	0.0807783
		TACC1	2.10919	0.0959293	0.0349281	0.0816108
		IL6ST	2.10705	0.119646	0.035113	0.0819656
		RNF139	2.09072	0.122982	0.0365531	0.0850392
		C1orf21	2.08951	0.167277	0.0366622	0.0852611
		KCTD20	2.08644	0.172386	0.0369392	0.0858248
		ZNF706	2.08408	0.0473983	0.037153	0.0862409
		SERPINA1	2.08342	1.35017	0.0372126	0.0863631
		ZNF420	2.08273	0.352234	0.0372756	0.086493
		SGK3	2.0796	0.316263	0.0375621	0.0870764
		MTUS1	2.07512	1.22356	0.0379755	0.0879526
		TSN	2.06547	0.1699	0.0388782	0.0898085
		B9D2	2.06485	0.278676	0.0389369	0.0899065
		FAM168B	2.06481	0.228501	0.0389407	0.0899065
		TOR1B	2.0638	0.213303	0.039037	0.0900916
		PKNOX1	2.06285	0.268441	0.0391273	0.0901824
		BMI1	2.06094	0.29621	0.0393085	0.0905161
		CDKN2AIP	2.05398	0.122058	0.0399772	0.0919365
		HOXB2	2.0534	0.20929	0.0400336	0.0920321
		MNDA	2.04476	1.56627	0.0408786	0.0938529
		CCDC9	2.04324	0.356398	0.0410282	0.0941615
		MYO1E	2.04202	0.335516	0.0411493	0.0944044
		ZNF195	2.03912	0.207883	0.0414383	0.0949621
		TSR3	2.03019	0.237496	0.0423376	0.0968442
		RBM6	2.02933	0.12619	0.0424243	0.0970144
		KBTBD2	2.02847	0.182482	0.0425125	0.0971822
		EGLN1	2.01807	0.228816	0.0435844	0.0993482
		HMOX1	2.01724	0.111486	0.0436706	0.0995264
		NGRN	2.01377	0.0959231	0.0440332	0.100279
		COPB1	2.01178	0.100488	0.0442431	0.100702
		SH2D1B	2.01044	1.84815	0.0443846	0.101005
		AKAP9	2.0082	0.0666156	0.0446224	0.101441
		C17orf107	2.00817	0.674134	0.0446251	0.101441
		WIPF3	2.00182	0.360515	0.0453036	0.102851
		ZNF574	1.99969	0.229599	0.0455337	0.103279
		GNB4	1.99793	0.680894	0.045724	0.103673
		TCP11L2	1.99426	0.357567	0.0461241	0.104504
		SMIM14	1.98252	0.380207	0.047421	0.107207
		POGLUT1	1.98162	0.217238	0.0475221	0.107377
		NKTR	1.97804	0.0791777	0.0479245	0.108207
		MAP9	1.97233	0.321621	0.0485724	0.109491
		RNPS1	1.96757	0.0227816	0.0491173	0.110539
		CCR2	1.96429	0.509299	0.0494961	0.111229
		LY96	1.95844	0.626966	0.0501787	0.112702
		SYNJ2BP	1.9544	0.658014	0.0506543	0.113668
		GCA	1.95125	0.338528	0.0510269	0.114359
		SLTM	1.94606	0.0495549	0.0516476	0.115625
		CRK	1.94563	0.216889	0.0516988	0.115718
		PLXND1	1.94074	0.349258	0.0522894	0.116893
		OTUD5	1.94036	0.203345	0.0523357	0.116961
		FDX1	1.93905	0.104303	0.0524956	0.117269
		PTCH2	1.93612	0.584759	0.0528533	0.118026
		RNF5	1.93518	0.120289	0.0529683	0.118261
		CDC42SE2	1.93244	0.0180826	0.0533049	0.118863
		MAP4K4	1.92513	0.172489	0.0542129	0.120758
		PHLDB3	1.92459	0.362835	0.0542803	0.120843
		FAM122C	1.92442	0.269598	0.0543017	0.120868
		PIGM	1.92396	0.471466	0.0543594	0.120954
		FOXJ3	1.92047	0.181463	0.0547983	0.121821
		WNK1	1.91982	0.0470501	0.0548804	0.121959
		SAV1	1.91618	0.81009	0.0553419	0.122853
		BTN3A1	1.91297	0.0843144	0.0557513	0.123585
		CBX7	1.91283	0.33616	0.0557695	0.123603
		ZNRF2	1.91174	0.326304	0.0559091	0.123824
		HSPA13	1.90991	0.189917	0.0561446	0.124279
		USP16	1.90567	0.0930191	0.0566929	0.125396
		CDC37L1	1.90327	0.105966	0.0570059	0.126006
		NIPBL	1.90078	0.0686235	0.0573314	0.126635
		CCDC97	1.89764	0.184257	0.057744	0.127479
		MTURN	1.89633	0.578056	0.0579169	0.127792
		SFI1	1.8906	0.169867	0.0586779	0.129379
		MED29	1.88417	0.132662	0.0595419	0.131003
		ABCF3	1.87862	0.179773	0.0602964	0.132477
		COG5	1.87822	0.190053	0.0603517	0.132575
		C16orf72	1.87406	0.158936	0.0609226	0.133711
		ZNF770	1.87152	0.190248	0.0612732	0.134433
		AIG1	1.86709	0.565651	0.0618885	0.135663
		MED17	1.86112	0.166842	0.0627267	0.137233
		ELMSAN1	1.85376	0.162195	0.0637742	0.139255
		ZDHHC18	1.84762	0.200314	0.0646579	0.14106
		HNRNPM	1.84433	0.0330664	0.0651357	0.141903
		AKAP13	1.84206	0.00269086	0.0654665	0.142499
		CALY	1.83843	1.29477	0.0659992	0.143482
		SGPP2	1.83449	0.380254	0.0665819	0.144647
		JAM2	1.83343	2.07962	0.066738	0.14489
		EEF2	1.83342	-0.062565	0.0667401	0.14489
		DARS	1.82976	0.102326	0.0672863	0.145948
		CBLB	1.81876	0.0100545	0.0689486	0.149162
		BPTF	1.8176	0.070974	0.0691257	0.149519
		RAB39B	1.813	0.238514	0.0698325	0.150838
		FBRSL1	1.80519	0.37501	0.0710452	0.153244
		STK38L	1.79673	0.24326	0.0723777	0.155865
		SLFN11	1.79668	0.187201	0.0723861	0.155865
		SLC35E1	1.79636	0.211593	0.0724371	0.155948
		CDHR1	1.79375	1.00689	0.0728528	0.156734
		RAB34	1.78988	0.453599	0.0734724	0.157903
		INTS5	1.7887	0.444922	0.0736636	0.158286
		TMEM176B	1.78674	1.77472	0.0739793	0.15888
		BUD31	1.78149	0.0435083	0.0748321	0.160491
		TARDBP	1.77126	0.233865	0.0765171	0.163614
		SOD2	1.7694	0.0870755	0.0768272	0.164203
		RBMX	1.76746	0.0308004	0.0771512	0.16481
		UBALD1	1.76423	0.206478	0.0776933	0.165882
		COMMD5	1.75811	0.178716	0.0787288	0.167701
		ABHD17C	1.75796	0.986436	0.0787544	0.167715
		XAB2	1.75341	0.138956	0.0795311	0.169223
		PGAP1	1.75087	0.330869	0.0799679	0.169978
		PWP2	1.74522	0.484156	0.080946	0.17191
		HIST4H4	1.74429	0.513388	0.0811094	0.172198
		S100B	1.74382	1.19651	0.0811913	0.172313
		POGZ	1.73717	0.142824	0.0823569	0.174369
		PIAS1	1.73186	0.0919713	0.0832987	0.176123
		CDH1	1.73162	2.31861	0.0833405	0.176181
		ATXN7L1	1.7299	0.195445	0.0836487	0.176692
		MAP4K3	1.72821	0.424658	0.0839508	0.17726
		MAD2L1BP	1.72341	0.216705	0.0848151	0.178932
		MAX	1.72201	0.0676177	0.0850671	0.179342
		CASZ1	1.72078	0.291203	0.08529	0.179751
		FYTTD1	1.71973	0.115256	0.0854822	0.180125
		C6orf62	1.71794	0.120655	0.0858067	0.180717
		PRPF4	1.71733	0.195539	0.0859192	0.180923
		PCSK1N	1.71712	0.55581	0.085958	0.180943
		RRP36	1.71594	0.249126	0.0861735	0.181305
		OTULIN	1.71552	0.14417	0.0862499	0.181435
		SCML1	1.71388	0.523348	0.086551	0.182037
		C8orf88	1.71232	0.998714	0.0868378	0.182579
		S1PR1	1.71174	0.167145	0.0869445	0.182772
		GPR141	1.70887	0.770452	0.0874754	0.183826
		DNAJC2	1.70634	0.110994	0.0879446	0.184718
		ARHGAP10	1.70619	0.234233	0.0879727	0.184746
		HLA-DOA	1.70565	0.373664	0.0880735	0.184895
		THOC1	1.70318	0.219931	0.0885344	0.185768
		ZBTB32	1.70007	0.264795	0.0891187	0.186741
		RBM23	1.69969	0.125328	0.0891897	0.186859
		SLC35A1	1.69267	0.398942	0.0905182	0.189386
		THG1L	1.69182	0.242412	0.0906802	0.189629
		AK6	1.68937	0.197888	0.0911476	0.190446
		TM9SF3	1.68177	0.134925	0.092614	0.193152
		TNFRSF4	1.68103	0.310859	0.0927568	0.193417
		NBL1	1.67988	0.215332	0.0929811	0.19382
		RNF25	1.67975	0.225315	0.0930067	0.193841
		GNAI2	1.67718	0.0518659	0.0935068	0.194818
		STRIP1	1.67639	0.17885	0.0936626	0.195077
		POM121	1.67578	0.165091	0.0937804	0.195276
		PAIP1	1.67566	0.161007	0.0938057	0.195276
		TMEM71	1.67273	0.179968	0.0943801	0.196307
		CSRNP2	1.66768	0.288719	0.0953796	0.198253
		C1orf50	1.66738	0.241788	0.0954396	0.198345
		JTB	1.66677	0.00321335	0.095561	0.198531
		SLC25A19	1.66564	0.275867	0.0957845	0.198962
		TM2D2	1.65958	0.178226	0.0969986	0.201147
		SORBS3	1.65826	0.250729	0.0972642	0.201597
		COL9A2	1.65679	0.450917	0.0975614	0.202111
		TDP2	1.6501	0.182194	0.0989231	0.204693
		CPNE8	1.64796	0.618978	0.0993611	0.205462
		MTERF4	1.64655	0.141165	0.0996501	0.205957
		SEC23B	1.64625	0.145123	0.0997118	0.20605
		ZNF778	1.64408	0.342506	0.100159	0.206906
		SH3BGRL2	1.64383	1.53194	0.100212	0.206946
		ZNF638	1.64003	0.109944	0.101	0.208192
		NGFR	1.6394	0.929425	0.10113	0.208425
		GAN	1.63843	0.358933	0.101331	0.208778
		HLA-DQB2	1.63842	0.600733	0.101335	0.208778
		IKZF4	1.63354	0.439396	0.102356	0.210532
		HIST2H2AC	1.6319	0.203171	0.102702	0.211208
		MAPK8	1.63168	0.208709	0.102747	0.211266
		STT3B	1.62598	0.128681	0.103955	0.213537
		SAMD12	1.62552	1.10414	0.104052	0.213701
		MIS12	1.61886	0.231432	0.105478	0.216238
		HECTD2	1.61565	0.331219	0.106169	0.217474
		MEF2A	1.61099	0.166573	0.107181	0.219366
		CNOT11	1.61068	0.232701	0.10725	0.219471
		UBE2H	1.60419	0.151458	0.108671	0.222135
		HRASLS2	1.60252	0.781532	0.10904	0.222804
		ATP7A	1.60213	0.22039	0.109128	0.222945
		ZFPM1	1.60171	0.562545	0.109219	0.223096
		GCHFR	1.60005	0.0871162	0.109588	0.223654
		HERC3	1.59855	0.250815	0.10992	0.224195
		TULP3	1.59712	0.335824	0.110239	0.224772
		IRF2BP1	1.59486	0.368237	0.110744	0.225692
		SGF29	1.59336	0.14122	0.11108	0.226319
		UTP23	1.5905	0.144482	0.111721	0.227458
		FER	1.58596	0.684394	0.112749	0.22906
		ZXDC	1.58451	0.279585	0.113079	0.229656
		DSTYK	1.58335	0.289453	0.113342	0.230153
		UNK	1.58322	0.216614	0.113372	0.230176
		LMCD1	1.58155	0.294058	0.113753	0.230799
		DOK1	1.58053	0.241288	0.113985	0.231119
		KIF21A	1.57905	0.109399	0.114325	0.231619
		ZBTB16	1.57506	1.01252	0.115243	0.233249
		ARL4C	1.5748	0.0296033	0.115303	0.233302
		DDX56	1.5743	0.17824	0.115417	0.23345
		CALCOCO1	1.57342	0.144366	0.115621	0.233747
		ARG2	1.57286	0.267583	0.115752	0.233913
		FAM135A	1.57283	0.515639	0.115757	0.233913
		HIST1H1C	1.57031	0.135891	0.116343	0.234862
		DNAJA2	1.56877	0.0593191	0.116701	0.235488
		CCPG1	1.56747	0.107158	0.117005	0.23597
		GRASP	1.56535	1.12878	0.117501	0.236854
		SECISBP2	1.5611	0.116312	0.1185	0.238558
		KDELR2	1.56094	0.0632582	0.118538	0.238578
		ALPK2	1.56074	1.87242	0.118584	0.238611
		SIPA1	1.55795	0.134359	0.119244	0.239706
		ZC3H18	1.55684	0.128148	0.119507	0.240196
		MAP1A	1.55565	0.587915	0.119791	0.240649
		ZBTB7A	1.55431	0.131091	0.120111	0.241175
		TBC1D15	1.55241	0.181874	0.120564	0.241889
		GNG12	1.54709	2.44188	0.121843	0.244138
		DGAT1	1.54351	0.271609	0.122708	0.245633
		UBE2A	1.54338	0.0299622	0.122738	0.245642
		ZCCHC8	1.54157	0.17745	0.123177	0.246375
		UBQLN1	1.54097	0.116115	0.123324	0.246629
		UBE2D4	1.5357	0.268654	0.124612	0.248882
		CASK	1.53391	0.268618	0.125052	0.249682
		ZNHIT2	1.53333	0.295851	0.125195	0.249926
		GSK3A	1.53026	0.228897	0.125953	0.251238
		HES4	1.52856	0.365881	0.126373	0.251954
		ZNF786	1.52233	0.440842	0.127925	0.254762
		RTP5	1.52067	0.440318	0.128341	0.255394
		CDHR3	1.52066	0.688876	0.128345	0.255394
		MX1	1.51954	0.101699	0.128627	0.255872
		CDC42SE1	1.51491	0.0477788	0.129795	0.257989
		PXYLP1	1.51268	0.383331	0.130361	0.2587
		ZNF699	1.51244	0.21521	0.130421	0.258735
		MAGEF1	1.51234	0.433523	0.130447	0.258745
		SBNO1	1.51126	0.117492	0.130722	0.25925
		MMP23B	1.51041	0.507559	0.130939	0.259597
		RHBDD2	1.50737	0.068877	0.131715	0.260885
		TRMT112	1.50465	-0.0307755	0.132413	0.262101
		AQP3	1.5034	0.143485	0.132737	0.262616
		ELF1	1.50197	-0.0100903	0.133104	0.263258
		MARCH3	1.50147	0.227115	0.133234	0.263372
		CLCF1	1.50142	0.408006	0.133246	0.263372
		FN1	1.49607	1.16558	0.134636	0.26553
		COL1A1	1.49378	1.08964	0.135232	0.26666
		KRR1	1.49321	0.112286	0.135382	0.266913
		SLC5A6	1.48354	0.32339	0.13793	0.27142
		SDE2	1.48281	0.15376	0.138126	0.271761
		SLC7A6	1.48117	0.154171	0.138561	0.272532
		KLF12	1.48052	0.16251	0.138735	0.272786
		RNF169	1.47815	0.227564	0.139368	0.273762
		NUAK2	1.47741	0.790086	0.139566	0.274014
		METTL16	1.4773	0.188135	0.139594	0.274014
		ZNF561	1.47685	0.272677	0.139715	0.274106
		BBX	1.47314	0.0790086	0.140712	0.275801
		CTU2	1.47264	0.228473	0.140848	0.276023
		EXOG	1.47017	0.205331	0.141515	0.277242
		CHTOP	1.46925	0.132715	0.141764	0.277556
		FBXO28	1.46498	0.180215	0.142925	0.279476
		MAPKAPK2	1.46316	0.128312	0.143425	0.280231
		PJA2	1.46058	0.106588	0.144131	0.281435
		USP8	1.45878	0.104069	0.144625	0.282133
		CSNK2B	1.45027	0.0582194	0.146984	0.28624
		KCNQ3	1.45027	2.3771	0.146984	0.28624
		CUL3	1.44735	0.142115	0.1478	0.287738
		C6orf48	1.44639	0.0980944	0.148067	0.28821
		CENPE	1.44544	0.270371	0.148334	0.288597
		ZNF281	1.44514	0.178554	0.148419	0.288674
		TOMM20	1.44407	0.0105725	0.148719	0.289074
		PLAUR	1.44089	0.304236	0.149617	0.290637
		PSEN1	1.43369	0.161092	0.151661	0.294148
		PEX3	1.43332	0.215983	0.151766	0.294273
		NFYA	1.433	0.252519	0.151859	0.294346
		KAT5	1.43166	0.173007	0.15224	0.294948
		CEP70	1.43143	0.451072	0.152306	0.295029
		FAM76B	1.42938	0.190877	0.152894	0.296076
		ZNF775	1.42368	1.35638	0.15454	0.298844
		SNIP1	1.42332	0.160417	0.154645	0.298999
		HECTD4	1.42065	0.186178	0.155419	0.300355
		CLP1	1.42042	0.223531	0.155486	0.300439
		MFSD12	1.41808	0.394619	0.156167	0.301566
		PTCD3	1.41695	0.168676	0.156497	0.302151
		AGAP1	1.41688	0.947307	0.156519	0.302151
		HNRNPA1	1.4165	-0.0190712	0.156628	0.302315
		GATAD1	1.41629	0.287401	0.156691	0.302389
		CPM	1.41056	1.31176	0.158374	0.305116
		BAIAP2L1	1.40421	1.73644	0.160258	0.308314
		MTMR12	1.40282	0.222881	0.160671	0.308871
		MPZL3	1.4019	0.107127	0.160945	0.309253
		PLEKHM1	1.40142	0.143495	0.161089	0.309482
		ZNF675	1.40003	0.1882	0.161504	0.310183
		ARHGEF5	1.39514	0.507747	0.162973	0.312713
		KDM5C	1.39461	0.158367	0.163133	0.312968
		PTBP1	1.39453	0.0458104	0.163156	0.312968
		BRMS1L	1.39423	0.245676	0.163247	0.313068
		ADNP	1.39409	0.16976	0.163291	0.313082
		PIM3	1.39213	0.0458863	0.163883	0.314034
		DIRAS3	1.39078	3.40566	0.164293	0.314565
		ADORA2A	1.3847	0.234142	0.166143	0.317468
		BTBD6	1.38462	0.28301	0.166167	0.317468
		HABP4	1.38423	0.243535	0.166287	0.317598
		ADGRE1	1.38232	1.93013	0.166874	0.318499
		CXCL9	1.38212	1.30857	0.166934	0.318499
		TMED5	1.38211	0.0737658	0.166938	0.318499
		KSR1	1.3815	0.360325	0.167126	0.318662
		SNRNP48	1.38134	0.218271	0.167175	0.318707
		WDR86	1.37934	0.751177	0.167789	0.31955
		PTEN	1.37868	0.155354	0.167994	0.319825
		PPM1D	1.37766	0.118722	0.168309	0.320282
		LONRF1	1.37765	0.446425	0.168311	0.320282
		TMEM176A	1.37665	1.50058	0.168622	0.320774
		EPHB6	1.37235	0.351985	0.169955	0.322865
		KDM6A	1.37034	0.140857	0.170581	0.323906
		WIPF2	1.36805	0.148129	0.171295	0.325112
		GNL3	1.36624	0.115351	0.171864	0.325962
		RBM48	1.36621	0.147507	0.171874	0.325962
		SMAD4	1.36484	0.214344	0.172305	0.326728
		EMC3	1.36418	0.0846025	0.17251	0.327018
		CYP4V2	1.36368	0.183433	0.172667	0.327266
		RBM20	1.35618	1.57699	0.175043	0.331213
		CXCL2	1.35402	1.17765	0.175731	0.33226
		PIP4K2A	1.35378	0.0983701	0.175806	0.332352
		SOCS4	1.35239	0.156018	0.176252	0.333093
		TRIM38	1.34988	0.112741	0.177056	0.3344
		CNNM3	1.34731	0.347737	0.177881	0.335661
		ZSCAN18	1.34662	0.390971	0.178104	0.33603
		DYRK1A	1.34568	0.152932	0.178405	0.336497
		C16orf45	1.34501	0.346859	0.17862	0.3368
		ZNF200	1.34417	0.251345	0.178893	0.33716
		FADD	1.34074	0.21613	0.180003	0.338892
		MICAL3	1.33973	0.469665	0.180332	0.339459
		HIST1H1D	1.3381	0.15803	0.180863	0.340356
		ZNF141	1.3341	0.250459	0.18217	0.342557
		CGRRF1	1.32972	0.148863	0.18361	0.344793
		GRK6	1.32692	0.148109	0.184536	0.346249
		PDCD2L	1.32461	0.446636	0.185301	0.347548
		ATL2	1.32148	0.257889	0.186343	0.349132
		CEP128	1.31216	0.271957	0.189465	0.354288
		SIRT7	1.31039	0.123084	0.190065	0.355107
		ME3	1.31008	1.00599	0.190168	0.355226
		RAD51	1.30709	0.785781	0.191182	0.356798
		ZNF566	1.30497	0.387998	0.191904	0.35784
		SECISBP2L	1.30447	0.0950042	0.192072	0.358083
		KLHL11	1.30091	0.240372	0.19329	0.36026
		RNF113A	1.29547	0.104271	0.19516	0.362858
		FAF1	1.29334	0.18479	0.195894	0.364004
		GORAB	1.29229	0.351574	0.196256	0.364623
		RAB33B	1.28826	0.221273	0.197657	0.366677
		VAV3	1.28674	0.186363	0.198185	0.367545
		SPI1	1.2864	1.38459	0.198302	0.367631
		AVPI1	1.28565	0.142865	0.198565	0.36803
		NR1D1	1.28526	0.413575	0.198703	0.368232
		NSUN4	1.27846	0.226798	0.201088	0.372283
		CUL1	1.27708	0.13284	0.201573	0.372882
		ZNF557	1.27634	0.343435	0.201834	0.373253
		ATL1	1.27348	0.586074	0.202849	0.374296
		ZNF460	1.27209	0.183739	0.203341	0.374923
		CARD9	1.27181	1.07084	0.20344	0.375049
		GEMIN4	1.27122	0.427532	0.20365	0.37538
		BRD8	1.26749	0.167275	0.20498	0.377551
		TRIM9	1.26273	2.73005	0.206688	0.38002
		PRKAG2	1.26199	0.171142	0.206951	0.380335
		PDGFA	1.26162	0.642416	0.207087	0.380528
		SLC25A4	1.25966	0.138656	0.207793	0.381656
		MXI1	1.25688	0.216583	0.208799	0.383137
		PHLPP1	1.25544	0.671968	0.209318	0.383945
		ARFGEF1	1.25463	0.125565	0.209613	0.384372
		HPS5	1.25375	0.18783	0.209932	0.384788
		CXXC5	1.25305	0.464755	0.210189	0.385202
		SIRT1	1.25293	0.178272	0.210231	0.38521
		C12orf65	1.25242	0.126378	0.210417	0.385417
		INO80	1.25238	0.169295	0.210431	0.385417
		ETV3	1.25137	0.149528	0.210799	0.38592
		RYR1	1.24786	0.374522	0.212083	0.387928
		UBE2Z	1.24694	0.151409	0.212419	0.388428
		GPX7	1.24568	0.222666	0.212881	0.389215
		ZFP82	1.23981	0.360517	0.215046	0.392883
		ANO9	1.23917	0.177761	0.215282	0.3932
		UGT8	1.23721	0.857106	0.21601	0.394229
		NUP214	1.23714	0.149778	0.216036	0.394229
		CAPS2	1.23687	0.884752	0.216135	0.394292
		RBM4B	1.23464	0.188207	0.216965	0.395749
		KIAA0232	1.22998	0.131379	0.218703	0.398334
		PTPRF	1.22925	0.602905	0.218977	0.398715
		PLAC8	1.22794	0.175323	0.219468	0.399552
		ST6GALNAC3	1.22558	0.607734	0.220356	0.401109
		GATA6	1.22246	2.166	0.221533	0.403014
		DGKA	1.21984	0.118862	0.222524	0.404639
		P4HA1	1.21441	0.138418	0.224589	0.407977
		ZC4H2	1.21311	0.591265	0.225086	0.408699
		FAM120AOS	1.20512	0.123883	0.228157	0.413186
		POLB	1.2047	0.151695	0.228318	0.413417
		PLK2	1.2041	0.30354	0.228553	0.413783
		DEDD2	1.20145	0.0722583	0.229578	0.415336
		SRPK2	1.20057	0.089444	0.229918	0.415769
		PDE8A	1.19989	0.358087	0.230181	0.416123
		TP63	1.19669	1.67705	0.231428	0.418012
		LRRC59	1.19532	0.10938	0.231963	0.418759
		FHIT	1.19331	0.812812	0.232748	0.419999
		TMTC2	1.19157	0.384266	0.23343	0.420949
		ZNF324	1.1903	0.23493	0.233927	0.421667
		NIPA2	1.18898	0.107365	0.234447	0.422298
		SUOX	1.18308	0.973833	0.236779	0.425669
		CLPTM1L	1.18294	0.189636	0.236834	0.425669
		MRPL1	1.18227	0.138577	0.2371	0.426086
		IFNAR2	1.18199	0.22261	0.237208	0.426218
		PTTG1IP	1.18071	0.148768	0.237717	0.426947
		LRRC8A	1.17891	0.249341	0.238434	0.427863
		SMAD7	1.1786	0.117445	0.238556	0.428021
		ACOT4	1.17809	0.368307	0.238759	0.428323
		NMU	1.17799	1.53205	0.238803	0.428339
		RBM43	1.17691	0.313683	0.23923	0.428921
		BAG4	1.17502	0.163458	0.239988	0.430031
		ZNF136	1.1746	0.222687	0.240154	0.430141
		MECP2	1.17297	0.0764878	0.240809	0.431253
		KLF16	1.17167	0.310154	0.24133	0.431944
		UBE2K	1.17139	0.090315	0.241441	0.43201
		ITGA6	1.1685	0.248756	0.242607	0.433928
		ASMTL	1.16717	0.132117	0.243142	0.434677
		ANKRD13C	1.16434	0.147359	0.244285	0.436407
		DIP2B	1.16289	0.198283	0.244875	0.437209
		PIKFYVE	1.1591	0.146598	0.246417	0.439491
		MANF	1.15905	0.0805694	0.246437	0.439491
		BMP2K	1.15698	0.421066	0.247282	0.440809
		PWWP2A	1.15667	0.147011	0.247407	0.440945
		CD2AP	1.15298	0.121454	0.248919	0.443281
		HIC2	1.14997	0.361944	0.250157	0.445166
		NPHP3	1.14661	0.351399	0.251541	0.447198
		FASTKD2	1.14659	0.183161	0.251551	0.447198
		BEX5	1.14604	0.504495	0.251779	0.447475
		VRK3	1.14562	0.130558	0.251951	0.447717
		SLC29A3	1.14523	0.316162	0.252116	0.447881
		ZNF224	1.14147	0.176844	0.253674	0.450455
		PHF20	1.13882	0.0793227	0.254777	0.452129
		SNRK	1.13812	0.0934303	0.25507	0.452481
		CCL2	1.13757	0.777828	0.2553	0.452825
		PPP2R3A	1.13641	1.94447	0.255785	0.45349
		RCHY1	1.13579	0.138613	0.256045	0.453821
		CFH	1.13457	0.788939	0.256556	0.454532
		PRR5	1.13389	0.222311	0.256839	0.454839
		GPRASP1	1.13372	0.834716	0.256911	0.454902
		PDXK	1.12946	0.17048	0.258706	0.457492
		TNFSF13B	1.12873	0.266525	0.25901	0.457834
		DDX28	1.12781	0.426376	0.259402	0.458396
		ZNF263	1.12736	0.18447	0.259588	0.45866
		ATP6V1A	1.12607	0.13625	0.260138	0.459328
		NEU4	1.12448	1.00005	0.260809	0.460293
		MTF1	1.11936	0.168103	0.262989	0.46348
		LGMN	1.11898	0.915741	0.263151	0.463568
		LRRC8D	1.11762	0.246078	0.263729	0.464257
		DNAJB9	1.11713	0.0647234	0.263939	0.46456
		JAG1	1.11503	1.47687	0.264835	0.465742
		NCF2	1.11433	1.76329	0.265137	0.466141
		ALDH6A1	1.11201	0.362889	0.266136	0.467658
		CBX4	1.10976	0.13622	0.267103	0.468734
		RYK	1.10928	0.241437	0.267311	0.469032
		PGAM5	1.10813	0.366661	0.267807	0.469713
		MN1	1.10683	1.22072	0.268367	0.470619
		TMCC2	1.1063	1.5069	0.268596	0.470887
		C17orf67	1.10497	0.244489	0.269171	0.471628
		RUFY4	1.10437	2.43928	0.269433	0.471955
		CCND1	1.10333	0.519861	0.269885	0.472613
		C1orf162	1.10217	0.151756	0.270389	0.473286
		FAM120B	1.10092	0.16675	0.270932	0.473845
		CCDC184	1.10018	0.422833	0.271255	0.474343
		CTTNBP2NL	1.08976	0.618596	0.275818	0.481507
		RNF41	1.08672	0.149706	0.277161	0.483512
		FAM122A	1.08527	0.167296	0.277802	0.484222
		MADD	1.08388	0.135238	0.27842	0.48522
		ZNF442	1.08208	1.42366	0.279217	0.486346
		EXOC8	1.0818	0.182106	0.27934	0.486472
		ADAT3	1.07977	0.246044	0.280245	0.487783
		KLHL2	1.07893	0.255458	0.28062	0.488174
		SNX24	1.07715	1.08582	0.281412	0.48914
		HNRNPA1L2	1.07618	0.523397	0.281845	0.48967
		ZNF529	1.07578	0.194556	0.282023	0.489859
		LAGE3	1.07522	0.101941	0.282278	0.490165
		STAT5A	1.07094	0.0989295	0.284196	0.49253
		ST6GALNAC5	1.07005	2.74088	0.284596	0.493085
		ZNF570	1.06922	0.233547	0.284971	0.493597
		CTDP1	1.06859	0.159373	0.285254	0.494019
		HMGXB4	1.0683	0.126746	0.285387	0.494179
		ZNF140	1.06551	0.191105	0.286646	0.496014
		CARS2	1.06419	0.250784	0.287241	0.496836
		YPEL4	1.06179	0.7968	0.28833	0.497955
		SYNM	1.06137	0.284599	0.288522	0.498218
		TAF9B	1.06019	0.278419	0.289058	0.498727
		TMEM127	1.05937	0.1648	0.289431	0.4993
		EID2	1.05884	0.356778	0.289672	0.499647
		PGBD2	1.05468	0.258977	0.291572	0.502575
		TLR3	1.05402	0.502325	0.291875	0.503027
		CLIP3	1.05381	0.666958	0.29197	0.503121
		PTK7	1.05086	0.899786	0.293323	0.505242
		CDC5L	1.04945	0.104148	0.293973	0.50615
		TPCN2	1.04812	0.291409	0.294585	0.507063
		TNFRSF13C	1.04794	0.731787	0.294665	0.507089
		RBBP9	1.04791	0.272261	0.294681	0.507089
		RIOK2	1.04445	0.162344	0.296277	0.509552
		EBF4	1.03955	2.68379	0.298547	0.512674
		CSNK1E	1.03841	0.226437	0.299078	0.513373
		TMEM67	1.03504	0.425912	0.300649	0.5155
		LRWD1	1.03415	0.209927	0.301064	0.515997
		ZNF552	1.03283	0.284537	0.301685	0.516598
		IZUMO4	1.03269	0.28993	0.301748	0.516598
		NKIRAS1	1.03158	0.330364	0.302267	0.517202
		PTP4A3	1.03089	0.469793	0.302593	0.517688
		ZNF326	1.02921	0.129676	0.303379	0.518747
		ZNF438	1.02869	0.312023	0.303624	0.519094
		FXR2	1.02686	0.253177	0.304485	0.520282
		LRMP	1.02686	0.107643	0.304487	0.520282
		SLC16A11	1.02411	0.261524	0.305785	0.522202
		ZBTB49	1.02401	0.240668	0.305829	0.522202
		HELQ	1.02283	0.151679	0.306386	0.522861
		CNOT4	1.02155	0.0895256	0.306994	0.523628
		NUDT9	1.02045	0.175584	0.307516	0.524375
		RNASE6	1.01988	0.958489	0.307784	0.524688
		ZADH2	1.01824	0.208886	0.308566	0.525804
		TAPT1	1.0156	0.289712	0.309821	0.527363
		TMEM63A	1.01535	0.220562	0.309941	0.527494
		SLC35D2	1.01454	0.183227	0.310327	0.52808
		RASGRP2	1.01359	0.152979	0.310776	0.528554
		NUAK1	1.0126	1.24185	0.311253	0.529219
		IGF1	1.00841	2.544	0.313259	0.532121
		PCYOX1	1.00788	0.221859	0.313511	0.532402
		FBXL17	1.00717	0.182716	0.313851	0.532833
		RAB11FIP3	1.00508	0.389511	0.314858	0.534235
		ZNF493	1.00501	0.149061	0.314891	0.534235
		TBCEL	1.00353	0.599666	0.315604	0.535035
		DOCK7	1.00114	0.588377	0.316759	0.536743
		AFAP1	1.00086	0.173416	0.316894	0.536824
		FRYL	1.00064	0.0858521	0.317001	0.536933
		PCMTD1	1.00032	0.0871648	0.317157	0.537124
		ZNF563	0.999314	0.417841	0.317642	0.537731
		BRPF3	0.999307	0.325288	0.317646	0.537731
		VEGFB	0.998526	0.167352	0.318024	0.538151
		GRB2	0.996375	0.0340632	0.319068	0.53955
		PLEKHM2	0.995974	0.191966	0.319263	0.539806
		SLC1A1	0.995852	1.03801	0.319322	0.539832
		LDLRAP1	0.993322	0.143672	0.320553	0.541323
		BTNL8	0.991927	0.667745	0.321233	0.542103
		SERPING1	0.990217	1.29773	0.322068	0.543438
		HMBOX1	0.988356	0.178045	0.322978	0.544752
		PDGFD	0.9878	0.280971	0.32325	0.544988
		PGP	0.986792	0.166899	0.323744	0.545524
		UBXN2A	0.986075	0.129541	0.324096	0.545969
		FEZ1	0.984057	0.659885	0.325087	0.547416
		STXBP3	0.983165	0.14622	0.325526	0.547857
		ZNF430	0.982778	0.114669	0.325717	0.548029
		TTC3	0.981436	0.0721604	0.326378	0.548844
		CDK14	0.980097	0.690295	0.327038	0.549731
		TRAF5	0.979504	0.110018	0.327331	0.550148
		METRN	0.977779	0.483264	0.328184	0.551357
		KRT81	0.974195	0.430369	0.32996	0.553895
		CD40	0.97419	0.886482	0.329962	0.553895
		TRMT11	0.972606	0.200198	0.330749	0.555067
		GPNMB	0.969972	1.41138	0.33206	0.556828
		ABCC1	0.969806	0.153122	0.332143	0.556879
		NKD1	0.968887	0.499083	0.332602	0.557572
		FZD6	0.967502	0.413971	0.333293	0.558505
		ZNF597	0.961788	0.313562	0.336156	0.562315
		CYBB	0.961696	1.44818	0.336202	0.562316
		KDM4A	0.959354	0.246977	0.33738	0.56383
		KLF7	0.957948	0.397001	0.338089	0.564483
		NPC2	0.956832	0.101656	0.338652	0.565194
		SENP3	0.956458	0.393563	0.338841	0.565343
		IGSF22	0.956385	0.553856	0.338878	0.565343
		MDP1	0.95411	0.1686	0.340028	0.566652
		ZBTB24	0.952689	0.17978	0.340748	0.567537
		DDX31	0.952239	0.285437	0.340976	0.567698
		CXorf56	0.951942	0.214034	0.341127	0.567841
		GPATCH8	0.950757	0.108101	0.341728	0.568645
		ZNF805	0.950562	0.285756	0.341827	0.568733
		HIVEP2	0.949307	0.122905	0.342464	0.569412
		HIST1H2AI	0.948572	0.320929	0.342839	0.569882
		RBM27	0.946518	0.244794	0.343885	0.571085
		FAM174B	0.946333	0.561524	0.343979	0.571097
		CCSAP	0.945822	0.371664	0.34424	0.571445
		KMT5B	0.943778	0.127833	0.345283	0.572794
		TMEM171	0.941893	0.509506	0.346248	0.574241
		BCL6	0.941047	0.126691	0.346681	0.574882
		AARSD1	0.940599	0.262987	0.34691	0.575109
		SENP5	0.939834	0.148158	0.347303	0.57558
		CERS6	0.939774	0.290431	0.347333	0.57558
		KTI12	0.937914	0.224306	0.348289	0.576827
		ACCS	0.937231	0.563137	0.34864	0.577205
		N4BP3	0.935682	0.397321	0.349437	0.577985
		COL3A1	0.934175	1.12711	0.350213	0.578925
		GOLM1	0.934035	0.3428	0.350286	0.578925
		ZNF232	0.934016	0.386351	0.350296	0.578925
		MS4A7	0.932976	1.35574	0.350832	0.579366
		COQ2	0.92482	0.196323	0.355059	0.585178
		HYLS1	0.924645	0.367253	0.355151	0.585251
		FBXL12	0.923401	0.160979	0.355798	0.586163
		FOXP4	0.922223	0.249178	0.356412	0.58694
		NBPF1	0.920947	0.383969	0.357078	0.587916
		TIGAR	0.920534	0.140114	0.357294	0.588158
		ZNF12	0.918846	0.193735	0.358176	0.589454
		LRCH3	0.918145	0.121696	0.358543	0.589901
		NOP9	0.917512	0.26909	0.358874	0.590368
		ZNF408	0.915672	0.217741	0.359839	0.591484
		PSPC1	0.915471	0.115916	0.359945	0.591579
		MID2	0.913663	1.10278	0.360894	0.592888
		LGR4	0.91359	1.36328	0.360932	0.592888
		TOE1	0.912355	0.194405	0.361582	0.593798
		PITPNA	0.908857	0.202088	0.363425	0.596195
		KIF3A	0.908565	0.130041	0.36358	0.596369
		PTPN13	0.908156	0.773288	0.363796	0.596487
		OTUD1	0.907486	0.316487	0.36415	0.596797
		ZNF583	0.906299	0.328486	0.364777	0.597622
		RIMKLB	0.906188	0.658066	0.364836	0.59764
		ZNF302	0.904416	0.170505	0.365775	0.598733
		CCT5	0.903342	0.0553291	0.366344	0.599477
		ZNF589	0.90244	0.298345	0.366823	0.599944
		ZNF276	0.901934	0.109408	0.367092	0.600084
		TUBB3	0.901823	0.637712	0.367151	0.600084
		CD14	0.90024	0.986088	0.367992	0.601222
		CPA5	0.898378	0.647838	0.368984	0.602367
		ACADSB	0.894743	0.222196	0.370924	0.604738
		ZSCAN22	0.890753	0.511913	0.373062	0.60723
		RUNDC1	0.890449	0.203855	0.373225	0.607371
		ZBTB40	0.889637	0.184761	0.373661	0.607762
		CCDC66	0.889187	0.140095	0.373903	0.608076
		ERC1	0.889044	0.191674	0.373979	0.608121
		ZNF532	0.888163	0.69126	0.374453	0.608629
		ZNF737	0.887822	0.211487	0.374636	0.60871
		RERE	0.887088	0.121306	0.375031	0.609193
		CHERP	0.886841	0.149984	0.375165	0.609329
		RNF103	0.886277	0.146861	0.375468	0.609583
		ENOSF1	0.88574	0.14759	0.375758	0.609952
		ZNF568	0.88423	0.187462	0.376572	0.610896
		TNFRSF10A	0.884094	0.196704	0.376645	0.610935
		SLAIN1	0.883283	0.265062	0.377083	0.611485
		ABCA1	0.883127	0.726141	0.377168	0.611542
		ANKRD37	0.882257	0.0577085	0.377638	0.61212
		TRAF6	0.880404	0.15383	0.378641	0.613449
		ZNF416	0.879037	0.480817	0.379381	0.614286
		ZNF181	0.878567	0.284135	0.379636	0.61442
		PHF23	0.87783	0.175816	0.380036	0.614987
		MDGA1	0.877701	0.458649	0.380106	0.615021
		PRPF38A	0.87485	0.101134	0.381655	0.617069
		ANKRD13D	0.874433	0.108073	0.381883	0.61717
		CLEC11A	0.873614	0.660458	0.382328	0.61781
		HIST2H3D	0.873385	0.709122	0.382453	0.617932
		FUT10	0.872674	0.37294	0.382841	0.618316
		NUPR1	0.871657	0.764537	0.383395	0.61909
		ZNF329	0.867975	0.320689	0.385408	0.621896
		NPB	0.867438	0.999388	0.385702	0.622289
		LPL	0.867141	1.83844	0.385865	0.62239
		TATDN2	0.865412	0.182707	0.386813	0.623514
		ARMCX2	0.864137	0.771703	0.387513	0.62448
		CCDC77	0.86268	0.302741	0.388313	0.625283
		GRIK4	0.861855	2.57639	0.388767	0.625932
		ABHD17A	0.861316	0.0831333	0.389064	0.626329
		ODF2L	0.860537	0.0818413	0.389493	0.626776
		PKD2L2	0.860156	0.484806	0.389703	0.627033
		TSFM	0.856787	0.215251	0.391563	0.629616
		SLC40A1	0.856465	0.859914	0.391741	0.629804
		ISG15	0.856146	0.0347565	0.391917	0.629941
		RRN3	0.854819	0.112867	0.392652	0.630713
		APOC2	0.853923	1.14066	0.393148	0.631347
		PLEKHO1	0.852975	0.122722	0.393673	0.632027
		TCF7L2	0.852261	0.419913	0.394069	0.632581
		TMCC3	0.851679	0.409846	0.394392	0.633018
		TMEM150A	0.850811	0.321392	0.394874	0.633709
		NIPAL2	0.850316	1.02469	0.395149	0.634068
		ZNF600	0.849512	0.15727	0.395596	0.634539
		MYEF2	0.848986	0.206598	0.395889	0.634727
		CXCL3	0.848934	0.950517	0.395918	0.634727
		GALNT1	0.848252	0.138366	0.396298	0.635172
		TRAF3IP2	0.847953	0.357346	0.396464	0.635356
		KSR2	0.846935	1.01747	0.397031	0.636161
		DPEP2	0.846868	0.452298	0.397069	0.636161
		GCC1	0.845696	0.150993	0.397722	0.637126
		ASTE1	0.841257	0.121084	0.400204	0.641018
		CTDSP2	0.840814	0.138147	0.400452	0.641291
		BIRC2	0.838887	0.0777767	0.401533	0.642483
		KIF3B	0.838605	0.129176	0.401691	0.642571
		ZNF510	0.837639	0.292466	0.402234	0.643273
		PHEX	0.835773	0.671756	0.403283	0.644784
		CHD6	0.83556	0.0920404	0.403402	0.644893
		MFAP1	0.834478	0.110041	0.404011	0.645664
		ZNF669	0.833672	0.200281	0.404466	0.646094
		EPB41L5	0.827203	0.288896	0.408122	0.651431
		DOK2	0.826571	0.025403	0.40848	0.651918
		RABGAP1	0.825613	0.13129	0.409024	0.65245
		TPK1	0.82347	0.204554	0.410241	0.654055
		TUBD1	0.821513	0.165011	0.411354	0.655241
		KIAA1147	0.820418	0.266501	0.411978	0.655982
		HS3ST1	0.819149	0.881583	0.412701	0.65692
		SHROOM3	0.818871	1.31953	0.41286	0.657049
		IL18	0.81806	1.42453	0.413323	0.657702
		CBWD1	0.815991	0.190154	0.414505	0.659075
		ZNF37A	0.814896	0.1945	0.415132	0.659734
		HDHD3	0.813538	0.141029	0.41591	0.660885
		S1PR5	0.811672	0.0298714	0.41698	0.662077
		STRBP	0.810835	0.156497	0.41746	0.66267
		ADGRG1	0.808177	0.0634061	0.418988	0.664586
		MCC	0.807423	0.447497	0.419423	0.66519
		MRPL55	0.807051	0.0946094	0.419637	0.665444
		EPB41L3	0.804996	1.10539	0.420822	0.666812
		AMER1	0.804727	0.695751	0.420977	0.666888
		TRAF3IP1	0.803866	0.433599	0.421474	0.667504
		E2F5	0.803059	0.91154	0.42194	0.667987
		ZBTB9	0.802533	0.507607	0.422244	0.668213
		CDKN1C	0.80017	0.405757	0.423612	0.670292
		FZD3	0.799246	0.59306	0.424148	0.670588
		SPARC	0.79887	0.734077	0.424366	0.670629
		TMEM115	0.795583	0.126746	0.426275	0.672788
		ZNF611	0.795256	0.210907	0.426465	0.673003
		SLC25A37	0.794312	0.245894	0.427014	0.673698
		PAPOLG	0.792101	0.129474	0.428302	0.675472
		FBXW4	0.789918	0.184316	0.429576	0.677051
		CCDC92	0.789059	0.147662	0.430078	0.677584
		PRR7	0.787636	0.138381	0.43091	0.67855
		EPOR	0.787206	0.133585	0.431161	0.67886
		CTPS2	0.784925	0.540554	0.432497	0.680791
		L1CAM	0.784514	0.281405	0.432738	0.681084
		TRPC4AP	0.782115	0.0687401	0.434147	0.682714
		NEO1	0.782094	0.730491	0.434159	0.682714
		CTHRC1	0.781058	0.782917	0.434768	0.683414
		RBM7	0.781056	0.167479	0.43477	0.683414
		STK17B	0.779687	-0.0477557	0.435575	0.684333
		CCDC186	0.779493	0.0855321	0.435689	0.684425
		ZBTB46	0.776139	1.16357	0.437667	0.68675
		ZNF260	0.775975	0.174301	0.437764	0.686761
		C1orf61	0.775756	0.284388	0.437893	0.686845
		SLC45A4	0.773765	0.30771	0.43907	0.688174
		IFT57	0.773759	0.133035	0.439073	0.688174
		PEBP1	0.773266	0.00442565	0.439365	0.688544
		RBM10	0.772358	0.126342	0.439902	0.689097
		ZNF891	0.77151	0.350096	0.440405	0.689724
		RGS4	0.771172	1.26573	0.440605	0.689877
		GGCX	0.767762	0.166608	0.442629	0.692727
		DCUN1D4	0.76517	0.230244	0.44417	0.694738
		AGFG1	0.763954	0.146615	0.444894	0.695715
		LSG1	0.763122	0.134442	0.445391	0.696316
		SEC22A	0.760304	0.239077	0.447073	0.698066
		PTPN14	0.757722	1.9161	0.448618	0.700037
		SAMD4B	0.756962	0.181429	0.449073	0.700659
		SPINT2	0.755496	0.199433	0.449951	0.701854
		CSGALNACT1	0.754126	0.24063	0.450774	0.702871
		FBP1	0.75344	0.936029	0.451186	0.703426
		ELK4	0.753273	0.116133	0.451286	0.703493
		DDX47	0.752778	0.30923	0.451583	0.703868
		DEAF1	0.752265	0.239126	0.451892	0.704261
		NUB1	0.751478	0.0826254	0.452365	0.70491
		BCORL1	0.750836	0.354254	0.452752	0.705335
		CCDC85C	0.748937	0.235795	0.453895	0.706762
		SVIL	0.748803	0.47993	0.453976	0.706799
		EIF6	0.748695	0.0664443	0.454041	0.706812
		ASAH1	0.748017	0.103908	0.45445	0.70727
		SEMA4C	0.747209	0.470852	0.454937	0.707852
		MMP9	0.747069	0.617137	0.455022	0.707895
		CXCL8	0.746637	0.774612	0.455283	0.708129
		RNF19B	0.745802	0.183911	0.455787	0.708818
		SLC31A2	0.744597	0.284343	0.456515	0.709719
		MAP2K4	0.744212	0.166043	0.456748	0.709868
		GRPEL1	0.743898	0.0806449	0.456938	0.709985
		ZRANB1	0.742626	0.162809	0.457708	0.710737
		PWWP2B	0.742352	0.26856	0.457874	0.710905
		ABAT	0.740357	0.18071	0.459083	0.712248
		MRPS18A	0.737758	0.123455	0.460662	0.713982
		SNAI1	0.736984	0.334254	0.461132	0.714533
		CDC14B	0.732861	0.281753	0.463643	0.717376
		DLGAP1	0.732812	2.25245	0.463673	0.717376
		ARSK	0.732626	0.217562	0.463787	0.717392
		ZBTB45	0.73122	0.21927	0.464645	0.71863
		SMIM24	0.72998	1.08068	0.465402	0.719622
		SLC6A3	0.728513	1.43541	0.4663	0.720561
		SHF	0.727714	0.824585	0.466789	0.721215
		NOC2L	0.727575	0.112267	0.466874	0.721215
		UBAP2	0.727295	0.155136	0.467045	0.721353
		FKBP1C	0.725977	0.260682	0.467853	0.722241
		CCDC142	0.724694	0.32205	0.46864	0.723263
		LANCL2	0.723726	0.251143	0.469234	0.723707
		TPRG1L	0.723669	0.152872	0.469269	0.723707
		PRKRA	0.721384	0.114219	0.470673	0.725151
		FUBP1	0.720464	0.0907966	0.471239	0.725843
		NSMF	0.718928	0.191763	0.472185	0.72712
		CEP83	0.717935	0.178428	0.472797	0.727968
		ZNF335	0.71666	0.104357	0.473584	0.728912
		MON1A	0.715942	0.194212	0.474027	0.729415
		ADPRH	0.714608	0.325764	0.474851	0.730409
		PHLDB1	0.714049	0.672354	0.475197	0.73085
		TADA2B	0.713827	0.178267	0.475334	0.73097
		IGFBP7	0.713349	0.703499	0.47563	0.731244
		SLC35A3	0.709859	0.22212	0.477792	0.73384
		LATS1	0.70907	0.117969	0.478281	0.734319
		LPAR5	0.70519	0.213777	0.480692	0.737382
		ALDH2	0.702997	1.10606	0.482058	0.738929
		KRT18	0.701638	0.241257	0.482905	0.739862
		ZNF189	0.700323	0.235468	0.483726	0.740768
		SP4	0.700308	0.126107	0.483735	0.740768
		BRAP	0.698474	0.140376	0.48488	0.742155
		GRWD1	0.69789	0.125382	0.485246	0.74244
		LILRB4	0.697719	1.35128	0.485353	0.742489
		KLHL28	0.696145	0.0915516	0.486338	0.743469
		SYT5	0.695769	0.62775	0.486574	0.743646
		ADAT1	0.695305	0.149732	0.486864	0.743999
		ASPHD2	0.693463	0.387307	0.488019	0.745396
		PHF2	0.692506	0.150821	0.48862	0.74613
		KIAA1841	0.691971	0.319106	0.488955	0.746444
		MMGT1	0.690996	0.106646	0.489568	0.74721
		IL1B	0.689586	0.696842	0.490455	0.748103
		NAPG	0.688965	0.122497	0.490845	0.748607
		TCAF2	0.686797	0.131951	0.492211	0.750103
		LYPD3	0.686568	0.442892	0.492355	0.750171
		ZMYND19	0.685723	0.343429	0.492888	0.750892
		PPP2R3B	0.684802	0.404631	0.493469	0.751528
		ETNK2	0.684773	0.871783	0.493487	0.751528
		ACER2	0.684553	0.719915	0.493626	0.751549
		LIPT2	0.684478	0.812272	0.493673	0.751549
		ZNF234	0.683221	0.26488	0.494467	0.752374
		HDX	0.681496	0.87606	0.495557	0.753663
		ZNF473	0.68121	0.229991	0.495739	0.753846
		WAC	0.680658	0.0647784	0.496088	0.754081
		ZNF43	0.680193	0.190203	0.496382	0.754362
		IL1RAP	0.680039	0.353339	0.49648	0.754418
		TM9SF1	0.678717	0.138177	0.497317	0.755225
		ZXDA	0.678529	0.232495	0.497437	0.755225
		JCHAIN	0.677763	0.186646	0.497922	0.755767
		ASTL	0.677383	0.344644	0.498163	0.755957
		BRD1	0.67724	0.140395	0.498254	0.756003
		FAM57A	0.676931	0.753837	0.49845	0.756115
		FOXJ1	0.675504	0.640701	0.499356	0.757119
		SGCE	0.673824	1.09357	0.500423	0.758275
		ATXN7L2	0.670358	0.209187	0.502629	0.761091
		LMO7	0.669806	0.222576	0.502982	0.7615
		CHAC1	0.668685	0.362392	0.503696	0.762396
		PTPRS	0.668165	1.78005	0.504029	0.762806
		S100A9	0.667877	0.610737	0.504212	0.762991
		DLG1	0.667335	0.137741	0.504558	0.763328
		LRPAP1	0.666215	0.0586128	0.505274	0.764224
		ITGB8	0.665374	0.827944	0.505812	0.764655
		EIF2B4	0.664867	0.137548	0.506136	0.764782
		CCDC134	0.661959	0.23537	0.507998	0.766849
		CYB5R1	0.661558	0.136708	0.508254	0.767143
		DENND5A	0.659447	0.698188	0.509609	0.768999
		KDM7A	0.658434	0.121138	0.510259	0.769731
		ALCAM	0.658402	0.252013	0.51028	0.769731
		NEMF	0.656558	0.078584	0.511465	0.771144
		KIAA0355	0.656424	0.202401	0.511551	0.77118
		TSEN34	0.655939	0.091406	0.511863	0.771463
		PROC	0.65565	1.75114	0.51205	0.771525
		TP53BP1	0.655585	0.121202	0.512091	0.771525
		MRGBP	0.654878	0.199547	0.512546	0.77205
		OPA3	0.653851	0.195508	0.513208	0.772927
		IL15	0.652	0.195164	0.514401	0.774254
		ACHE	0.651851	0.591514	0.514497	0.774305
		MRPL38	0.649874	0.152026	0.515774	0.775849
		CTCF	0.648943	0.10531	0.516375	0.776548
		ST13	0.648864	-0.00423508	0.516426	0.776548
		ZNF230	0.64644	0.213238	0.517995	0.778435
		PABPC4	0.646234	0.0968629	0.518128	0.778541
		TMEM25	0.645961	0.332357	0.518305	0.778712
		EXT1	0.643524	0.380144	0.519884	0.780209
		ZNF586	0.641528	0.203644	0.52118	0.781949
		ATXN1	0.64142	0.0734135	0.52125	0.781949
		DNAJC30	0.63809	0.205682	0.523415	0.784396
		USP22	0.637869	0.0945758	0.523559	0.784516
		NOD2	0.635737	0.205419	0.524948	0.786028
		EFNB2	0.634022	0.381767	0.526067	0.787133
		FAM200A	0.632634	0.193336	0.526973	0.788345
		C3	0.631866	1.25515	0.527474	0.788859
		GLCE	0.631415	0.270953	0.527769	0.78911
		TBC1D8	0.629685	1.00229	0.528901	0.790516
		ZNF571	0.628332	0.262202	0.529786	0.791563
		NXPH4	0.627603	0.24953	0.530264	0.792018
		PRDM4	0.627502	0.159853	0.530331	0.792018
		STAP1	0.626336	0.938149	0.531095	0.792875
		C9orf72	0.623978	0.200793	0.532642	0.794724
		RNF138	0.62312	0.075308	0.533206	0.795344
		HSD17B14	0.623097	0.841044	0.533221	0.795344
		DMTN	0.622945	0.237704	0.533321	0.795397
		MIA3	0.622636	0.063051	0.533524	0.795604
		RB1CC1	0.621901	0.0598044	0.534007	0.796229
		FAM43A	0.621373	0.295166	0.534355	0.79646
		NIPA1	0.621101	0.188491	0.534533	0.796631
		H1F0	0.620389	0.538084	0.535001	0.797137
		GNA15	0.62	0.141093	0.535258	0.797423
		VWDE	0.618126	0.885057	0.536492	0.798975
		GORASP2	0.61664	0.0827652	0.537472	0.800146
		HIRA	0.614909	0.268758	0.538615	0.801463
		ANKRD36	0.614421	0.11061	0.538937	0.80175
		FAM131A	0.61412	0.218504	0.539136	0.801949
		ZNF484	0.613738	0.166318	0.539388	0.802095
		ZNF703	0.613213	0.360685	0.539735	0.80234
		ENOX1	0.613136	1.55735	0.539786	0.80234
		JSRP1	0.612976	0.560954	0.539892	0.802401
		TESK1	0.61212	0.146303	0.540458	0.80305
		VIPR2	0.611099	0.291095	0.541134	0.803476
		DOK4	0.608896	0.512078	0.542593	0.80545
		GPN2	0.608703	0.155055	0.542721	0.805544
		ARHGAP12	0.608525	0.157815	0.542839	0.805623
		ZNF337	0.60806	0.196618	0.543148	0.805888
		CDC40	0.60557	0.0786994	0.5448	0.807954
		SNX2	0.603601	0.0889214	0.546109	0.8097
		GRAMD4	0.602405	0.164285	0.546904	0.81056
		PTRH2	0.601082	0.149005	0.547785	0.811311
		COCH	0.600987	1.34887	0.547849	0.811311
		MT1G	0.598155	0.133437	0.549736	0.81362
		KIF16B	0.595854	0.241322	0.551273	0.815603
		NFIX	0.595356	1.55754	0.551605	0.81589
		NAP1L3	0.594818	0.67953	0.551965	0.81614
		WRNIP1	0.593667	0.171912	0.552735	0.817181
		TCTN1	0.593139	0.295968	0.553088	0.817411
		FBXO46	0.592477	0.266688	0.553531	0.817693
		AEBP1	0.59246	1.16007	0.553543	0.817693
		ZNF549	0.592152	0.253441	0.553749	0.81778
		CD86	0.591975	0.245269	0.553867	0.81778
		CACNA2D2	0.591642	0.458516	0.554091	0.817821
		CDKN2D	0.591307	0.103872	0.554315	0.818054
		NCKAP5L	0.590927	0.325633	0.554569	0.818333
		RAB11FIP5	0.590163	0.364946	0.555081	0.818786
		PLS3	0.58914	0.401503	0.555767	0.819516
		ARHGEF18	0.588904	0.224936	0.555925	0.819651
		NSG1	0.588158	0.140764	0.556426	0.820068
		SNN	0.586411	0.237719	0.557599	0.820985
		IFNGR2	0.58632	0.811151	0.557661	0.820985
		TOP1MT	0.586276	0.180014	0.55769	0.820985
		ZNF766	0.585951	0.153734	0.557909	0.821209
		ZNF223	0.583543	0.943133	0.559528	0.823214
		DIRC2	0.582755	0.257518	0.560059	0.823592
		HS6ST1	0.582339	0.403887	0.560338	0.82371
		DNAJC1	0.58056	0.0422824	0.561537	0.824788
		FMR1	0.578502	0.119538	0.562925	0.826534
		SCAND1	0.577483	0.00809848	0.563613	0.827382
		DHX40	0.576371	0.142076	0.564364	0.827863
		PLCL1	0.576204	0.313308	0.564477	0.827893
		PAK3	0.574028	1.02206	0.565949	0.829305
		ZNF749	0.572343	0.169	0.56709	0.830683
		RBP1	0.57142	2.13518	0.567715	0.831304
		POLR1C	0.570169	0.13119	0.568563	0.83235
		IBA57	0.569517	0.269108	0.569006	0.832801
		ZNF333	0.568437	0.261759	0.569738	0.833504
		RABIF	0.568413	0.0833234	0.569755	0.833504
		GIMAP1	0.568184	0.108413	0.56991	0.833534
		GCNT2	0.567256	0.602892	0.57054	0.834063
		NHEJ1	0.567128	0.244222	0.570627	0.834092
		RTKN	0.566509	0.581068	0.571048	0.83451
		CCR5	0.566081	0.0992553	0.571339	0.834837
		HPS6	0.564684	0.158023	0.572289	0.835635
		ZSWIM5	0.563576	0.959416	0.573043	0.836342
		DUSP16	0.562554	0.0924699	0.573738	0.836963
		ZNF704	0.562223	1.91606	0.573964	0.837194
		UBAC1	0.561656	0.143728	0.57435	0.837255
		ASMT	0.561282	0.57083	0.574605	0.837269
		EEA1	0.561176	0.104518	0.574678	0.837269
		PREPL	0.560864	0.147314	0.57489	0.837269
		RAB38	0.560825	0.330014	0.574917	0.837269
		PM20D1	0.559255	0.849358	0.575988	0.838667
		TOLLIP	0.557593	0.0943873	0.577122	0.839924
		NME4	0.55678	0.138295	0.577678	0.840478
		BAG5	0.556739	0.135057	0.577706	0.840478
		KLF4	0.556514	0.368007	0.57786	0.840504
		RRAGD	0.554631	0.835912	0.579147	0.842082
		FBXL16	0.553441	0.471474	0.579961	0.843067
		OGFOD1	0.553234	0.143156	0.580103	0.843175
		ZNF486	0.552133	0.283428	0.580857	0.843974
		LRRC2	0.550963	0.183755	0.581659	0.84504
		TM7SF2	0.550648	0.167803	0.581875	0.845156
		FNIP2	0.549431	0.432616	0.582709	0.846153
		PRDM5	0.549349	0.469054	0.582766	0.846153
		ZNF287	0.549055	0.265663	0.582968	0.846347
		ZNF610	0.545834	0.806043	0.58518	0.848962
		B3GNT5	0.544895	0.196221	0.585826	0.849482
		TPBG	0.544815	1.63542	0.585881	0.849482
		RRAS	0.543286	0.226272	0.586933	0.850511
		ZNF582	0.542969	0.299156	0.587151	0.850629
		NUFIP2	0.540866	0.0722491	0.5886	0.85222
		SLC22A17	0.540777	1.54923	0.588661	0.85222
		TAF5	0.540383	0.189914	0.588933	0.852463
		CBLL1	0.540333	0.113469	0.588967	0.852463
		HOOK1	0.538959	0.498855	0.589915	0.853537
		DESI2	0.535777	0.103074	0.592112	0.855917
		ZNF155	0.535003	0.303924	0.592648	0.856492
[truncated: 10,410 more rows]

## Sheet: 4. Tumor - Enrichr Expanded R
	Tumor - Enrichr - Expanded R
	Pathway_index	Gene_set	Term	Overlap	P-value	Adjusted P-value	Odds Ratio	Combined Score	Genes
	1	MSigDB_Hallmark_2020	TNF-alpha Signaling via NF-kB	47\200	7.81259e-20	3.90629e-18	6.26833	275.781	BTG1;CD80;PLEK;TNFAIP3;SLC2A3;LITAF;AREG;SAT1;RELA;SOCS3;PDE4B;PMEPA1;CCNL1;IER5;DUSP4;KDM6B;TGIF1;DUSP5;DUSP2;TSC22D1;TIPARP;TNFRSF9;GFPT2;ZBTB10;FOS;ATP2B1;SERPINB8;NFKB1;PNRC1;KLF2;FOSL2;EIF1;NR4A2;PER1;TUBB2A;NR4A3;GPR183;NINJ1;MAFF;BCL3;REL;SIK1;IL7R;SQSTM1;CD44;NFE2L2;BIRC3
	2	MSigDB_Hallmark_2020	Myc Targets V1	41\200	3.00829e-15	7.52074e-14	5.2262	174.751	EIF4A1;SLC25A3;SET;HSP90AB1;ODC1;HNRNPU;NOLC1;U2AF1;GSPT1;HSPD1;EEF1B2;TRIM28;TRA2B;G3BP1;SNRPD3;AP3S1;TXNL4A;KPNA2;CCT3;NOP56;XRCC6;NPM1;SF3A1;EIF1AX;PTGES3;CNBP;IFRD1;HSPE1;ILF2;RSL1D1;IMPDH2;HNRNPA2B1;HNRNPD;SRSF2;SRSF3;HDGF;ETF1;HNRNPC;PABPC1;SRSF7;EIF4G2
	3	MSigDB_Hallmark_2020	IL-2/STAT5 Signaling	31\199	9.06061e-09	1.5101e-07	3.69832	68.4904	CD81;CTSZ;ODC1;NOP2;SLC2A3;IKZF2;CST7;NDRG1;SYNGR2;CCND2;LRIG1;SNX9;SLC39A8;ICOS;CCR4;EOMES;GABARAPL1;RABGAP1L;GPX4;IFNGR1;IL10RA;TNFRSF9;RHOH;TNFRSF1B;HIPK2;ARL4A;SELL;SYT11;MAFF;SMPDL3A;CD44
	4	MSigDB_Hallmark_2020	Unfolded Protein Response	21\113	1.05294e-07	1.12382e-06	4.54506	73.0232	EIF4A2;TSPYL2;HSPA9;NOP56;EIF4A1;NPM1;HSPA5;IMP3;FUS;EIF4A3;NOLC1;SLC1A4;YWHAZ;HSP90B1;SLC7A5;SERP1;TUBB2A;SRPRA;NABP1;CALR;ATP6V0D1
	5	MSigDB_Hallmark_2020	G2-M Checkpoint	29\200	1.34858e-07	1.12382e-06	3.39127	53.6467	CDKN1B;CCNT1;YTHDC1;ODC1;AMD1;HNRNPU;NOLC1;GSPT1;RAD21;TRA2B;G3BP1;KPNA2;SRSF10;TLE3;HSPA8;SLC38A1;TGFB1;SAP30;SLC7A5;SFPQ;DBF4;NASP;UBE2S;NCL;BCL3;HNRNPD;SRSF2;NUP98;TOP1
	6	MSigDB_Hallmark_2020	p53 Pathway	29\200	1.34858e-07	1.12382e-06	3.39127	53.6467	APP;BTG1;CD81;XPC;SLC3A2;IFI30;SAT1;NDRG1;PITPNC1;ZFP36L1;SERTAD3;CCND2;MKNK2;IER5;RALGDS;CTSD;TSPYL2;HEXIM1;TGFB1;TSC22D1;DNTTIP2;FOS;BAIAP2;RAP2B;TRAF4;NINJ1;ERCC5;ISCU;MXD4
	7	MSigDB_Hallmark_2020	mTORC1 Signaling	28\200	4.61498e-07	3.29641e-06	3.25168	47.438	INSIG1;UBE2D3;CXCR4;SLC1A4;SLC2A3;IFI30;HSP90B1;HSPD1;GGA2;STIP1;SERP1;PRDX1;SC5D;HSPA9;HSPA5;ELOVL5;IFRD1;ACSL3;HSPE1;TUBA4A;CCT6A;SLC7A5;ETF1;CALR;DHCR7;ALDOA;SQSTM1;GLA
	8	MSigDB_Hallmark_2020	Apoptosis	24\161	9.60258e-07	6.00161e-06	3.4909	48.3701	APP;CDKN1B;GPX4;IFNGR1;SATB1;BIK;CAV1;SAT1;RELA;SOD1;TGFBR3;DNAJA1;CCND2;LMNA;RARA;PDCD4;PMAIP1;SC5D;CTNNB1;ETF1;SQSTM1;SPTAN1;CD44;BIRC3
	9	MSigDB_Hallmark_2020	Hypoxia	25\200	1.44296e-05	7.2148e-05	2.84402	31.7001	ERRFI1;BTG1;CDKN1B;CXCR4;TNFAIP3;SLC2A3;NR3C1;NDRG1;NOCT;IDS;WSB1;HSPA5;TIPARP;CAV1;PRKCA;FOS;KLHL24;PNRC1;JMJD6;FOSL2;SAP30;NAGK;MAFF;ALDOA;PAM
	10	MSigDB_Hallmark_2020	Complement	25\200	1.44296e-05	7.2148e-05	2.84402	31.7001	C1QA;PLEK;TNFAIP3;GATA3;RASGRP1;CTSO;GNG2;SPOCK2;CD59;FYN;RCE1;CTSD;CD55;DUSP5;FCER1G;HSPA5;RHOG;PDP1;GZMK;ZEB1;MAFF;APOC1;CALM1;C1QC;DGKH
	11	MSigDB_Hallmark_2020	Estrogen Response Early	24\200	4.16917e-05	0.000189508	2.71174	27.3484	FCMR;NXT1;TGIF2;BCL11B;TIPARP;ELOVL5;IGFBP4;ISG20L2;SLC1A4;FOS;AREG;RASGRP1;SEC14L2;SLC7A5;ABLIM1;NRIP1;RARA;LRIG1;PMAIP1;FLNB;CHPT1;DHCR7;GLA;CD44
	12	MSigDB_Hallmark_2020	UV Response Up	19\158	0.000247414	0.00103089	2.70929	22.4991	BTG1;CHKA;AMD1;HNRNPU;FOS;HLA-F;RASGRP1;TUBA4A;GLS;DNAJA1;STIP1;NXF1;PPP1R2;CDC34;EIF5;AGO2;TMBIM6;ALDOA;SQSTM1
	13	MSigDB_Hallmark_2020	Androgen Response	14\100	0.000334663	0.00128717	3.21877	25.7578	XRCC6;TSC22D1;ELOVL5;INSIG1;ZBTB10;UAP1;ACSL3;IQGAP2;SAT1;NDRG1;ELL2;VAPA;PMEPA1;SLC38A2
	14	MSigDB_Hallmark_2020	DNA Repair	18\150	0.000365753	0.00130626	2.70097	21.3743	SF3A3;RALA;ARL6IP1;GPX4;RNMT;ALYREF;USP11;TAF10;UPF3B;XPC;VPS37B;SUPT5H;POLR2A;IMPDH2;PDE4B;POLR2F;ERCC5;EIF1B
	15	MSigDB_Hallmark_2020	UV Response Dn	17\144	0.000636136	0.00212045	2.64927	19.4989	PHF3;CDKN1B;YTHDC1;INSIG1;CAV1;NEK7;PTPRM;PRKCA;NR1D2;ATP2B1;NR3C1;NFKB1;SYNE1;TGFBR3;ARHGEF9;FYN;CDK13
	16	MSigDB_Hallmark_2020	Allograft Rejection	21\200	0.000762099	0.00238156	2.32527	16.6941	SRGN;EIF5A;NPM1;TGFB1;IFNGR1;TRAT1;CD80;CRTAM;UBE2D1;HLA-A;CXCL13;IL2RG;HLA-G;HLA-E;CD79A;CCND2;PTPRC;CD8A;BCL3;CD28;HLA-DQA1
	17	MSigDB_Hallmark_2020	Myc Targets V2	9\58	0.00181666	0.00534312	3.61987	22.8441	NOP56;DUSP2;NPM1;NOP2;WDR74;NOLC1;MPHOSPH10;HSPE1;HSPD1
	18	MSigDB_Hallmark_2020	KRAS Signaling Up	19\200	0.00413715	0.011353	2.07599	11.3925	RABGAP1L;FCER1G;SATB1;IL10RA;GFPT2;CXCR4;TNFAIP3;NAP1L2;ETV1;BPGM;TNFRSF1B;IL2RG;RBM4;CCND2;ZNF639;CCSER2;SPRY2;IL7R;BIRC3
	19	MSigDB_Hallmark_2020	TGF-beta Signaling	8\54	0.00431414	0.011353	3.4245	18.6493	TGIF1;TGFB1;UBE2D3;PMEPA1;CTNNB1;ARID4B;SKIL;HIPK2
	20	MSigDB_Hallmark_2020	Estrogen Response Late	18\200	0.0089127	0.0212207	1.95376	9.22231	DUSP2;NXT1;ELOVL5;IGFBP4;CAV1;SLC1A4;LSR;FOS;AREG;SLC7A5;NRIP1;PDCD4;FLNB;CHPT1;DHCR7;GLA;CD44;JAK1
	21	MSigDB_Hallmark_2020	Interferon Gamma Response	18\200	0.0089127	0.0212207	1.95376	9.22231	BTG1;VCAM1;IL10RA;MX2;STAT3;TNFAIP3;HLA-A;BPGM;IFI30;HLA-G;IFI44L;NFKB1;OASL;SOCS3;ARL4A;IFI27;PDE4B;HLA-DQA1
	22	MSigDB_Hallmark_2020	PI3K/AKT/mTOR Signaling	11\105	0.0130802	0.0297277	2.3056	9.99859	ARF1;CDKN1B;YWHAB;PRKAR2A;UBE2D3;MKNK2;CXCR4;CALR;IL2RG;SQSTM1;HSP90B1
	23	MSigDB_Hallmark_2020	heme Metabolism	17\200	0.0181823	0.0395268	1.83312	7.34587	RBM38;ISCA1;EPB41;NEK7;FBXO34;BPGM;NR3C1;ELL2;KLF3;RNF19A;MKRN1;HDGF;TOP1;YPEL5;CDR2;RBM5;BLVRA
	24	MSigDB_Hallmark_2020	IL-6/JAK/STAT3 Signaling	9\87	0.0252859	0.0526789	2.27055	8.34996	SOCS3;TGFB1;ITGA4;IFNGR1;STAT3;CXCL13;TNFRSF1B;IL2RG;CD44
	25	MSigDB_Hallmark_2020	Cholesterol Homeostasis	8\74	0.0268687	0.0537374	2.38426	8.62337	ERRFI1;CHKA;SC5D;STX5;CTNNB1;DHCR7;PNRC1;CXCL16
	26	MSigDB_Hallmark_2020	Adipogenesis	16\200	0.0350646	0.0649345	1.71403	5.74295	GPX4;IFNGR1;APLP2;EPHX2;ATP1B3;GPHN;SOD1;POR;ARL4A;UBC;G3BP2;PDCD4;NABP1;APOE;DHCR7;ALDOA
	27	MSigDB_Hallmark_2020	Inflammatory Response	16\200	0.0350646	0.0649345	1.71403	5.74295	IFITM1;IL10RA;TNFRSF9;RHOG;ATP2B1;TNFRSF1B;RASGRP1;RELA;NFKB1;BEST1;SELL;GPR183;PDE4B;CCR7;IL7R;CD55
	28	MSigDB_Hallmark_2020	Wnt-beta Catenin Signaling	5\42	0.0516706	0.092269	2.65393	7.86324	FRAT1;CCND2;MAML1;TCF7;CTNNB1
	29	MSigDB_Hallmark_2020	Fatty Acid Metabolism	12\158	0.0840696	0.144948	1.61661	4.0029	IL4I1;GCDH;GABARAPL1;HSP90AA1;HSPH1;ELOVL5;ECI1;TP53INP2;ODC1;SERINC1;ALDOA;BLVRA
	30	MSigDB_Hallmark_2020	Reactive Oxygen Species Pathway	5\49	0.088259	0.147098	2.23089	5.41544	EGLN2;GPX4;PRDX1;FTL;SOD1
	31	MSigDB_Hallmark_2020	Pperoxisome	8\104	0.133336	0.215058	1.63658	3.29752	CADM1;ELOVL5;PRDX1;EPHX2;CNBP;PABPC1;CLN8;SOD1
	32	MSigDB_Hallmark_2020	Mitotic Spindle	13\199	0.17214	0.252144	1.37322	2.4161	STAU1;EPB41;CSNK1D;ARHGAP5;DYNLL2;TUBA4A;CYTH2;PCM1;TLK1;FLNB;EZR;SPTAN1;ARL8A
	33	MSigDB_Hallmark_2020	E2F Targets	13\200	0.176501	0.252144	1.3658	2.36889	NOP56;SLBP;XRCC6;CDKN1B;NOLC1;GSPT1;NASP;UBE2S;RAD21;TRA2B;HNRNPD;SRSF2;KPNA2
	34	MSigDB_Hallmark_2020	Epithelial Mesenchymal Transition	13\200	0.176501	0.252144	1.3658	2.36889	COPA;VCAM1;TGFB1;CADM1;WIPF1;IGFBP4;TNFAIP3;AREG;SAT1;TGFBR3;PMEPA1;CD59;CD44
	35	MSigDB_Hallmark_2020	Oxidative Phosphorylation	13\200	0.176501	0.252144	1.3658	2.36889	HSPA9;ISCA1;SLC25A3;OAT;GPX4;ECI1;PDP1;POR;CYCS;POLR2F;ATP6V0C;FXN;ISCU
	36	MSigDB_Hallmark_2020	Protein Secretion	7\96	0.185721	0.257946	1.54361	2.59868	NAPA;ARF1;AP3S1;PAM;GLA;RAB22A;SOD1
	37	MSigDB_Hallmark_2020	Interferon Alpha Response	7\97	0.192429	0.260039	1.52638	2.51552	IFITM1;IFI27;SELL;HLA-C;IFI30;IFI44L;OASL
	38	MSigDB_Hallmark_2020	Notch Signaling	3\32	0.202097	0.265917	2.02829	3.24326	PRKCA;SKP1;SAP30
	39	MSigDB_Hallmark_2020	Coagulation	9\138	0.228903	0.293465	1.3692	2.01882	ARF4;C1QA;CTSO;USP11;MAFF;PLEK;APOC1;FYN;ISCU
	40	MSigDB_Hallmark_2020	Glycolysis	12\200	0.267538	0.334422	1.25266	1.65162	HSPA5;NASP;BIK;GFPT1;SPAG4;CXCR4;ALDOA;PAM;SLC16A3;CD44;SAP30;SOD1
	41	MSigDB_Hallmark_2020	Apical Surface	3\44	0.361641	0.441026	1.43374	1.45826	APP;GATA3;IL2RG
	42	MSigDB_Hallmark_2020	Myogenesis	10\200	0.50933	0.606346	1.03064	0.695328	EIF4A2;APP;ABLIM1;SYNGR2;TGFB1;PKIA;IFRD1;PDE4DIP;SPTAN1;MEF2D
	43	MSigDB_Hallmark_2020	Angiogenesis	2\36	0.527878	0.613812	1.15185	0.735905	APP;CCND2
	44	MSigDB_Hallmark_2020	Xenobiotic Metabolism	9\200	0.640912	0.728309	0.921711	0.410035	GABARAPL1;POR;ELOVL5;IGFBP4;PTGES3;NINJ1;ABHD6;TMBIM6;APOE
	45	MSigDB_Hallmark_2020	Apical Junction	8\200	0.761435	0.827647	0.814142	0.221895	VCAM1;PTPRC;INSIG1;ICAM2;LAYN;PARD6G;PIK3CB;BAIAP2
	46	MSigDB_Hallmark_2020	KRAS Signaling Dn	8\200	0.761435	0.827647	0.814142	0.221895	NUDT11;NR4A2;CAMK1D;CD80;SIDT1;PDCD1;SKIL;IFI44L
	47	MSigDB_Hallmark_2020	Spermatogenesis	5\135	0.790946	0.841432	0.751651	0.176281	ARL4A;DBF4;PRKAR2A;BRAF;MLF1
	48	MSigDB_Hallmark_2020	Hedgehog Signaling	1\36	0.833897	0.868643	0.558864	0.101515	TLE3
	49	MSigDB_Hallmark_2020	Pancreas Beta Cells	1\40	0.863961	0.881593	0.501439	0.0733243	FOXO1
	50	MSigDB_Hallmark_2020	Bile Acid Metabolism	3\112	0.914043	0.914043	0.537365	0.0482969	PNPLA8;EPHX2;SOD1

## Sheet: 5. Tumor - Enrichr Expanded NR
	Tumor - Enrichr - Expanded NR
	Pathway_index	Gene_set	Term	Overlap	P-value	Adjusted P-value	Odds Ratio	Combined Score	Genes
	1	MSigDB_Hallmark_2020	Oxidative Phosphorylation	144\200	1.84175e-56	9.20875e-55	10.4568	1341.96	ACAA2;COX6A1;PHB2;TOMM22;MPC1;PMPCA;ATP6V1E1;ACAA1;CPT1A;PHYH;ATP6V0E1;ECH1;SDHC;SDHD;SDHA;ATP1B1;SDHB;COX6B1;AFG3L2;COX7A2L;UQCRC1;VDAC3;SUCLG1;VDAC1;UQCRC2;UQCRB;ABCB7;COX15;MGST3;COX17;HTRA2;COX7A2;MRPL15;UQCRH;MRPL11;ACAT1;TIMM50;PRDX3;LDHB;LDHA;RHOT2;CYB5R3;RHOT1;ATP6V1H;COX11;CYC1;NDUFV2;NDUFV1;COX10;DECR1;ATP6V1F;SURF1;PDHA1;IDH1;IDH2;GOT2;CS;GLUD1;UQCRQ;OGDH;ACO2;GPI;COX7B;MRPS15;ACADVL;M…
	2	MSigDB_Hallmark_2020	E2F Targets	131\200	4.22432e-44	1.05608e-42	7.68862	767.885	NUP107;POP7;TFRC;DSCC1;BUB1B;SMC6;MKI67;SMC3;SMC4;CDC20;PNN;PTTG1;MYC;CHEK1;STMN1;NBN;TMPO;TIPIN;LIG1;CDC25B;ILF3;DDX39A;MELK;MSH2;MTHFD2;TIMELESS;TP53;ASF1A;ASF1B;SNRPB;DNMT1;RNASEH2A;CDCA3;PRKDC;SHMT1;AK2;CDCA8;PDS5B;RAD51AP1;CCNB2;PRDX4;ORC6;RACGAP1;UBR7;LYAR;CBX5;PLK1;HMGA1;NUP153;PA2G4;PAICS;EIF2S1;DIAPH3;CDK4;UBE2T;ANP32E;CDK1;MXD3;EZH2;TOP2A;CDKN1A;MCM7;HMGB2;HMGB3;BRCA1;BRCA2;CKS1B;LMNB1;…
	3	MSigDB_Hallmark_2020	Myc Targets V1	111\200	3.01745e-28	5.02908e-27	5.01883	318.033	HDDC2;HNRNPR;PWP1;PHB2;UBE2L3;PSMD8;CDC20;FBL;SNRPD2;SNRPD1;MYC;RUVBL2;PSMD3;PSMD1;SMARCC1;MRPS18B;TUFM;CLNS1A;VDAC3;SNRPG;NHP2;VDAC1;HPRT1;SNRPA;KPNB1;PSMD14;GLO1;CSTF2;PHB;PRDX3;LDHA;PRDX4;PCBP1;PGK1;CYC1;CBX3;GOT2;PA2G4;EIF2S2;EIF2S1;SRPK1;LSM2;AIMP2;LSM7;COPS5;CDK4;CDK2;UBA2;YWHAE;MCM7;SYNCRIP;XPO1;YWHAQ;C1QBP;DHX15;MRPL9;ACP1;CCT2;RFC4;VBP1;RAD23B;NME1;CCNA2;PSMA6;PSMA4;TFDP1;PSMA1;PSMA2;CAN…
	4	MSigDB_Hallmark_2020	Interferon Gamma Response	109\200	7.35466e-27	9.19332e-26	4.81703	289.862	IFITM3;SAMD9L;IFITM2;SPPL2A;UBE2L6;IFI35;ICAM1;MT2A;NAMPT;DHX58;TNFSF10;EPSTI1;PIM1;TRIM21;B2M;CMTR1;ZBP1;IL15RA;RSAD2;SP110;HLA-B;TAP1;TRAFD1;ARID5B;NUP93;MTHFD2;PSME1;TRIM14;PSME2;CMPK2;LAP3;RBCK1;LY6E;DDX60;HIF1A;RNF213;KLRK1;SOCS1;ST8SIA4;SLAMF7;ST3GAL5;PNPT1;EIF2AK2;NMI;PARP14;PARP12;BST2;ISG20;NFKBIA;XAF1;GPR18;HLA-DRB1;MYD88;RTP4;CDKN1A;EIF4E3;CASP7;CASP8;CASP3;CASP4;CASP1;CD38;ITGB7;UPP1;…
	5	MSigDB_Hallmark_2020	mTORC1 Signaling	107\200	1.65306e-25	1.65306e-24	4.62402	263.856	ERO1A;TES;TFRC;ARPC5L;SLA;ENO1;TBK1;NAMPT;FDXR;MAP2K3;G6PD;ACLY;DDX39A;MTHFD2;PPA1;DDIT3;PSME3;DDIT4;HMBS;TRIB3;HPRT1;SKAP2;PSMD12;PSMD14;SHMT2;PSMD13;GMPS;PIK3R3;SLC1A5;CORO1A;SLC9A3R1;LDHA;EBP;SERPINH1;PGK1;SSR1;SDF2L1;GOT1;HSPA4;SRD5A1;EDEM1;IDH1;PLK1;M6PR;DHCR24;EIF2S2;DHFR;MLLT11;QDPR;SQLE;SLC6A6;COPS5;BHLHE40;NMT1;PSMG1;GPI;GSK3B;CDKN1A;BTG2;ITGB2;SLC2A1;ATP2A2;PHGDH;CTSC;PGM1;ACTR3;ACTR2;T…
	6	MSigDB_Hallmark_2020	G2-M Checkpoint	95\200	3.93375e-18	3.27813e-17	3.62248	145.178	TOP2A;ARID4A;HMGB3;KIF11;MKI67;BRCA2;SMC4;SMC2;KIF15;LMNB1;CKS1B;CDC20;SYNCRIP;MT2A;CHAF1A;XPO1;PTTG1;SNRPD1;MYC;CHEK1;STMN1;CDC27;CHMP1A;PBK;NUSAP1;FBXO5;HMGN2;LBR;TMPO;SMARCC1;KIF23;KIF22;SMC1A;RAD23B;CDC25B;CCNA2;ILF3;DDX39A;TFDP1;RBL1;EWSR1;INCENP;DKC1;MTF2;CKS2;MCM3;BIRC5;KIF2C;MCM5;KIF20B;KPNB1;MCM2;PRIM2;DTYMK;CUL5;TROAP;PDS5B;HIF1A;CENPA;AURKB;ORC5;CCNB2;ORC6;CDC45;RACGAP1;KATNA1;E2F1;E2F…
[truncated: 44 more rows]

## Sheet: 6. Blood - Cluster Markers
pvalue of 0 indicates a value lower than the possible minimal value obtained by the 'scanpy.tl.rank_genes_groups' function
[truncated: 3,003 more rows]
[truncated: 15 more columns]

[truncated: 4 more sheets: 7. Blood - Expansion Markers, 8. Blood - Expanded R Vs. NR, 9. Blood - Enrichr Expanded R, 10. Blood - Enrichr Expanded NR]
