# Supplementary material for: Single-cell meta-analysis of T cells reveals clonal dynamics of response to checkpoint immunotherapy
Source: Cell Genom. 2025 Apr 4;5(5):100842. doi: 10.1016/j.xgen.2025.100842 (PMC12143341; doi:10.1016/j.xgen.2025.100842)
Supplement: Table S3. Analysis of a study-wise response signature of expanded CD8+ T cells, related to Figures 2, S6, S8, and S9 [file mmc4.xlsx]

## Sheet: 1. DEGs per Dataset
Top = Expanded Responders, Bottom = Expanded Non-responders								pvalue of 0 indicates a value lower than the possible minimal value obtained by the 'scanpy.tl.rank_genes_groups' function
		Zhang et al. 2021 (TNBC)										Yost et al. 2019 (SCC)										Yost et al. 2019 (BCC)										Shiao et al. 2024 (TNBC)										Luoma et al. 2022 (HNSCC)
		names	scores	logfoldchanges	pvals	pvals_adj	pct_nz_R	pct_nz_NR				names	scores	logfoldchanges	pvals	pvals_adj	pct_nz_R	pct_nz_NR				names	scores	logfoldchanges	pvals	pvals_adj	pct_nz_R	pct_nz_NR				names	scores	logfoldchanges	pvals	pvals_adj	pct_nz_R	pct_nz_NR				names	scores	logfoldchanges	pvals	pvals_adj	pct_nz_R	pct_nz_NR
		GZMK	21.5456	1.45767	5.81625e-103	1.44324e-99	0.811416	0.645234				DUSP2	20.0519	1.97173	1.94281e-89	1.20523e-85	0.909279	0.63355				HLA-A	24.4416	0.575555	6.18187e-132	7.66985e-128	1	0.99912				TMSB10	23.7984	0.655066	3.46679e-125	4.30125e-121	0.994326	0.969525				HLA-DRB5	17.4944	1.42405	1.58051e-68	1.96093e-64	0.821326	0.58325
		HSP90AA1	20.5153	0.876618	1.57303e-93	2.43957e-90	0.958985	0.954586				CTSW	18.8551	2.14396	2.66616e-79	1.10264e-75	0.765163	0.322476				MTRNR2L8	21.3163	3.56282	8.01563e-101	3.315e-97	0.805556	0.586631				MT2A	20.0346	1.23235	2.75165e-89	1.13799e-85	0.708274	0.523244				GNLY	16.9104	2.5796	3.77244e-64	2.34023e-60	0.727666	0.431826
		CD74	19.1037	0.821944	2.35408e-81	2.9207e-78	0.954757	0.941547				PTMA	17.9831	0.559942	2.64508e-72	8.20438e-69	0.999482	0.998371				TIGIT	20.1198	2.19338	4.9467e-90	1.0229e-86	0.762698	0.414248				FAU	17.8065	0.568875	6.29072e-71	1.30082e-67	0.982128	0.941116				CXCL13	12.5532	1.71209	3.81835e-36	1.18436e-32	0.652738	0.356616
		IL32	18.9301	0.596803	6.43943e-80	7.2631e-77	0.967019	0.963579				DUSP1	17.5426	2.72194	6.78125e-69	1.05169e-65	0.591757	0.175896				SH2D2A	17.8812	1.45607	1.65204e-71	1.36646e-68	0.872222	0.618294				TMA7	16.8175	0.872978	1.81598e-63	2.25309e-60	0.793664	0.642562				KLRC4	11.9807	1.37188	4.48403e-33	9.27223e-30	0.572046	0.307035
		CXCL13	17.5667	2.66711	4.43518e-69	3.66848e-66	0.418182	0.12455				SPOCK2	16.8328	1.42341	1.40291e-63	1.74059e-60	0.86703	0.627036				DUSP4	16.8785	1.57868	6.4811e-64	3.82909e-61	0.880952	0.608619				ISG15	16.7409	1.17026	6.59616e-63	7.43987e-60	0.604634	0.4375				HLA-DQA2	11.6979	2.02947	1.30641e-31	2.31553e-28	0.399135	0.133668
		HSP90AB1	17.4289	0.649062	4.98119e-68	3.8626e-65	0.887526	0.916367				PCBP1	15.5674	1.23855	1.21209e-54	1.07417e-51	0.891913	0.679153				PGK1	15.7271	1.13958	9.86248e-56	4.37013e-53	0.931746	0.751979				GZMK	16.2634	1.46323	1.79454e-59	1.8554e-56	0.483121	0.242252				IFITM3	11.4709	1.28683	1.84772e-30	2.86558e-27	0.570605	0.313735
		CST7	15.7023	0.628768	1.45878e-55	7.86917e-53	0.913742	0.896583				TNFAIP3	15.1592	1.13728	6.58484e-52	5.44654e-49	0.913686	0.752443				CD7	15.1757	1.10403	5.1243e-52	2.19232e-49	0.896032	0.783641				IFITM1	16.2074	0.5973	4.47314e-59	4.2691e-56	0.940993	0.89876				ACP5	11.0353	1.07182	2.58244e-28	3.56004e-25	0.665706	0.465494
		UBB	14.9975	0.524024	7.62244e-51	3.50265e-48	0.919662	0.940647				BTG1	14.8317	0.878225	9.13582e-50	6.66754e-47	0.989632	0.967427				PDE3B	14.1305	1.53421	2.463e-45	8.25904e-43	0.639683	0.335972				CTLA4	15.743	1.95242	7.67545e-56	6.34862e-53	0.340804	0.124483				CARD16	10.6088	0.904742	2.71204e-26	3.36483e-23	0.685879	0.522111
		PNRC1	14.2208	0.4816	6.80291e-46	2.48246e-43	0.796195	0.828237				JUN	14.7115	1.44036	5.44181e-49	3.75092e-46	0.850441	0.630293				CLEC2D	13.9973	1.08891	1.61816e-44	5.14782e-42	0.881746	0.666667				GZMA	15.6071	0.876274	6.50899e-55	5.04731e-52	0.813239	0.679236				KLRC2	10.2449	1.5437	1.24817e-24	1.40783e-21	0.456772	0.240871
		DNAJB1	13.5235	0.76141	1.13693e-41	3.71206e-39	0.863848	0.874101				BIRC3	14.1951	1.40773	9.82618e-46	5.8054e-43	0.764645	0.545603				SLA2	13.1276	1.28293	2.288e-39	6.30827e-37	0.719841	0.479332				COX7C	15.1397	0.837956	8.85624e-52	6.46349e-49	0.731537	0.573864				HERPUD1	10.2012	0.764256	1.95924e-24	2.02569e-21	0.82853	0.690117
		B2M	13.3194	0.167397	1.78533e-40	5.40259e-38	1	1				NDUFS5	14.1628	0.817974	1.55594e-45	8.77482e-43	0.945568	0.87785				SKP1	13.0513	0.715867	6.24501e-39	1.64855e-36	0.943651	0.840809				CXCL13	15.0026	1.35306	7.05518e-51	4.86298e-48	0.577589	0.365702				RBPJ	9.94525	0.899793	2.64505e-23	2.05473e-20	0.695965	0.511893
		HLA-A	13.2218	0.215519	6.56384e-40	1.85085e-37	0.990698	0.997302				NBEAL1	14.1227	1.13206	2.75434e-45	1.48579e-42	0.809487	0.623779				RALA	12.9534	1.46258	2.24701e-38	5.57574e-36	0.612698	0.328056				COMMD6	14.1626	0.815823	1.56014e-45	9.67833e-43	0.721986	0.56405				ALOX5AP	9.51141	0.645787	1.88088e-21	1.16681e-18	0.883285	0.809883
		HLA-DQA1	12.2555	1.33898	1.56958e-34	3.19243e-32	0.432558	0.270234				GZMM	13.0738	1.36055	4.64744e-39	1.9883e-36	0.674961	0.413681				CXCR6	12.9434	1.77734	2.56117e-38	6.23068e-36	0.536508	0.243624				SAMSN1	13.8324	0.837644	1.6255e-43	9.16706e-41	0.68974	0.547004				CTLA4	9.26713	0.976084	1.91223e-20	1.07841e-17	0.597983	0.409548
		CD27	10.3297	1.00417	5.17365e-25	6.54995e-23	0.439323	0.343525				TUBA4A	12.4029	1.3792	2.51961e-35	1.04203e-32	0.693105	0.486971				JAML	12.9014	2.00535	4.42076e-38	1.05478e-35	0.473016	0.194371				IFI6	13.7825	1.25594	3.24722e-43	1.75166e-40	0.433286	0.259814				RHOB	9.10702	1.43234	8.46746e-20	4.37732e-17	0.455331	0.279899
		HSPA1B	9.89677	0.91035	4.29953e-23	4.72073e-21	0.616068	0.526978				CREM	12.1114	1.2187	9.18898e-34	3.45478e-31	0.84422	0.667752				IL2RB	12.8961	1.218	4.73301e-38	1.10797e-35	0.719841	0.469657				IFI44L	13.7436	1.77318	5.56317e-43	2.87593e-40	0.315745	0.12655				SERF2	8.56126	0.272678	1.11639e-17	4.9468e-15	0.989914	0.981742
		ACTB	9.56672	0.206065	1.10356e-21	1.03726e-19	0.998309	0.999101				CXCR4	12.0563	1.06679	1.79721e-33	6.55823e-31	0.942976	0.81759				TRMT112	12.8095	0.98795	1.45099e-37	3.33379e-35	0.85	0.628848				UBL5	13.7147	0.802682	8.29375e-43	4.11602e-40	0.691253	0.535124				PPDPF	8.46078	0.297418	2.65586e-17	1.13625e-14	0.966859	0.963652
		HSPH1	9.33027	0.532849	1.05602e-20	9.0359e-19	0.681184	0.677158				SLC7A5	11.8731	1.08661	1.63359e-32	5.47781e-30	0.754536	0.574919				HLA-B	12.7037	0.245134	5.63846e-37	1.27193e-34	1	1				SERF2	13.6794	0.530437	1.34815e-42	6.43329e-40	0.931253	0.860537				HAVCR2	8.32128	0.906539	8.70169e-17	3.37381e-14	0.533141	0.347906
		PTPRCAP	9.32475	0.162685	1.11244e-20	9.45345e-19	0.898943	0.946942				LEPROTL1	11.5746	0.884037	5.54284e-31	1.76333e-28	0.843701	0.710098				KRT86	12.5714	4.64814	3.0334e-36	6.60269e-34	0.323016	0.0316623				MX1	13.1085	1.27504	2.94356e-39	1.35262e-36	0.399338	0.231405				PSMB8	8.04299	0.517527	8.76744e-16	3.19934e-13	0.818444	0.726466
		CTSW	9.1783	0.59498	4.3796e-20	3.62251e-18	0.561522	0.517536				SRSF7	11.5395	0.744079	8.34077e-31	2.5871e-28	0.942198	0.863192				CSTB	12.4049	1.10968	2.45906e-35	5.08493e-33	0.754762	0.504837				RGS1	13.0137	0.8204	1.02245e-38	4.53053e-36	0.735981	0.58936				GALNT2	8.02626	0.96699	1.0049e-15	3.56224e-13	0.492795	0.327471
		CD3E	8.89299	0.139712	5.94848e-19	4.50017e-17	0.909514	0.954586				IFITM1	11.4224	1.04362	3.23166e-30	9.77932e-28	0.860809	0.687296				COX5B	12.3933	1.04085	2.84046e-35	5.7773e-33	0.786508	0.542656				SUB1	12.7652	0.572928	2.56386e-37	1.06033e-34	0.833097	0.737603				SRP14	7.95314	0.355653	1.81841e-15	6.26696e-13	0.962536	0.920101
		HSPA1A	8.60894	0.792261	7.37418e-18	5.11125e-16	0.645243	0.591727				RGS2	11.3705	1.6881	5.86428e-30	1.73234e-27	0.503888	0.245928				FYN	12.3493	0.899938	4.91454e-35	9.67852e-33	0.919841	0.744063				SEC61G	12.7467	0.943827	3.25248e-37	1.30173e-34	0.507991	0.344525				HMGB2	7.92908	0.76501	2.20767e-15	7.40286e-13	0.668588	0.552931
		TRAT1	8.53876	0.999798	1.35666e-17	9.14785e-16	0.373362	0.280126				DDX5	11.2541	0.570549	2.21184e-29	6.2369e-27	0.951011	0.915309				ZBED2	12.2485	3.63107	1.71032e-34	3.2646e-32	0.328571	0.0448549				LY6E	12.6982	0.580855	6.04804e-37	2.34494e-34	0.781844	0.709194				GSTM1	7.89487	1.86366	2.90628e-15	9.489e-13	0.260807	0.0747069
		FTL	8.42323	0.222022	3.66237e-17	2.30655e-15	0.903171	0.929406				ZFP36L2	11.169	0.75571	5.77977e-29	1.5589e-26	0.957491	0.892508				ITGAE	12.1747	1.53585	4.23797e-34	7.96675e-32	0.542063	0.286719				PTPRCAP	12.6778	1.19431	7.84684e-37	2.95017e-34	0.404444	0.23657				KIR2DL4	7.84277	1.43109	4.40709e-15	1.36697e-12	0.347262	0.178392
		UBC	8.20917	0.121463	2.22723e-16	1.30345e-14	0.914165	0.961331				CXCL13	11.0725	2.61165	1.70486e-28	4.50047e-26	0.396579	0.138436				AHI1	12.1061	1.90318	9.81022e-34	1.76399e-31	0.460317	0.200528				DUSP4	12.4096	0.848318	2.31854e-35	8.21889e-33	0.622222	0.467459				DUSP4	7.80108	0.634485	6.13798e-15	1.81319e-12	0.81268	0.7067
		TNFRSF9	8.19655	2.17374	2.47382e-16	1.42757e-14	0.201691	0.0705935				ZFP36	10.683	0.917426	1.22241e-26	3.03329e-24	0.858217	0.724756				GGA2	12.1042	1.15947	1.0039e-33	1.77933e-31	0.705556	0.459982				UQCRB	12.0768	0.722123	1.4006e-33	4.827e-31	0.669598	0.525826				PRF1	7.77865	0.517131	7.33031e-15	2.11505e-12	0.855908	0.79665
		CD3D	8.13288	0.122027	4.19218e-16	2.3535e-14	0.767442	0.852968				IL7R	10.6082	1.48652	2.72858e-26	6.63794e-24	0.585277	0.356678				COX6A1	12.0036	0.734522	3.40049e-33	5.77944e-31	0.895238	0.771328				ALOX5AP	11.8934	0.667434	1.28124e-32	4.29632e-30	0.752908	0.644628				COX5A	7.73669	0.516701	1.02042e-14	2.8134e-12	0.788184	0.702178
		HSPA8	7.6895	0.175386	1.47707e-14	6.63987e-13	0.954334	0.978417				SKP1	10.5373	0.497991	5.81382e-26	1.38715e-23	0.939606	0.908795				NR3C1	11.8527	0.958183	2.08334e-32	3.40105e-30	0.825397	0.630607				IFI27	11.8892	2.04817	1.34643e-32	4.39609e-30	0.294374	0.149793				KLRD1	7.7081	0.785405	1.27709e-14	3.44453e-12	0.636888	0.474874
		COTL1	7.68683	0.407023	1.50828e-14	6.75567e-13	0.715433	0.695144				SARAF	10.4614	0.395176	1.29892e-25	2.98438e-23	0.991187	0.991857				SPOCK2	11.713	0.951741	1.09307e-31	1.73868e-29	0.85873	0.675462				ISG20	11.7958	0.801864	4.10315e-32	1.30533e-29	0.571726	0.432851				TMSB10	7.68661	0.241972	1.5108e-14	3.9882e-12	0.998559	0.998325
		HLA-DRB1	7.12473	0.348692	1.04282e-12	3.66522e-11	0.669345	0.68705				FOS	10.1178	3.03898	4.60861e-24	9.69136e-22	0.304044	0.0504886				PTPRC	11.6405	0.495447	2.56482e-31	3.97772e-29	0.990476	0.96394				GNLY	11.6597	1.0893	2.04796e-31	6.19734e-29	0.5774	0.467459				NCF4	7.5401	1.33032	4.69621e-14	1.1891e-11	0.324207	0.154439
		UBE2S	7.02673	0.628877	2.11435e-12	7.10913e-11	0.495137	0.477068				FAM177A1	10.0281	0.958402	1.14718e-23	2.29565e-21	0.69155	0.537459				GALNT2	11.5854	2.15844	4.88534e-31	7.39176e-29	0.401587	0.144239				UBA52	11.4185	0.602417	3.37831e-30	9.7476e-28	0.830449	0.71436				NFKBIA	7.43423	0.673464	1.05178e-13	2.41657e-11	0.81268	0.700838
		LIMD2	6.94017	0.275462	3.91634e-12	1.26208e-10	0.621142	0.657824				PIK3R1	9.58176	1.01235	9.54033e-22	1.64398e-19	0.643857	0.472313				LAYN	11.5226	2.86428	1.01536e-30	1.49971e-28	0.336508	0.0694811				IRF7	11.4022	1.05734	4.0786e-30	1.15007e-27	0.394043	0.242252				FKBP5	7.327	0.750686	2.35364e-13	5.21457e-11	0.573487	0.426633
		TIGIT	6.74897	0.694463	1.489e-11	4.34682e-10	0.40592	0.359263				VCAM1	9.53223	1.66084	1.53948e-21	2.61649e-19	0.412908	0.203583				SRP14	11.4606	0.748694	2.08133e-30	3.00268e-28	0.95873	0.810026				TMEM258	11.1788	0.815153	5.18097e-29	1.42845e-26	0.499385	0.356405				SIRPG	7.23952	0.632903	4.50281e-13	9.63213e-11	0.661383	0.536181
		OAZ1	6.74017	0.132882	1.58198e-11	4.5752e-10	0.8	0.854317				PDE4B	9.32775	1.06072	1.08144e-20	1.81317e-18	0.573872	0.392508				PPIB	11.4557	0.782915	2.20184e-30	3.14003e-28	0.916667	0.756376				UQCR10	11.0148	0.73527	3.24202e-28	8.55825e-26	0.549976	0.412707				HMGB1	7.23681	0.368385	4.59367e-13	9.65994e-11	0.975504	0.944556
		DUSP2	6.44144	0.320404	1.18349e-10	2.95443e-09	0.859619	0.851619				FUS	9.16875	0.87332	4.7852e-20	7.81184e-18	0.668222	0.522801				POLR2L	11.3834	0.875709	5.05963e-30	7.05335e-28	0.820635	0.631486				PRF1	10.9953	0.780734	4.02718e-28	1.04094e-25	0.553948	0.416839				ISG20	7.14344	0.461549	9.10244e-13	1.7926e-10	0.855908	0.793132
		CD81	6.41346	0.945844	1.42257e-10	3.50196e-09	0.293446	0.221223				PDE4DIP	9.03757	1.18969	1.60188e-19	2.54802e-17	0.495853	0.296417				SEC61B	11.379	0.923752	5.31986e-30	7.33373e-28	0.821429	0.605981				HCST	10.9509	0.570501	6.58165e-28	1.63317e-25	0.853239	0.747417				CTSH	7.12654	1.48382	1.02921e-12	1.99522e-10	0.286744	0.126131
		NKG7	6.3663	0.149834	1.93639e-10	4.63799e-09	0.874419	0.915468				SRGN	9.00734	0.301946	2.11122e-19	3.31569e-17	0.997408	0.998371				CCNDBP1	11.348	1.23912	7.58666e-30	1.03437e-27	0.592063	0.329815				OST4	10.9217	0.616814	9.07732e-28	2.20828e-25	0.725957	0.603306				PRDM1	7.12051	0.723618	1.0753e-12	2.0525e-10	0.589337	0.454104
		CTLA4	6.29246	1.23238	3.12468e-10	7.24635e-09	0.230867	0.13759				SUN2	8.97316	1.08779	2.88124e-19	4.43965e-17	0.532919	0.343648				YWHAB	11.3287	0.757584	9.46119e-30	1.27592e-27	0.951587	0.822339				NDUFA3	10.8883	0.997454	1.30995e-27	3.06652e-25	0.389598	0.241219				GZMB	6.98284	0.701317	2.8927e-12	5.20141e-10	0.842939	0.755779
		FAU	6.24487	0.0762516	4.2414e-10	9.60275e-09	0.980127	0.990558				LDHA	8.93847	0.448588	3.94614e-19	5.89876e-17	0.979782	0.962541				UQCR10	11.3245	1.02785	9.92535e-30	1.32413e-27	0.769048	0.510114				LYST	10.8205	0.953836	2.75397e-27	6.32749e-25	0.401135	0.248967				GNG5	6.89244	0.437183	5.48426e-12	9.72046e-10	0.801153	0.727638
		DUSP1	6.1764	0.376243	6.55811e-10	1.4478e-08	0.718816	0.741007				SETD2	8.88095	1.20224	6.62907e-19	9.67611e-17	0.477968	0.294788				PPM1G	11.2819	1.16263	1.61264e-29	2.10611e-27	0.61746	0.401935				LAG3	10.6253	0.727029	2.27194e-26	5.12509e-24	0.603593	0.456612				MYL6	6.8278	0.228603	8.62276e-12	1.5068e-09	0.985591	0.979062
		BTG1	6.13827	0.189124	8.34236e-10	1.8095e-08	0.960254	0.967626				KLRD1	8.79445	1.28766	1.43755e-18	2.02678e-16	0.467859	0.267101				SLC3A2	11.2767	0.816614	1.71085e-29	2.2111e-27	0.862698	0.69569				NDUFA1	10.608	0.81783	2.73636e-26	6.06251e-24	0.467991	0.323864				CHCHD2	6.82398	0.312994	8.85499e-12	1.52589e-09	0.939481	0.902513
		PDCD1	6.08841	0.871812	1.14037e-09	2.42422e-08	0.301057	0.225719				SRSF2	8.66343	0.616407	4.5776e-18	6.24113e-16	0.891654	0.806189				CYBA	11.03	0.742957	2.73814e-28	3.43153e-26	0.903968	0.773967				TOMM7	10.4683	0.655593	1.20752e-25	2.62837e-23	0.653712	0.51343				BLOC1S1	6.82094	0.475202	9.04466e-12	1.53722e-09	0.791066	0.689447
		DNAJA1	6.04343	0.214133	1.50871e-09	3.1407e-08	0.799577	0.830486				YPEL5	8.5954	0.752318	8.29719e-18	1.11895e-15	0.697512	0.581433				C11orf58	10.9754	0.952487	5.01632e-28	6.16213e-26	0.737302	0.518909				CD27	10.3613	0.70117	3.71902e-25	7.9555e-23	0.586667	0.449897				LAYN	6.79042	1.00899	1.11806e-11	1.87457e-09	0.368876	0.218425
		ITM2A	5.99717	0.401082	2.00786e-09	4.11761e-08	0.495983	0.51304				JAK1	8.49667	0.53795	1.95113e-17	2.57529e-15	0.84733	0.788274				HMGN1	10.8246	0.840281	2.63202e-27	3.20151e-25	0.81746	0.646438				CD38	10.3333	1.12567	4.98421e-25	1.03065e-22	0.323215	0.178202				LYST	6.767	0.665391	1.31479e-11	2.17502e-09	0.600865	0.458961
		EEF1D	5.98423	-0.012876	2.17419e-09	4.43671e-08	0.827907	0.919964				SEC62	8.39831	0.752475	4.52931e-17	5.91528e-15	0.669518	0.537459				LDLRAD4	10.6225	1.41677	2.34253e-26	2.74186e-24	0.47619	0.220756				IFI16	10.1137	0.807079	4.80585e-24	9.77478e-22	0.44208	0.309401				TSC22D3	6.76497	0.486331	1.33338e-11	2.17675e-09	0.932277	0.884255
		NACA	5.83442	0.0362804	5.39785e-09	1.0209e-07	0.891755	0.942896				FTL	8.39172	0.459076	4.79086e-17	6.19168e-15	0.990928	0.967427				IL9R	10.5995	2.18915	2.9961e-26	3.47408e-24	0.35	0.103782				OAS1	10.0566	1.53497	8.58865e-24	1.7187e-21	0.244634	0.104855				COX8A	6.74945	0.400771	1.48408e-11	2.3913e-09	0.867435	0.79799
		H1FX	5.67764	0.839858	1.36564e-08	2.38641e-07	0.293446	0.23696				CXCR3	8.27476	0.868004	1.28718e-16	1.64639e-14	0.62649	0.470684				NDUFC1	10.5432	1.33276	5.46284e-26	6.27569e-24	0.498413	0.245383				PET100	10.0532	1.07235	8.89539e-24	1.75183e-21	0.32643	0.18905				ITM2C	6.70346	0.643606	2.03538e-11	3.19658e-09	0.707493	0.558459
		HSPE1	5.52083	0.149298	3.37397e-08	5.49355e-07	0.745877	0.798112				GADD45B	8.2652	1.28082	1.39461e-16	1.7656e-14	0.456713	0.26873				ATP6V1G1	10.5284	0.898859	6.3878e-26	7.27096e-24	0.795238	0.564644				KLRC4	9.99305	1.1628	1.63477e-23	3.16915e-21	0.296076	0.153926				IFI6	6.48918	0.680771	8.63074e-11	1.25978e-08	0.635447	0.521273
		YPEL5	5.49578	0.192806	3.88977e-08	6.21112e-07	0.684989	0.740558				ARID5A	8.22983	1.0811	1.87479e-16	2.34955e-14	0.488336	0.301303				PSMB1	10.511	0.960845	7.68623e-26	8.66937e-24	0.707937	0.478452				UQCR11	9.96818	0.614351	2.10046e-23	4.00928e-21	0.650969	0.52686				ENTPD1	6.48081	0.681112	9.12341e-11	1.30108e-08	0.54755	0.390117
		DUSP4	5.46236	0.433236	4.69834e-08	7.34159e-07	0.54334	0.522932				EIF1	8.18918	0.253974	2.63018e-16	3.23095e-14	0.999222	1				ERH	10.3302	1.11417	5.14731e-25	5.70202e-23	0.593651	0.343008				ICOS	9.92822	0.753657	3.13793e-23	5.89884e-21	0.489078	0.351756				ADGRG1	6.44935	1.10225	1.12332e-10	1.58375e-08	0.31268	0.163484
		FABP5	5.45006	0.549439	5.03534e-08	7.83857e-07	0.405074	0.373201				TGFB1	8.15662	0.75029	3.44536e-16	4.19085e-14	0.711768	0.578176				NDUFA6	10.2954	0.966664	7.39032e-25	8.04313e-23	0.674603	0.452067				COX7A2	9.84387	0.583303	7.28502e-23	1.34903e-20	0.636217	0.524793				CD38	6.42509	0.962759	1.31787e-10	1.83718e-08	0.371758	0.227806
		CXCR4	5.40312	0.205296	6.54929e-08	9.98243e-07	0.833404	0.853867				HSPA5	8.14593	0.677148	3.76369e-16	4.49001e-14	0.777346	0.67101				ATP6V0E1	10.2819	0.829893	8.50289e-25	9.17351e-23	0.833333	0.62445				LIMD2	9.67209	0.575259	3.96214e-22	7.12439e-20	0.679622	0.563017				CD63	6.40903	0.50841	1.46446e-10	1.99665e-08	0.756484	0.650084
		PFDN5	5.23974	-0.016889	1.60802e-07	2.26713e-06	0.771247	0.868705				TSC22D3	8.02816	0.741245	9.89424e-16	1.16912e-13	0.747797	0.59772				BSG	10.2022	0.952176	1.93816e-24	2.073e-22	0.673016	0.454705				PTPN22	9.64129	0.656669	5.35126e-22	9.48473e-20	0.549882	0.424587				PDLIM4	6.3824	1.86744	1.74332e-10	2.32573e-08	0.221902	0.0785595
		JUN	5.21087	0.265249	1.87958e-07	2.61727e-06	0.724313	0.781025				RBM39	7.9983	0.546036	1.26152e-15	1.47658e-13	0.829186	0.745928				MAGOH	10.1576	1.03352	3.06481e-24	3.25001e-22	0.630952	0.377309				PHLDA1	9.56509	0.753698	1.12105e-21	1.959e-19	0.455697	0.320764				TPI1	6.36144	0.401044	1.99869e-10	2.63806e-08	0.864553	0.80469
		HLA-DRA	5.15761	0.526059	2.50125e-07	3.38789e-06	0.42537	0.398831				SH2D2A	7.92478	0.717552	2.28548e-15	2.61418e-13	0.772162	0.630293				NAP1L4	9.99142	1.07169	1.66182e-23	1.70398e-21	0.606349	0.405453				RBPJ	9.47471	0.710894	2.67506e-21	4.60965e-19	0.482175	0.346591				AFAP1L2	6.30849	1.18395	2.81767e-10	3.64154e-08	0.292507	0.149749
		SIRPG	5.01987	1.06598	5.17062e-07	6.5932e-06	0.21649	0.151529				SATB1	7.90891	1.28486	2.59644e-15	2.92855e-13	0.405132	0.234528				GAPDH	9.95117	0.458269	2.49228e-23	2.53457e-21	0.996032	0.992084				SNRPG	9.37209	0.644463	7.11074e-21	1.20853e-18	0.516879	0.399793				IFI27L2	6.25627	0.51926	3.94286e-10	4.99175e-08	0.644092	0.548241
		LYST	5.01658	0.749154	5.25987e-07	6.67955e-06	0.300634	0.261691				PDCD4	7.8952	0.631266	2.8985e-15	3.23979e-13	0.787714	0.684039				OST4	9.93581	0.597093	2.90813e-23	2.90978e-21	0.912698	0.810906				BST2	9.2602	0.592158	2.04052e-20	3.42118e-18	0.59357	0.485537				IFI44L	6.19637	1.11979	5.77795e-10	7.16871e-08	0.331412	0.204523
		CD8B	4.97097	0.158259	6.66196e-07	8.2892e-06	0.576321	0.652428				IL9R	7.87693	1.55671	3.35532e-15	3.71692e-13	0.348626	0.169381				JAK1	9.91902	0.789531	3.44113e-23	3.38842e-21	0.856349	0.676341				CRIP1	9.17403	0.441031	4.55652e-20	7.5377e-18	0.89182	0.827479				DCXR	6.14555	0.58176	7.96873e-10	9.69295e-08	0.566282	0.445729
		VCAM1	4.96769	1.84522	6.77551e-07	8.38123e-06	0.132347	0.0508094				RBPJ	7.81398	0.90057	5.54107e-15	5.97809e-13	0.545619	0.382736				TNFRSF18	9.90841	2.0189	3.82677e-23	3.73849e-21	0.357143	0.136324				CXCR6	9.05809	0.968574	1.32754e-19	2.13906e-17	0.322553	0.196798				GAPDH	6.1136	0.242766	9.74067e-10	1.17332e-07	0.995677	0.991792
		HIST1H4C	4.9297	0.250929	8.23559e-07	1.0057e-05	0.562368	0.609712				JUNB	7.79708	0.80199	6.33539e-15	6.71822e-13	0.662001	0.558632				TGIF1	9.83235	0.998301	8.1691e-23	7.8569e-21	0.647619	0.421284				CBLB	8.90993	0.664512	5.10661e-19	8.01996e-17	0.480851	0.356405				SNRPG	6.03683	0.410694	1.57174e-09	1.87506e-07	0.744957	0.669179
		SARAF	4.89627	-0.0121407	9.76732e-07	1.17781e-05	0.884567	0.940198				MTRNR2L12	7.67592	0.504927	1.64241e-14	1.69811e-12	0.976672	0.960912				RABAC1	9.82313	0.786184	8.9521e-23	8.47853e-21	0.761905	0.605101				PDCD1	8.85285	0.797109	8.53135e-19	1.30677e-16	0.370591	0.242252				TNFSF4	6.03364	1.3055	1.6031e-09	1.89425e-07	0.26513	0.129983
		GEM	4.8539	1.44901	1.21058e-06	1.44281e-05	0.15518	0.0768885				YWHAB	7.63252	0.324314	2.30208e-14	2.34114e-12	0.962675	0.95114				FKBP1A	9.80236	0.927846	1.09991e-22	1.03384e-20	0.679365	0.465259				CD2	8.83269	0.49689	1.02183e-18	1.54608e-16	0.759622	0.659607				PMAIP1	6.01358	0.825891	1.81467e-09	2.12402e-07	0.445245	0.328476
		HSPD1	4.79413	0.192221	1.63385e-06	1.88219e-05	0.598732	0.663219				LITAF	7.60026	0.682211	2.95528e-14	2.91001e-12	0.777864	0.669381				EDF1	9.78267	0.663662	1.33633e-22	1.2373e-20	0.871429	0.730871				PTMS	8.68434	0.672883	3.80937e-18	5.69432e-16	0.462317	0.34814				MAL	6.0067	2.5328	1.89333e-09	2.19537e-07	0.174352	0.0360134
		SELL	4.75743	1.52523	1.96074e-06	2.22367e-05	0.152643	0.0786871				PNRC1	7.58347	0.504063	3.36431e-14	3.28669e-12	0.86029	0.80456				SYNGR2	9.74642	1.10497	1.91098e-22	1.75626e-20	0.565079	0.364116				TYMP	8.6673	0.718666	4.42486e-18	6.53562e-16	0.409267	0.284607				GSTM2	6.00315	3.15583	1.93526e-09	2.22322e-07	0.159942	0.021273
		FCMR	4.75291	0.647081	2.00505e-06	2.26357e-05	0.306131	0.271583				PRR13	7.48421	0.580122	7.19783e-14	6.92275e-12	0.753499	0.649837				SNX9	9.70528	1.6506	2.8629e-22	2.5927e-20	0.38254	0.155673				HERC5	8.54776	1.93879	1.25504e-17	1.83192e-15	0.175697	0.0547521				IVNS1ABP	5.89237	0.589295	3.80686e-09	4.25511e-07	0.57781	0.445059
		PPP1R2	4.6331	0.257451	3.60226e-06	3.89993e-05	0.496829	0.542716				JUND	7.46708	1.16995	8.19931e-14	7.76556e-12	0.410575	0.245928				MT2A	9.68838	0.888405	3.37855e-22	3.03752e-20	0.852381	0.743184				COX7B	8.48253	0.587237	2.2035e-17	3.17893e-15	0.516974	0.404442				MTHFD2	5.87564	0.631297	4.212e-09	4.62463e-07	0.488473	0.363652
		HAVCR2	4.62017	1.68687	3.83422e-06	4.12229e-05	0.134038	0.0598022				HSP90AA1	7.44226	0.547449	9.89755e-14	9.1641e-12	0.98056	0.97557				PPP4C	9.67839	0.996432	3.72541e-22	3.32527e-20	0.619048	0.394019				COX17	8.40341	0.836306	4.33703e-17	6.185e-15	0.329456	0.209711				HLA-DRA	5.80139	0.58213	6.57669e-09	7.09539e-07	0.785303	0.647906
		KLF2	4.47605	0.641977	7.60374e-06	7.63266e-05	0.386892	0.383543				COX5B	7.40418	0.453408	1.3196e-13	1.20384e-11	0.814671	0.758958				ANXA7	9.64059	1.33453	5.38758e-22	4.74069e-20	0.446032	0.2146				COX6B1	8.4017	0.521743	4.40058e-17	6.20431e-15	0.641229	0.527893				HSPB1	5.76951	0.613756	7.95036e-09	8.42368e-07	0.560519	0.437186
		CRTAM	4.47307	0.814504	7.7104e-06	7.7206e-05	0.252854	0.198741				SF1	7.2398	0.557413	4.49331e-13	3.98204e-11	0.754536	0.666124				IQGAP2	9.61503	1.21014	6.90882e-22	5.99425e-20	0.497619	0.264732				ELF1	8.23137	0.604181	1.85082e-16	2.46915e-14	0.489173	0.375517				SQSTM1	5.71491	0.452214	1.09761e-08	1.13484e-06	0.71902	0.631323
		IFITM1	4.44234	0.0873701	8.89865e-06	8.75539e-05	0.931924	0.960881				STAT5A	7.1654	0.892721	7.75611e-13	6.77677e-11	0.5	0.351792				MAT2B	9.60395	0.932042	7.69382e-22	6.62897e-20	0.639683	0.434477				IFI27L2	8.20035	0.699726	2.39696e-16	3.16374e-14	0.387991	0.274793				TOMM5	5.71048	0.490302	1.12657e-08	1.14575e-06	0.638329	0.527973
		SFPQ	4.35299	0.069663	1.34292e-05	0.000126897	0.578013	0.67491				TCF7	7.14398	1.86965	9.06683e-13	7.86659e-11	0.267496	0.0863192				LEPROTL1	9.53424	0.740741	1.50988e-21	1.27436e-19	0.864286	0.711522				NDUFB1	8.18881	1.09438	2.63822e-16	3.44552e-14	0.249645	0.134298				HLA-DPA1	5.7056	0.308276	1.15931e-08	1.1694e-06	0.923631	0.89129
		SOD1	4.35064	-0.0117884	1.35741e-05	0.000128168	0.662156	0.774281				MAT2A	6.93195	0.875278	4.15092e-12	3.41062e-10	0.492483	0.358306				RNASEH2C	9.50921	1.33236	1.92116e-21	1.61053e-19	0.435714	0.211961				CD52	8.10204	0.426404	5.40467e-16	6.91296e-14	0.771631	0.697314				IFI44	5.7023	0.911016	1.18202e-08	1.18268e-06	0.331412	0.205025
		PCBP1	4.28417	0.0224974	1.83424e-05	0.000168075	0.608457	0.709532				LAMP1	6.90507	0.888731	5.01774e-12	4.04254e-10	0.456195	0.30456				TUFM	9.47254	0.941849	2.73128e-21	2.27429e-19	0.634921	0.417766				COX6C	8.09428	0.528688	5.76032e-16	7.29268e-14	0.603783	0.487603				CRIP1	5.68406	0.262931	1.31534e-08	1.30232e-06	0.962536	0.953266
		HLA-DPA1	4.22246	0.0583558	2.41653e-05	0.00021632	0.618605	0.710881				FTH1	6.87159	0.423925	6.34908e-12	5.01739e-10	0.998704	0.996743				PSMA5	9.4676	0.938212	2.86341e-21	2.36842e-19	0.654762	0.425682				NKG7	8.0288	0.480486	9.84348e-16	1.23362e-13	0.954799	0.890496				CSTB	5.66531	0.433412	1.4676e-08	1.4287e-06	0.730548	0.626801
		SH2D1A	4.11602	0.468854	3.85467e-05	0.00032712	0.348414	0.340378				NR3C1	6.84961	0.536583	7.405e-12	5.8148e-10	0.747538	0.664495				AP1M1	9.41482	1.72951	4.73875e-21	3.89362e-19	0.357143	0.139842				PLSCR1	7.99705	0.773048	1.27431e-15	1.58104e-13	0.34695	0.239669				DDIT4	5.65338	0.479883	1.57319e-08	1.51307e-06	0.779539	0.684757
		PTPRC	4.11031	-0.109796	3.9512e-05	0.000334625	0.800846	0.908723				HNRNPDL	6.8025	0.503094	1.0282e-11	7.92352e-10	0.831519	0.742671				RFTN1	9.39701	1.11454	5.61383e-21	4.58229e-19	0.525397	0.309587				CFLAR	7.908	0.75485	2.6156e-15	3.21305e-13	0.330402	0.213326				FABP5	5.64104	0.580668	1.69022e-08	1.61312e-06	0.579251	0.472027
		NR4A2	4.04429	0.132055	5.24821e-05	0.000431794	0.795772	0.823741				NR4A2	6.77754	1.53818	1.22235e-11	9.30412e-10	0.302748	0.138436				CCT6A	9.33864	1.02208	9.75776e-21	7.81061e-19	0.583333	0.355321				SNRPD2	7.89844	0.459419	2.82423e-15	3.43532e-13	0.689929	0.592459				DRAP1	5.61321	0.316308	1.98602e-08	1.87167e-06	0.84438	0.809715
		HLA-DPB1	4.01498	0.030377	5.94502e-05	0.000483037	0.634672	0.728417				LIMD2	6.75828	0.513075	1.39641e-11	1.05002e-09	0.776568	0.705212				UQCRFS1	9.26994	1.00936	1.86257e-20	1.45339e-18	0.570635	0.348285				GPBP1	7.82666	0.554428	5.0099e-15	5.97671e-13	0.498818	0.387397				DNPH1	5.5969	0.545988	2.18216e-08	2.03564e-06	0.566282	0.452094
		EIF5	3.96475	0.0234238	7.3472e-05	0.000579509	0.608034	0.704137				TSPYL2	6.64053	1.0099	3.12566e-11	2.28118e-09	0.384396	0.218241				SRP9	9.2611	0.931376	2.02336e-20	1.56899e-18	0.634921	0.41073				POLR2L	7.77066	0.55357	7.8081e-15	9.13916e-13	0.496265	0.393595				CFLAR	5.57756	0.46153	2.4392e-08	2.25844e-06	0.691643	0.582077
		CD3G	3.86003	0.0855326	0.000113371	0.000850934	0.545455	0.633543				IER2	6.58209	0.667394	4.63889e-11	3.3462e-09	0.610938	0.496743				SERF2	9.25528	0.420647	2.13672e-20	1.6466e-18	0.988095	0.949868				COX5B	7.70369	0.509441	1.32196e-14	1.51866e-12	0.565957	0.458678				RANBP1	5.56526	0.528087	2.61765e-08	2.3575e-06	0.579251	0.480235
		RNF19A	3.71371	0.392597	0.000204239	0.0014276	0.375053	0.391637				RNF187	6.58104	1.59026	4.67156e-11	3.35029e-09	0.274754	0.117264				APLP2	9.2379	1.53983	2.51375e-20	1.92519e-18	0.384921	0.167986				CLEC2D	7.66799	0.601952	1.74718e-14	1.98874e-12	0.432151	0.32593				WDR83OS	5.54864	0.374403	2.87894e-08	2.56972e-06	0.795389	0.711893
		ITGB2	3.6895	0.203435	0.000224693	0.00155048	0.488372	0.519784				PIM3	6.57199	0.853174	4.96467e-11	3.54004e-09	0.4676	0.332248				AP2S1	9.21772	1.10591	3.03485e-20	2.31002e-18	0.499206	0.273527				BIRC3	7.65595	0.618177	1.91893e-14	2.16438e-12	0.423924	0.317149				S100A11	5.53312	0.417511	3.14577e-08	2.78783e-06	0.825648	0.738693
		CYBA	3.65415	-0.0761863	0.000258031	0.00175419	0.797463	0.889388				GABARAPL1	6.56514	0.571083	5.1983e-11	3.68544e-09	0.685848	0.583062				SNRPG	9.11781	0.76376	7.66589e-20	5.63399e-18	0.785714	0.592788				RNF213	7.65411	0.516075	1.94657e-14	2.17577e-12	0.535319	0.432335				GADD45G	5.5248	1.49043	3.29869e-08	2.90262e-06	0.224784	0.100503
		INPP4B	3.6171	0.801662	0.000297921	0.00198833	0.201268	0.159173				CD7	6.5152	0.389152	7.25921e-11	5.05983e-09	0.913427	0.899023				KLRC1	9.11261	3.04996	8.04255e-20	5.86964e-18	0.255556	0.0413369				IFI44	7.65125	1.2458	1.99032e-14	2.20482e-12	0.213144	0.106405				CBLB	5.52214	0.449326	3.349e-08	2.92613e-06	0.720461	0.622111
		RBM38	3.58943	0.450688	0.000331398	0.00218241	0.331501	0.332284				EIF1AX	6.50553	0.79462	7.74218e-11	5.30703e-09	0.475635	0.346906				RIC8A	9.09423	1.35432	9.5262e-20	6.91179e-18	0.40873	0.195251				TNFAIP3	7.64878	0.391579	2.02894e-14	2.2277e-12	0.828274	0.76343				HPGD	5.50631	1.37787	3.66443e-08	3.15726e-06	0.226225	0.101675
		CACYBP	3.56181	0.15234	0.000368307	0.0023887	0.493869	0.563399				RGS1	6.48357	0.744821	8.95786e-11	6.04023e-09	0.563245	0.420195				WDR83OS	9.07608	0.862576	1.12553e-19	8.07195e-18	0.678571	0.473175				SON	7.60684	0.539647	2.80882e-14	3.03035e-12	0.499102	0.388946				NELL2	5.43021	0.689109	5.62888e-08	4.78339e-06	0.409222	0.28459
		TOX	3.50524	0.62175	0.000456201	0.00286816	0.249049	0.219874				ATP6V0C	6.41113	0.369483	1.44446e-10	9.63514e-09	0.85381	0.819218				PPP1CA	9.06689	0.877179	1.2246e-19	8.73197e-18	0.684127	0.469657				CHIC2	7.59295	0.685353	3.12708e-14	3.34463e-12	0.352151	0.242252				PHPT1	5.42439	0.554695	5.81525e-08	4.90815e-06	0.510086	0.405193
		CHI3L2	3.31628	1.75164	0.000912249	0.0052182	0.0938689	0.040018				PTGER4	6.35187	0.91061	2.12718e-10	1.38178e-08	0.430793	0.298046				ENTPD1	9.06405	1.70342	1.25689e-19	8.91098e-18	0.353175	0.149516				EPC1	7.54796	0.623217	4.42118e-14	4.68834e-12	0.4	0.291322				ETS1	5.41436	0.436136	6.1507e-08	5.1562e-06	0.760807	0.662479
		H3F3B	3.31298	0.0171416	0.00092308	0.00527529	0.972939	0.989658				JMJD6	6.31833	0.773188	2.64404e-10	1.69972e-08	0.484966	0.379479				PSMD2	9.05658	1.16244	1.34606e-19	9.48897e-18	0.469841	0.259455				CHST12	7.54643	0.587924	4.4734e-14	4.6957e-12	0.431017	0.320764				USP18	5.41185	1.01555	6.23763e-08	5.16085e-06	0.282421	0.161307
		RAC2	3.26697	-0.112842	0.00108704	0.00611372	0.769979	0.87455				LYST	6.31022	0.639988	2.78639e-10	1.77768e-08	0.611457	0.5				ARF5	9.00847	0.879983	2.08951e-19	1.46467e-17	0.631746	0.431838				GZMB	7.50793	0.527442	6.0071e-14	6.15951e-12	0.728416	0.633781				CFL1	5.39908	0.170105	6.69821e-08	5.50363e-06	0.995677	0.990117
		HLA-DRB5	3.18334	0.476217	0.00145589	0.00792942	0.2926	0.277878				DDX24	6.3098	0.49159	2.79397e-10	1.77768e-08	0.745982	0.667752				TOMM5	9.00386	0.996255	2.17918e-19	1.51894e-17	0.56746	0.353562				HLA-B	7.47804	0.172194	7.54387e-14	7.67187e-12	0.988936	0.987087				CAPG	5.39461	0.542122	6.86717e-08	5.56869e-06	0.583573	0.462982
		C12orf57	3.16067	0.0318875	0.00157405	0.00849456	0.561945	0.659622				PBXIP1	6.19684	0.64277	5.7607e-10	3.57365e-08	0.591757	0.473941				SNRPD3	9.00088	0.917384	2.23925e-19	1.55209e-17	0.61746	0.405453				GNG5	7.46349	0.433439	8.42626e-14	8.49957e-12	0.631773	0.54907				HINT1	5.38804	0.300453	7.12321e-08	5.73881e-06	0.927954	0.874037
		RARRES3	3.11578	-0.0399213	0.00183458	0.00972302	0.63129	0.747302				PPP1R15A	6.17662	0.925013	6.54896e-10	4.02242e-08	0.447641	0.327362				PRKAR1A	8.9845	0.917645	2.59904e-19	1.79146e-17	0.6	0.40985				IFITM2	7.43405	0.299675	1.05326e-13	1.05385e-11	0.849551	0.820248				PELI1	5.37444	1.01355	7.68195e-08	6.13085e-06	0.293948	0.175879
		CNN2	3.07145	0.0867873	0.00213022	0.0111096	0.499789	0.577788				PDE3B	6.10031	0.58894	1.05864e-09	6.37598e-08	0.618714	0.521173				TALDO1	8.95717	1.18343	3.33119e-19	2.27088e-17	0.461905	0.242744				UQCRQ	7.41958	0.587611	1.17496e-13	1.16622e-11	0.421277	0.321798				SH3BGRL3	5.36813	0.185058	7.95584e-08	6.28714e-06	0.995677	0.994472
		YPEL3	2.95998	0.40583	0.00307663	0.0151837	0.303594	0.29991				CLTB	6.09119	0.675343	1.12075e-09	6.688e-08	0.526439	0.410423				POLR2E	8.94225	1.04076	3.81338e-19	2.58539e-17	0.528571	0.305189				RBX1	7.40613	0.5127	1.30035e-13	1.28043e-11	0.497021	0.403409				RNF181	5.35326	0.514018	8.63817e-08	6.78315e-06	0.559078	0.446064
		CD7	2.95126	0.0901936	0.00316482	0.015547	0.629598	0.677158				BAZ1A	6.08676	0.716587	1.15216e-09	6.83965e-08	0.507517	0.400651				CNIH1	8.86828	1.06129	7.4284e-19	4.92856e-17	0.518254	0.312225				COX8A	7.39426	0.435998	1.42199e-13	1.37833e-11	0.656643	0.570248				SYTL3	5.29454	0.444326	1.19316e-07	9.19473e-06	0.726225	0.60871
		COX4I1	2.84588	-0.134026	0.00442885	0.0207197	0.693869	0.821493				PFKFB3	6.06713	0.90963	1.30219e-09	7.62087e-08	0.38958	0.241042				ROMO1	8.86692	0.897638	7.51961e-19	4.96254e-17	0.625397	0.411609				CARD16	7.38119	0.678886	1.56878e-13	1.50882e-11	0.364255	0.264979				SOCS1	5.27421	0.527008	1.33332e-07	1.01488e-05	0.658501	0.577554
		NAB1	2.83475	1.03156	0.0045862	0.0213272	0.128118	0.0867806				KLRB1	6.05955	2.40908	1.36499e-09	7.9509e-08	0.190254	0.0374593				CLTA	8.84523	1.02361	9.13393e-19	5.93323e-17	0.525397	0.311346				TBCA	7.36873	0.581394	1.72258e-13	1.644e-11	0.42591	0.322314				PDE3B	5.26072	0.53799	1.43494e-07	1.08557e-05	0.514409	0.398157
		ZNRF1	2.79612	1.018	0.005172	0.0236089	0.131501	0.091277				PDE4A	6.03817	1.11117	1.55874e-09	9.03703e-08	0.327631	0.190554				UBL5	8.83512	0.580217	9.99869e-19	6.46113e-17	0.914286	0.790677				ROMO1	7.3253	0.629573	2.38368e-13	2.25758e-11	0.377589	0.272211				S100A4	5.24693	0.397843	1.54656e-07	1.16292e-05	0.900576	0.857621
		CD37	2.7911	-0.133448	0.00525284	0.02389	0.658774	0.794964				WSB1	6.03457	0.654385	1.59389e-09	9.19787e-08	0.566356	0.456026				MRPL57	8.8145	1.06153	1.20223e-18	7.68867e-17	0.497619	0.295515				CNOT6L	7.30628	0.697692	2.74644e-13	2.58145e-11	0.341182	0.238636				SUMO2	5.17117	0.229725	2.32628e-07	1.70782e-05	0.932277	0.90335
		PTMA	2.69296	0.0161025	0.007082	0.0304774	0.988161	0.994155				NCL	6.0169	0.393166	1.7779e-09	1.01651e-07	0.847589	0.798046				ALOX5AP	8.80413	0.79814	1.31877e-18	8.34793e-17	0.736508	0.619173				SLA	7.25729	0.5302	3.94915e-13	3.6565e-11	0.470827	0.370868				MRPL51	5.15827	0.469052	2.49242e-07	1.80839e-05	0.572046	0.468174
		CSK	2.5901	0.294802	0.00959492	0.0394971	0.343763	0.369155				CNN2	6.00223	0.571794	1.9463e-09	1.10769e-07	0.645931	0.540717				PSMB9	8.80158	0.775091	1.34898e-18	8.49585e-17	0.802381	0.600704				PDE3B	7.23354	1.06047	4.70579e-13	4.3248e-11	0.222317	0.119835				SAT1	5.15391	0.443525	2.55106e-07	1.84017e-05	0.727666	0.664322
		FUS	2.56971	-0.0424294	0.0101784	0.0415544	0.617759	0.728867				IDS	5.97857	0.519666	2.25107e-09	1.2753e-07	0.664334	0.576547				LAPTM4A	8.78929	0.945665	1.50507e-18	9.431e-17	0.580159	0.370273				TIGIT	7.23248	0.541379	4.74247e-13	4.32646e-11	0.500426	0.39876				ETV7	5.14763	1.41846	2.63801e-07	1.88102e-05	0.204611	0.0872697
		DUSP5	2.56723	0.444643	0.0102514	0.0417286	0.268499	0.253147				CCNH	5.95067	1.05732	2.67047e-09	1.50602e-07	0.346293	0.211726				PRDX1	8.75803	0.812851	1.98699e-18	1.2265e-16	0.72381	0.525066				NDUFB4	7.07408	0.565667	1.50441e-12	1.36243e-10	0.412766	0.311467				GZMA	5.12628	0.226105	2.9552e-07	2.07148e-05	0.945245	0.961474
		PASK	2.55856	1.13427	0.0105107	0.042519	0.100634	0.0607014				GLIPR1	5.92114	0.572418	3.19719e-09	1.79491e-07	0.622084	0.526059				SEC61G	8.74375	0.810474	2.25492e-18	1.38499e-16	0.713492	0.501319				CMTM6	7.04279	0.569444	1.88424e-12	1.68865e-10	0.40435	0.299587				ID2	5.10578	0.445664	3.29433e-07	2.28339e-05	0.817003	0.709883
		RHOB	2.55645	0.489273	0.0105745	0.0427077	0.252854	0.235162				SCAF11	5.88621	0.604615	3.95159e-09	2.19854e-07	0.569984	0.473941				COX7A2	8.71131	0.656846	3.00393e-18	1.82695e-16	0.834921	0.677221				PIM3	7.04223	0.594255	1.89185e-12	1.68865e-10	0.387518	0.285124				PDCD1	5.07916	0.482654	3.79109e-07	2.57747e-05	0.572046	0.444556
		FCRL3	2.4713	1.56468	0.0134623	0.0524253	0.0727273	0.0319245				CLIC3	5.86331	1.05389	4.5374e-09	2.50202e-07	0.328409	0.18241				C14orf119	8.70628	1.33397	3.14003e-18	1.90041e-16	0.396825	0.189974				LITAF	7.02822	0.446925	2.09183e-12	1.85381e-10	0.618818	0.52686				SOX4	5.07863	0.935391	3.80171e-07	2.57747e-05	0.295389	0.182412
		HLA-DQB1	2.41881	0.322206	0.0155715	0.0594084	0.312474	0.303957				EIF4A1	5.79972	0.887259	6.64263e-09	3.58326e-07	0.391395	0.278502				ATP6V1F	8.66376	0.962459	4.56458e-18	2.74917e-16	0.538889	0.336851				AHI1	7.00441	0.909927	2.48024e-12	2.18243e-10	0.245768	0.145661				PSMA1	5.07434	0.432508	3.88835e-07	2.62189e-05	0.706052	0.582245
		LAG3	2.37966	0.277051	0.0173288	0.064778	0.380127	0.419964				RTF1	5.7115	0.806822	1.11987e-08	5.88737e-07	0.4155	0.286645				PRPF6	8.65344	1.46168	4.99675e-18	2.99491e-16	0.363492	0.16007				C4orf48	6.99183	0.725542	2.71331e-12	2.37071e-10	0.304965	0.206612				TMSB4X	5.07209	0.107911	3.93465e-07	2.63877e-05	1	0.999665
		TSHZ2	2.29351	1.66332	0.0218187	0.0787618	0.0663848	0.0283273				CIRBP	5.69955	0.512713	1.20124e-08	6.20991e-07	0.6493	0.553746				MRPL51	8.65226	1.05144	5.04879e-18	3.01155e-16	0.497619	0.282322				LEPROTL1	6.97339	0.43294	3.09392e-12	2.68435e-10	0.640284	0.550103				TNFRSF18	5.06452	0.7231	4.09441e-07	2.73115e-05	0.345821	0.224456
		EIF1	2.25626	-0.0126619	0.0240546	0.0851972	0.975476	0.990558				CD69	5.6263	0.672898	1.84112e-08	9.24808e-07	0.516848	0.413681				UQCRQ	8.6403	0.835462	5.60678e-18	3.32839e-16	0.693651	0.48285				MT1X	6.93053	0.727005	4.19253e-12	3.61227e-10	0.294941	0.195248				GABARAP	5.03503	0.259248	4.77778e-07	3.1364e-05	0.897695	0.861809
		SET	2.19511	0.143056	0.0281555	0.097035	0.396617	0.454137				MRPL20	5.62344	0.64568	1.87188e-08	9.32708e-07	0.524106	0.403909				SSBP1	8.63102	1.0002	6.08091e-18	3.59266e-16	0.515873	0.310466				HLA-DQA1	6.92466	0.547285	4.37017e-12	3.73936e-10	0.428274	0.32593				POLR1D	4.95915	0.427078	7.08027e-07	4.52809e-05	0.634006	0.533668
		PTPN6	2.19328	0.474956	0.0282869	0.0973795	0.221987	0.208183				C12orf57	5.59324	0.516162	2.22871e-08	1.09729e-06	0.669518	0.566775				ISCU	8.60114	0.782704	7.89278e-18	4.64103e-16	0.723016	0.528584				EIF2AK2	6.9011	0.771039	5.16013e-12	4.35522e-10	0.279149	0.180269				BST2	4.90889	0.379848	9.15938e-07	5.79798e-05	0.779539	0.697487
		RNASEK	2.08383	-0.00947942	0.0371758	0.121667	0.486258	0.590378				SQSTM1	5.57741	0.396016	2.44132e-08	1.19721e-06	0.82789	0.78013				SDF4	8.58403	0.924468	9.16056e-18	5.33592e-16	0.568254	0.361478				ITM2A	6.87655	0.47819	6.13196e-12	5.14049e-10	0.553002	0.447314				CEBPD	4.8594	0.6368	1.17742e-06	7.37789e-05	0.403458	0.288945
		IER5L	2.06445	0.7912	0.0389747	0.126619	0.129387	0.102068				YBX3	5.5104	1.21795	3.58014e-08	1.70187e-06	0.26957	0.135179				STAT5A	8.57543	0.997917	9.87162e-18	5.67024e-16	0.524603	0.320141				ARL4C	6.84113	0.625444	7.85691e-12	6.54233e-10	0.344681	0.245351				CEBPB	4.83454	0.50832	1.33453e-06	8.19678e-05	0.523055	0.424288
		ICOS	2.05052	0.280298	0.0403137	0.129645	0.321776	0.330036				HSPA8	5.49134	0.301806	3.989e-08	1.87468e-06	0.997408	0.993485				ACP5	8.56559	1.84748	1.07523e-17	6.11945e-16	0.330952	0.139842				ELOVL5	6.81613	0.59838	9.35274e-12	7.73596e-10	0.360946	0.262913				LSP1	4.82981	0.259711	1.36664e-06	8.35265e-05	0.946686	0.912228
		SMAP2	2.01068	0.478773	0.0443593	0.140149	0.203383	0.191996				REL	5.45228	0.70257	4.97271e-08	2.31942e-06	0.474339	0.372964				SAP30BP	8.52998	1.23643	1.46371e-17	8.29232e-16	0.415079	0.205805				CMPK2	6.80789	1.53943	9.90405e-12	8.13772e-10	0.154421	0.0568182				UCP2	4.80004	0.418925	1.58633e-06	9.55417e-05	0.733429	0.627806
		TAF10	1.96559	0.45867	0.0493462	0.153136	0.205497	0.192446				UBE2B	5.45104	0.376418	5.00766e-08	2.32697e-06	0.760757	0.710098				SLA	8.51308	0.960245	1.69375e-17	9.55197e-16	0.554762	0.360598				LSM7	6.78876	0.523987	1.13101e-11	9.2319e-10	0.432813	0.334194				COX6B1	4.73526	0.282903	2.18772e-06	0.000129871	0.896254	0.835343
		RAB37	1.95015	1.01296	0.0511583	0.157538	0.0816068	0.0503597				C19orf53	5.44432	0.435894	5.20024e-08	2.40744e-06	0.703733	0.628664				SATB1	8.39192	1.16459	4.78265e-17	2.63726e-15	0.427778	0.222515				CLECL1	6.78472	2.52328	1.16316e-11	9.43223e-10	0.118298	0.0211777				FURIN	4.72717	0.946131	2.27666e-06	0.000134507	0.252161	0.145394
		FAM107B	1.94665	0.344652	0.0515768	0.158473	0.281184	0.294065				KTN1	5.42778	0.506596	5.70581e-08	2.62192e-06	0.622602	0.526059				SNRPE	8.39038	1.12208	4.84559e-17	2.66014e-15	0.438889	0.233949				CREM	6.77958	0.438117	1.20524e-11	9.71003e-10	0.613712	0.540289				HMGN1	4.71765	0.304804	2.38588e-06	0.000139024	0.841499	0.780905
		NPM1	1.90102	-0.188991	0.057299	0.172593	0.767019	0.879047				PDE4D	5.41893	0.68274	5.99557e-08	2.74491e-06	0.469414	0.363192				MRPS6	8.36716	0.775115	5.90252e-17	3.21196e-15	0.724603	0.527704				ITGB1	6.76558	0.493163	1.32778e-11	1.06282e-09	0.47896	0.388946				PTMS	4.71757	0.405401	2.38673e-06	0.000139024	0.711816	0.611893
		ASPH	1.87969	1.53653	0.0601507	0.179354	0.0579281	0.0269784				DUSP4	5.39665	0.564057	6.78949e-08	3.07435e-06	0.744168	0.609121				PDCD6	8.35398	0.952651	6.60023e-17	3.57594e-15	0.530159	0.326297				VPS37B	6.75329	0.5642	1.44531e-11	1.14948e-09	0.406619	0.320248				C17orf49	4.71321	0.430961	2.43848e-06	0.000141375	0.599424	0.495812
		S100PBP	1.84111	0.967206	0.065606	0.191659	0.0875264	0.0593525				KLRC1	5.3746	1.06509	7.6755e-08	3.46291e-06	0.310783	0.180782				HSBP1	8.32788	1.14106	8.23005e-17	4.43957e-15	0.426984	0.227792				SAMD9	6.73941	0.837214	1.59029e-11	1.25673e-09	0.246903	0.149793				OXNAD1	4.69752	0.464796	2.63339e-06	0.000150564	0.576369	0.471859
		GFOD1	1.82754	0.900073	0.0676186	0.196336	0.101057	0.0755396				SOD1	5.36547	0.329537	8.07364e-08	3.61623e-06	0.94479	0.916938				P4HB	8.29414	0.827513	1.09377e-16	5.86824e-15	0.651587	0.454705				MRPL52	6.6577	0.746631	2.78152e-11	2.18419e-09	0.275461	0.180785				RGS1	4.6845	0.382882	2.80641e-06	0.000159721	0.85879	0.812563
		TSC22D1	1.80066	1.31601	0.0717559	0.206513	0.0659619	0.0368705				GNAS	5.29997	0.510406	1.15822e-07	5.1139e-06	0.62338	0.527687				SF3A3	8.29375	1.28403	1.09731e-16	5.86824e-15	0.384127	0.186456				UQCRH	6.64347	0.421403	3.06381e-11	2.39074e-09	0.596501	0.505682				NDUFS5	4.65322	0.29201	3.26787e-06	0.000185135	0.847262	0.795142
		ETS1	1.78015	0.215479	0.075051	0.213961	0.339958	0.380845				NDUFA3	5.2854	0.444075	1.25432e-07	5.51857e-06	0.662519	0.591205				C4orf48	8.2876	1.03548	1.15551e-16	6.15297e-15	0.483333	0.28496				DDX3X	6.62572	0.450453	3.45552e-11	2.67954e-09	0.520946	0.431302				RHOC	4.64078	0.450001	3.47101e-06	0.000195749	0.533141	0.427806
		KLRC1	1.7448	0.743952	0.0810189	0.227421	0.0926004	0.0642986				MARCKSL1	5.27441	0.939022	1.33184e-07	5.83892e-06	0.328149	0.197068				CHCHD2	8.28645	0.473845	1.16676e-16	6.1863e-15	0.950794	0.870712				HLA-DRB5	6.60869	0.47282	3.87724e-11	2.98788e-09	0.564539	0.472107				MRPL57	4.63926	0.420612	3.49666e-06	0.000196303	0.590778	0.490787
		AKAP5	1.71968	0.891877	0.085491	0.236919	0.0858351	0.0589029				BIRC2	5.27315	0.678967	1.34104e-07	5.85853e-06	0.451529	0.345277				CD96	8.27384	0.721018	1.29718e-16	6.81953e-15	0.803175	0.634125				PRDM1	6.57932	0.935382	4.7261e-11	3.61955e-09	0.217872	0.12345				RAC1	4.63805	0.321494	3.51717e-06	0.000196566	0.716138	0.650754
		UCP2	1.71278	0.229572	0.0867534	0.239472	0.331501	0.360612				MLLT3	5.24983	0.858383	1.52243e-07	6.58146e-06	0.369622	0.257329				MDH1	8.27251	0.978658	1.31173e-16	6.86695e-15	0.498413	0.299033				B3GNT2	6.57418	0.741434	4.89237e-11	3.7239e-09	0.269976	0.174587				FUT8	4.59555	0.628673	4.31605e-06	0.000239059	0.361671	0.256951
		SIT1	1.65118	0.362005	0.0987023	0.264492	0.243552	0.252248				FYN	5.24808	0.322396	1.53696e-07	6.6212e-06	0.827112	0.798046				TMEM59	8.25501	0.684028	1.51888e-16	7.88485e-15	0.788889	0.620053				PDE4B	6.54267	0.515605	6.043e-11	4.5166e-09	0.42383	0.331612				CALM3	4.55887	0.306701	5.14288e-06	0.000281091	0.760807	0.707705
		STK17A	1.65031	-0.0718294	0.0988799	0.264854	0.572516	0.680306				ATP6V0E1	5.22841	0.342866	1.70978e-07	7.28977e-06	0.843183	0.788274				MYL6	8.23625	0.345349	1.77698e-16	9.18625e-15	0.99127	0.968338				C8orf59	6.537	0.608457	6.27666e-11	4.65356e-09	0.338723	0.245868				STMN1	4.55521	0.783736	5.2332e-06	0.000284774	0.378963	0.29263
		CD200R1	1.61677	0.847858	0.105929	0.278175	0.0904863	0.0665468				CHCHD2	5.22597	0.311259	1.73248e-07	7.36127e-06	0.966045	0.920195				TRAPPC4	8.23007	1.31206	1.87104e-16	9.63237e-15	0.37619	0.181179				PPP2R5C	6.53641	0.533637	6.30126e-11	4.65356e-09	0.408983	0.31405				CCL20	4.55388	1.9622	5.26652e-06	0.000285082	0.151297	0.0469012
		DNAJC21	1.61019	0.636545	0.107357	0.281423	0.131924	0.114209				RABAC1	5.21079	0.348426	1.8804e-07	7.93541e-06	0.783826	0.742671				CD247	8.20206	0.7942	2.36311e-16	1.20655e-14	0.631746	0.46438				SEC62	6.53336	0.698239	6.43095e-11	4.72123e-09	0.280378	0.184401				COX7A2	4.55023	0.240609	5.35866e-06	0.000287597	0.877522	0.834506
		CD200	1.5927	2.59433	0.111228	0.288885	0.0342495	0.00719424				ISG20	5.19637	0.446483	2.0322e-07	8.54695e-06	0.731726	0.64658				SF3B2	8.20046	0.734458	2.39469e-16	1.21687e-14	0.68254	0.508355				PDE4D	6.51347	0.58438	7.34349e-11	5.35945e-09	0.352435	0.258264				ISG15	4.54755	0.536404	5.4273e-06	0.000288998	0.618156	0.58794
		TOX2	1.51524	1.18672	0.129713	0.326042	0.0570825	0.0323741				RRP7A	5.19533	1.22291	2.04363e-07	8.56598e-06	0.257128	0.130293				XRCC6	8.20005	0.722384	2.40294e-16	1.21687e-14	0.718254	0.543536				NT5C3A	6.50602	0.806101	7.71687e-11	5.59902e-09	0.246525	0.152893				SH2D2A	4.48521	0.370804	7.28408e-06	0.000378132	0.759366	0.662647
		MZT2B	1.51466	0.107104	0.129859	0.326345	0.385624	0.425809				RHOB	5.15003	1.66687	2.60448e-07	1.08073e-05	0.204251	0.0765472				C4orf3	8.19733	0.772312	2.4579e-16	1.23964e-14	0.648413	0.473175				XAF1	6.47653	0.899528	9.38563e-11	6.73107e-09	0.225816	0.133781				RAB27A	4.47822	0.382366	7.5268e-06	0.000389104	0.681556	0.585595
		SPRY2	1.49021	2.24013	0.136169	0.338414	0.0338266	0.00854317				MPHOSPH8	5.14939	0.52524	2.61338e-07	1.08081e-05	0.552359	0.460912				LAMTOR5	8.18229	0.903469	2.78509e-16	1.39607e-14	0.538889	0.344767				IFIT1	6.45395	2.36924	1.08969e-10	7.77002e-09	0.116501	0.0242769				CTSW	4.46849	0.237591	7.87755e-06	0.000405547	0.904899	0.890787
		SRSF7	1.45327	-0.148183	0.146149	0.358143	0.756025	0.857914				DKK3	5.13113	1.19155	2.88006e-07	1.18714e-05	0.244427	0.112378				SURF4	8.18205	0.724146	2.79056e-16	1.39607e-14	0.70873	0.540018				OASL	6.44825	0.552258	1.13148e-10	8.02184e-09	0.386383	0.294421				GMFG	4.46611	0.281658	7.96552e-06	0.000408381	0.876081	0.813065
		DENND2D	1.4301	0.299887	0.152687	0.370577	0.258351	0.272032				PHF1	5.07399	0.86976	3.89563e-07	1.56926e-05	0.330482	0.213355				AURKAIP1	8.13944	0.899085	3.97119e-16	1.97082e-14	0.555556	0.351803				DDX24	6.42727	0.57117	1.29918e-10	9.15851e-09	0.349598	0.255165				CD2BP2	4.46148	0.503602	8.13953e-06	0.000415585	0.439481	0.341039
		SOCS1	1.42777	0.0934452	0.153357	0.371621	0.441015	0.519335				EDF1	5.03615	0.252126	4.75e-07	1.88285e-05	0.87999	0.855049				LRPAP1	8.13808	1.00227	4.01602e-16	1.98513e-14	0.484921	0.283201				SFT2D1	6.41194	0.651663	1.43684e-10	1.00151e-08	0.292482	0.197831				TIFA	4.45795	1.00592	8.27482e-06	0.000420761	0.230548	0.128643
		BRI3	1.42065	0.570854	0.155418	0.37537	0.114165	0.0957734				SRSF5	5.03019	0.579429	4.89998e-07	1.93611e-05	0.521255	0.421824				PDE4DIP	8.13362	1.28822	4.16671e-16	2.05144e-14	0.377778	0.186456				CORO1B	6.37652	0.363278	1.81158e-10	1.24868e-08	0.732104	0.655475				TXN	4.45667	0.361669	8.32444e-06	0.000421557	0.658501	0.578392
		APOE	1.37894	1.64698	0.167914	0.397275	0.0410148	0.0179856				CNOT6L	5.01474	0.602224	5.31047e-07	2.08503e-05	0.486522	0.384365				SSR3	8.11423	0.91596	4.88873e-16	2.39741e-14	0.53254	0.341249				NDUFC1	6.36856	0.795401	1.90812e-10	1.30796e-08	0.243593	0.152376				PTPRN2	4.43647	0.873695	9.1448e-06	0.000461218	0.247839	0.144724
		ZBED2	1.36176	2.04367	0.173274	0.407315	0.0350951	0.0121403				NCDN	4.99366	0.925648	5.92462e-07	2.31883e-05	0.316226	0.197068				PSMG2	8.10469	1.06632	5.28821e-16	2.5831e-14	0.447619	0.247142				HAVCR2	6.36652	0.71772	1.93365e-10	1.31766e-08	0.276312	0.186467				ADAM19	4.43456	0.875414	9.22614e-06	0.000463436	0.26513	0.168007
		GTF2B	1.3476	0.06171	0.177786	0.415482	0.414376	0.488309				KHDRBS1	4.99092	0.607666	6.00938e-07	2.34092e-05	0.449715	0.35342				COPB2	8.07635	1.38294	6.67362e-16	3.23436e-14	0.349206	0.16007				MRPL33	6.36574	0.717278	1.94351e-10	1.31766e-08	0.272435	0.182335				SNX9	4.42623	0.695605	9.58943e-06	0.000479742	0.32853	0.231826
		APBB1IP	1.32815	0.114035	0.184129	0.426528	0.369133	0.433903				GPR171	4.99061	0.770758	6.01881e-07	2.34092e-05	0.372732	0.270358				DDOST	8.07537	0.89659	6.72717e-16	3.24763e-14	0.539683	0.350923				RUNX3	6.31861	0.576497	2.63934e-10	1.76055e-08	0.34487	0.252583				UQCR10	4.42216	0.291201	9.77168e-06	0.000486896	0.788184	0.728978
		ACTG1	1.32717	-0.108474	0.184453	0.427119	0.893869	0.954137				RANBP2	4.98999	0.680938	6.03824e-07	2.34114e-05	0.421462	0.324104				NDUFAB1	8.0621	0.946953	7.49931e-16	3.57861e-14	0.511111	0.301671				MT1E	6.25908	1.12544	3.87264e-10	2.5694e-08	0.184019	0.0960744				PLSCR1	4.41851	0.507306	9.93852e-06	0.000493229	0.472622	0.375712
		SEPT7	1.3205	-0.0528441	0.186667	0.431683	0.485835	0.589029				ITGB2	4.97111	0.710638	6.65705e-07	2.56503e-05	0.417574	0.312704				S100A11	8.05714	0.742113	7.81013e-16	3.71266e-14	0.751587	0.604222				CD44	6.23997	0.386392	4.37663e-10	2.88834e-08	0.6	0.518595				TNFRSF9	4.40669	0.676125	1.04964e-05	0.000517576	0.340058	0.242044
		CXCR6	1.31704	0.463989	0.187827	0.433717	0.176744	0.169514				COX17	4.95104	0.577505	7.38193e-07	2.82678e-05	0.494557	0.387622				CAMK4	8.04127	0.857527	8.89125e-16	4.21045e-14	0.607937	0.432718				SUPT3H	6.21196	0.946523	5.23278e-10	3.43509e-08	0.20331	0.114669				TYMP	4.39849	0.419671	1.09004e-05	0.000534553	0.57781	0.48526
		CORO1A	1.29749	-0.181228	0.194461	0.445719	0.770402	0.87545				PPP1CB	4.93988	0.739687	7.81705e-07	2.98419e-05	0.380249	0.271987				BRK1	8.0202	0.748273	1.05573e-15	4.96155e-14	0.703968	0.512753				NDUFB2	6.18261	0.414754	6.30499e-10	4.11716e-08	0.527376	0.443182				SF3B5	4.36554	0.379475	1.26811e-05	0.000616997	0.658501	0.562144
		GZMM	1.2795	-0.0695231	0.20072	0.456942	0.521776	0.630845				ZNF331	4.92489	0.936554	8.44087e-07	3.21245e-05	0.319077	0.210098				NDUFA3	7.99872	0.787716	1.25723e-15	5.86831e-14	0.63254	0.44679				TRAT1	6.14634	0.686715	7.92933e-10	5.15074e-08	0.264775	0.17562				TMEM258	4.34857	0.297903	1.37029e-05	0.000661526	0.760807	0.701675
		JAK1	1.2604	0.0214869	0.207526	0.468236	0.430021	0.510791				SEC61G	4.88994	0.37608	1.00867e-06	3.78084e-05	0.764904	0.687296				EIF6	7.99863	1.05068	1.25814e-15	5.86831e-14	0.439683	0.243624				TMEM256	6.13754	0.677038	8.38105e-10	5.38775e-08	0.274704	0.18595				SNAP47	4.33645	0.640918	1.44805e-05	0.000696354	0.334294	0.235678
		APOC1	1.24572	2.33373	0.212869	0.478021	0.0287526	0.00764388				GNB2	4.88225	0.448369	1.04883e-06	3.91951e-05	0.564023	0.496743				CCR7	7.98861	2.06211	1.36469e-15	6.34146e-14	0.277778	0.0985048				NDUFA7	6.13545	0.628114	8.49167e-10	5.43073e-08	0.302506	0.215393				AKR7A2	4.32183	0.62005	1.54738e-05	0.00073557	0.337176	0.238526
		PDE7B	1.23363	1.6947	0.21734	0.485606	0.0350951	0.0143885				FAU	4.86061	0.120658	1.17024e-06	4.33739e-05	1	1				TMEM179B	7.97833	1.16547	1.48331e-15	6.86696e-14	0.402381	0.209323				HIGD2A	6.13344	0.386098	8.59964e-10	5.47158e-08	0.606903	0.525826				DYNLT1	4.30604	0.383466	1.66201e-05	0.000784053	0.629683	0.540704
		C17orf67	1.22666	1.07091	0.219949	0.489674	0.0473573	0.0269784				PPP2R5C	4.85987	0.42397	1.17463e-06	4.33739e-05	0.630119	0.579805				GTF3C6	7.95873	1.04364	1.73809e-15	8.01653e-14	0.44127	0.246262				HLA-A	6.11353	0.25268	9.74527e-10	6.16885e-08	0.9426	0.914256				HERC5	4.29312	0.811116	1.76182e-05	0.000827151	0.26513	0.166667
		CXCR5	1.22467	1.44698	0.2207	0.491073	0.0372093	0.0166367				EML4	4.83057	0.387003	1.36139e-06	4.95332e-05	0.670814	0.620521				POMP	7.89812	0.742707	2.8313e-15	1.29147e-13	0.672222	0.486368				NDUFS5	6.11184	0.388654	9.84909e-10	6.20293e-08	0.615792	0.52686				BATF	4.2925	0.41534	1.7667e-05	0.000827151	0.587896	0.499832
		KIAA1551	1.21863	0.0550938	0.222986	0.495448	0.412262	0.488759				SRPRA	4.82531	0.67087	1.39787e-06	5.07116e-05	0.406687	0.301303				TRMO	7.85947	1.61665	3.85755e-15	1.75314e-13	0.312698	0.129288				POLR2K	6.10927	0.522624	1.00086e-09	6.27153e-08	0.360567	0.269112				ANKRD28	4.28987	0.594336	1.78781e-05	0.000833887	0.363112	0.268677
		NBL1	1.18306	0.605163	0.236787	0.518774	0.115011	0.101619				ABCG1	4.81583	0.857772	1.46586e-06	5.28689e-05	0.315967	0.208469				TGFB1	7.85167	0.688559	4.10531e-15	1.85892e-13	0.789683	0.620053				ETS1	6.04447	0.560343	1.49904e-09	9.34604e-08	0.338345	0.25155				AP2S1	4.27779	0.390657	1.88762e-05	0.000873869	0.536023	0.457621
		GRK6	1.18068	0.391102	0.237729	0.51992	0.173784	0.171313				NOL7	4.79521	0.512819	1.62508e-06	5.79379e-05	0.526179	0.429967				YIPF3	7.83486	1.1789	4.69379e-15	2.10999e-13	0.384127	0.193492				NDUFA2	6.03713	0.510927	1.56882e-09	9.7322e-08	0.369835	0.281508				SEC14L1	4.27561	0.744336	1.90617e-05	0.000879178	0.299712	0.209883
		EIF3K	1.16605	-0.145107	0.243596	0.528743	0.539112	0.675809				TRA2A	4.78964	0.732246	1.67084e-06	5.93987e-05	0.369881	0.2557				PPIA	7.83175	0.305531	4.81112e-15	2.15493e-13	0.989683	0.975374				PYHIN1	6.02932	0.637411	1.64647e-09	1.0163e-07	0.285674	0.19938				COX6A1	4.26614	0.180351	1.98881e-05	0.000913897	0.889049	0.873199
		TMX4	1.1578	0.285466	0.246947	0.533948	0.257082	0.280576				GPX4	4.78472	0.40314	1.71224e-06	6.05235e-05	0.705029	0.617264				AASDHPPT	7.82445	1.39201	5.09863e-15	2.27549e-13	0.336508	0.145998				KLRC2	6.00195	0.68506	1.94962e-09	1.19747e-07	0.264775	0.176136				NDUFS6	4.265	0.370458	1.99905e-05	0.000915213	0.603746	0.519263
		HNRNPA1	1.15342	-0.209347	0.24874	0.536529	0.781395	0.88759				PDCL3	4.77326	0.520068	1.81264e-06	6.38905e-05	0.53577	0.457655				SF3B4	7.81825	0.928643	5.35632e-15	2.38193e-13	0.5	0.301671				SNRPF	5.9905	0.564146	2.09198e-09	1.27858e-07	0.329456	0.245351				COX6C	4.26411	0.221234	2.007e-05	0.000915473	0.876081	0.838861
		CCDC141	1.14742	1.28152	0.251209	0.540164	0.043129	0.0242806				KMT2E	4.76347	0.35108	1.90291e-06	6.68823e-05	0.736133	0.693811				ADSS	7.80891	0.957772	5.76843e-15	2.55603e-13	0.480952	0.299033				NFKBIZ	5.98405	0.541567	2.17663e-09	1.3238e-07	0.348463	0.260847				COX14	4.25899	0.406799	2.0535e-05	0.000933253	0.543228	0.446901
		BARX2	1.13012	2.98414	0.258427	0.550816	0.0232558	0.00404676				ST13	4.74989	0.349831	2.03526e-06	7.09311e-05	0.787455	0.723127				HNRNPR	7.80767	0.819807	5.8255e-15	2.57214e-13	0.589683	0.401935				ADAR	5.9728	0.575585	2.33211e-09	1.41144e-07	0.315556	0.228822				IFI16	4.25009	0.356977	2.13683e-05	0.00096758	0.675793	0.582747
		ADAM28	1.1241	2.35719	0.260971	0.55481	0.0257928	0.0067446				TMEM248	4.74261	0.661254	2.10987e-06	7.33253e-05	0.412131	0.309446				SEC11A	7.80705	0.776278	5.85425e-15	2.57566e-13	0.604762	0.431838				TMX4	5.94174	0.484341	2.82006e-09	1.69847e-07	0.385532	0.299587				CLTA	4.23673	0.381845	2.268e-05	0.00101219	0.587896	0.496147
		SERP2	1.12176	2.20856	0.261966	0.556287	0.0270613	0.00809353				ADGRE5	4.73359	0.642205	2.20587e-06	7.60228e-05	0.440902	0.355049				COPE	7.79156	0.776589	6.61846e-15	2.9016e-13	0.616667	0.436236				HMGB1	5.89527	0.320966	3.74061e-09	2.24202e-07	0.750071	0.692149				RNASEK	4.23174	0.235266	2.31894e-05	0.00103122	0.909222	0.870519
		IKZF3	1.11982	0.273907	0.262792	0.557438	0.255391	0.278327				STK4	4.70022	0.359887	2.59882e-06	8.88253e-05	0.740798	0.677524				PSMB2	7.77889	0.942831	7.31653e-15	3.18513e-13	0.484127	0.28584				BLOC1S1	5.89102	0.387833	3.8382e-09	2.28945e-07	0.560567	0.479339				RBX1	4.22993	0.330394	2.33761e-05	0.00103581	0.680115	0.608878
		DGKH	1.11307	0.992725	0.265677	0.561925	0.053277	0.0355216				PTOV1	4.69088	1.20079	2.72032e-06	9.22158e-05	0.234318	0.120521				HDLBP	7.72711	1.20146	1.10012e-14	4.77245e-13	0.376984	0.192612				HERPUD1	5.8837	0.400045	4.01187e-09	2.38159e-07	0.528322	0.444215				PSMA6	4.22054	0.343014	2.43715e-05	0.00107608	0.695965	0.607203
		SFMBT2	1.10119	0.677318	0.270814	0.569282	0.0883721	0.0741906				NDUFB11	4.6899	0.30973	2.73332e-06	9.24042e-05	0.802488	0.752443				SPCS2	7.71792	0.7641	1.1824e-14	5.09377e-13	0.639683	0.453826				SRRM1	5.87436	0.448978	4.24487e-09	2.50791e-07	0.41305	0.322831				MX1	4.21533	0.500149	2.49413e-05	0.00109733	0.51585	0.455611
		CD79A	1.10087	1.31378	0.270955	0.569399	0.0401691	0.0220324				RNF19A	4.68932	0.494913	2.7412e-06	9.24187e-05	0.553396	0.465798				TMEM208	7.68613	1.27888	1.51656e-14	6.46597e-13	0.346032	0.164468				VCAM1	5.8332	1.08638	5.43737e-09	3.18214e-07	0.172577	0.089876				NDFIP2	4.19536	0.518484	2.72438e-05	0.0011823	0.394813	0.297487
		INPP5F	1.08353	1.00167	0.278572	0.580404	0.0520085	0.0346223				MANF	4.66249	0.62397	3.124e-06	0.000104125	0.412908	0.315961				NUDT21	7.6785	0.958829	1.60959e-14	6.83909e-13	0.460317	0.277045				HNRNPLL	5.81023	0.54791	6.23888e-09	3.63408e-07	0.324728	0.242252				TSC22D1	4.19238	1.32806	2.76044e-05	0.00118919	0.180115	0.0847571
		R3HDM2	1.07691	0.52876	0.28152	0.584722	0.109514	0.0975719				CALR	4.65018	0.316402	3.3165e-06	0.000109436	0.860809	0.820847				TRAPPC1	7.67454	0.817843	1.6601e-14	7.02963e-13	0.565079	0.372911				TOX	5.76068	0.552237	8.37746e-09	4.85697e-07	0.316501	0.230372				SRGAP3	4.18951	0.640197	2.79554e-05	0.00119953	0.319885	0.224791
		PTPRN2	1.0705	0.915004	0.284394	0.588667	0.0575053	0.0409173				PDCD1	4.6488	0.842012	3.33876e-06	0.000109668	0.312597	0.193811				TMCO1	7.6496	0.922205	2.01602e-14	8.50776e-13	0.487302	0.30343				EPSTI1	5.75913	0.573508	8.4551e-09	4.87918e-07	0.304113	0.222624				NAP1L4	4.18885	0.357994	2.80377e-05	0.00119953	0.622478	0.546064
		DTHD1	1.05189	0.525932	0.292852	0.600565	0.113742	0.102968				HNRNPA0	4.60247	0.328599	4.17502e-06	0.000135601	0.74676	0.69544				PSMD7	7.64833	0.999189	2.03604e-14	8.54399e-13	0.438889	0.255937				SFPQ	5.74801	0.454563	9.02982e-09	5.18671e-07	0.409645	0.325413				ROMO1	4.17969	0.334284	2.91901e-05	0.00124454	0.667147	0.582915
		ASB2	1.04613	0.798963	0.295499	0.604395	0.0646934	0.0490108				TRMT112	4.5982	0.253687	4.26157e-06	0.000137691	0.813893	0.794788				DUSP11	7.64818	1.22333	2.03838e-14	8.54399e-13	0.363492	0.17854				BCL3	5.72065	0.873648	1.0612e-08	6.06741e-07	0.20104	0.119835				NDUFA6	4.17753	0.336751	2.94697e-05	0.00124886	0.639769	0.568342
		PARK7	1.0348	0.0301941	0.300764	0.611834	0.406342	0.496853				MATK	4.58916	1.20828	4.45025e-06	0.000143042	0.212027	0.0944625				AKNA	7.63905	0.691977	2.18826e-14	9.14135e-13	0.716667	0.566403				SIRPG	5.70676	0.513543	1.1515e-08	6.55352e-07	0.339574	0.254132				CDK2AP2	4.17412	0.329548	2.99143e-05	0.0012624	0.675793	0.607705
		ACBD3	1.02033	0.611487	0.307573	0.621407	0.0782241	0.0633993				PPP1R14B	4.55018	1.30821	5.36009e-06	0.00017052	0.220321	0.112378				GADD45GIP1	7.63181	0.935961	2.31476e-14	9.57309e-13	0.475397	0.281442				COX6A1	5.67654	0.326496	1.37443e-08	7.78656e-07	0.684917	0.614669				NDUFA11	4.1724	0.270404	3.0141e-05	0.00126766	0.811239	0.747236
		SLC2A4RG	1.01775	0.530984	0.308796	0.622761	0.112896	0.102518				DDX21	4.54646	0.589956	5.45562e-06	0.000172673	0.453084	0.368078				CCT7	7.62035	0.85097	2.52996e-14	1.04283e-12	0.538095	0.350923				ZBTB1	5.65147	0.561633	1.59085e-08	8.97166e-07	0.289551	0.204545				THYN1	4.16953	0.46835	3.05226e-05	0.00127903	0.430836	0.332328
		NCL	0.956776	-0.197616	0.33868	0.665611	0.586892	0.733813				HSP90AB1	4.54286	0.35166	5.54969e-06	0.000175203	0.968377	0.949511				MT1X	7.61958	0.749996	2.54506e-14	1.04558e-12	0.584921	0.368514				PMAIP1	5.64908	0.799406	1.61308e-08	9.05586e-07	0.219764	0.139463				HSPE1	4.16726	0.31799	3.08283e-05	0.00128351	0.75072	0.674707
		LIMS1	0.947669	0.39179	0.343298	0.672176	0.158985	0.157824				PDE7B	4.52292	3.23945	6.0993e-06	0.000191096	0.129342	0.0162866				OSTC	7.61523	0.885841	2.63214e-14	1.07424e-12	0.521429	0.320141				STK4	5.61987	0.390975	1.91098e-08	1.068e-06	0.507518	0.426136				BRK1	4.1504	0.289017	3.31902e-05	0.00136807	0.755043	0.694472
		CDK14	0.933768	3.0436	0.350423	0.681643	0.0190275	0.00314748				EEF1B2	4.50999	0.235675	6.48292e-06	0.000202094	0.946864	0.925081				ARPC5	7.6009	0.751978	2.94074e-14	1.19234e-12	0.661905	0.468777				CST7	5.61738	0.294649	1.93877e-08	1.07867e-06	0.837163	0.784091				PFDN2	4.14343	0.408945	3.42146e-05	0.00140156	0.51585	0.425963
		BRD7	0.914918	0.452026	0.360235	0.69358	0.126004	0.118705				SRRM1	4.49112	0.3825	7.08511e-06	0.000218669	0.660964	0.600977				CCDC90B	7.58757	1.48721	3.25949e-14	1.31728e-12	0.307937	0.128408				OAS3	5.60961	1.44145	2.02784e-08	1.12319e-06	0.134468	0.0547521				CDK4	4.14334	0.646412	3.42286e-05	0.00140156	0.304035	0.20804
		CTSZ	0.912967	0.728162	0.36126	0.694764	0.0646934	0.051259				NFKBIA	4.47961	0.595478	7.47809e-06	0.000229088	0.526957	0.457655				LMAN2	7.58503	0.836275	3.32402e-14	1.339e-12	0.529365	0.349164				ITK	5.6046	0.599312	2.08733e-08	1.151e-06	0.272151	0.189566				MRPL36	4.13698	0.552101	3.51906e-05	0.00143621	0.363112	0.266499
		HNRNPLL	0.905287	0.275433	0.365313	0.700749	0.229175	0.245054				NOP58	4.46875	0.408254	7.8677e-06	0.000239839	0.601607	0.547231				SS18L2	7.57404	0.816984	3.61792e-14	1.45267e-12	0.563492	0.364996				TNFSF10	5.58306	0.651215	2.36328e-08	1.29168e-06	0.260993	0.182851				SNRPB	4.13587	0.306657	3.53619e-05	0.00143848	0.769452	0.703518
		TMBIM6	0.902388	-0.206947	0.366851	0.702503	0.600423	0.73786				XCL1	4.46376	1.27607	8.05355e-06	0.000244903	0.209694	0.0977199				BANF1	7.56361	0.883253	3.92037e-14	1.56399e-12	0.514286	0.329815				TOB1	5.56623	0.726654	2.60315e-08	1.41655e-06	0.215697	0.133264				CDK6	4.12965	0.623719	3.63311e-05	0.00147307	0.331412	0.240369
		SH3BGRL2	0.885723	3.22617	0.375767	0.713795	0.0173362	0.0022482				LAPTM4A	4.45464	0.408439	8.40359e-06	0.000254923	0.580612	0.517915				IL10RA	7.56278	0.704392	3.9454e-14	1.56893e-12	0.683333	0.520668				MCL1	5.56383	0.363574	2.63911e-08	1.42984e-06	0.611537	0.532541				GPX4	4.12607	0.337554	3.69018e-05	0.00149134	0.674352	0.586935
		SGPP2	0.873104	1.14967	0.382606	0.722306	0.0334038	0.0188849				PRDX1	4.43845	0.400073	9.06098e-06	0.000273527	0.69803	0.623779				PSMB6	7.53932	0.738047	4.72436e-14	1.87269e-12	0.62619	0.445031				C4orf3	5.5614	0.376348	2.67612e-08	1.44359e-06	0.520662	0.443182				NAA38	4.11578	0.388365	3.85872e-05	0.00154936	0.527378	0.446399
		GSTM4	0.858501	1.4207	0.390616	0.731859	0.0287526	0.0143885				ZNRD1	4.41317	0.439779	1.01866e-05	0.00030381	0.532141	0.464169				HGSNAT	7.52626	1.55016	5.22157e-14	2.05664e-12	0.293651	0.111697				SPATS2L	5.55226	1.17003	2.81999e-08	1.51462e-06	0.15253	0.0733471				SYNGR2	4.09678	0.374646	4.18938e-05	0.00166534	0.635447	0.549749
		SLF1	0.855938	0.446957	0.392032	0.733627	0.141226	0.139388				SLC3A2	4.41038	0.26725	1.03189e-05	0.000307017	0.87999	0.848534				GTF2A2	7.51952	0.918479	5.49782e-14	2.15859e-12	0.47381	0.288478				LSM8	5.55004	0.455621	2.856e-08	1.52734e-06	0.391206	0.313533				PHLDA1	4.09643	0.436843	4.19561e-05	0.00166534	0.548991	0.446901
		CD8A	0.848435	-0.338542	0.396196	0.738743	0.801268	0.933453				RNF145	4.40617	0.653463	1.05212e-05	0.000312288	0.359772	0.250814				CDC123	7.48025	1.16999	7.41837e-14	2.89433e-12	0.366667	0.188215				RNF19A	5.53156	0.416571	3.1739e-08	1.69007e-06	0.454752	0.375				NUCKS1	4.09305	0.368781	4.2574e-05	0.00168035	0.618156	0.514573
		ANKS1B	0.844121	1.80044	0.398602	0.741225	0.0241015	0.00989209				NDUFAF3	4.40276	0.886868	1.06883e-05	0.000316491	0.283826	0.179153				PET100	7.47345	0.815268	7.81197e-14	3.02885e-12	0.560317	0.369393				BATF	5.48292	0.463572	4.18362e-08	2.21821e-06	0.366714	0.285124				SCAND1	4.09257	0.324259	4.26622e-05	0.00168035	0.706052	0.620101
		SYNGR2	0.834412	0.207699	0.404049	0.746543	0.278647	0.317896				SURF2	4.40039	0.718996	1.08058e-05	0.000319209	0.347589	0.252443				HNRNPUL1	7.46361	0.704628	8.41844e-14	3.25382e-12	0.685714	0.511873				HNRNPA1	5.46827	0.273033	4.54442e-08	2.38909e-06	0.852577	0.799587				LSM2	4.08403	0.353044	4.4261e-05	0.0017378	0.605187	0.519933
		PCED1B	0.829017	0.316762	0.407095	0.750564	0.199577	0.210881				COTL1	4.38001	0.542526	1.18674e-05	0.000348908	0.892691	0.734528				RBX1	7.46095	0.798107	8.59015e-14	3.30987e-12	0.575397	0.391381				SNX9	5.46684	0.881406	4.5814e-08	2.39837e-06	0.187896	0.110021				MT2A	4.05743	0.311133	4.96152e-05	0.00192367	0.864553	0.822948
		MAP2K2	0.81943	0.209244	0.412541	0.755818	0.234249	0.249101				LDLRAD4	4.3755	0.502351	1.21154e-05	0.000355358	0.498963	0.400651				CD8A	7.4236	0.387146	1.13982e-13	4.37824e-12	0.970635	0.932278				SNRPE	5.45788	0.640278	4.81854e-08	2.51192e-06	0.252009	0.173554				LY6E	4.0566	0.246811	4.97926e-05	0.00192454	0.889049	0.872864
		CD84	0.817301	0.424285	0.413757	0.75732	0.136575	0.133543				CYBA	4.37003	0.230866	1.24229e-05	0.000363515	0.917833	0.910423				UBE2I	7.41455	0.725621	1.22035e-13	4.6731e-12	0.657143	0.477573				IKZF3	5.43498	0.450295	5.4803e-08	2.84494e-06	0.379764	0.303719				PRDX5	4.05428	0.33177	5.0288e-05	0.00193765	0.740634	0.656616
		SMPDL3A	0.812329	3.26444	0.416603	0.760699	0.0156448	0.00179856				SLC38A2	4.34191	0.584268	1.41247e-05	0.000410409	0.435718	0.348534				PSMD13	7.41092	1.01193	1.25427e-13	4.78822e-12	0.419841	0.244503				RBBP6	5.41829	0.537725	6.01734e-08	3.09781e-06	0.290118	0.208678				HIST1H1E	4.04529	0.692829	5.22585e-05	0.00199863	0.322767	0.233836
		ST8SIA1	0.809877	0.816864	0.418011	0.762574	0.0477801	0.0350719				MYLIP	4.32844	1.8294	1.50172e-05	0.000432293	0.156817	0.0472313				UQCR11	7.37525	0.617984	1.64035e-13	6.2238e-12	0.738889	0.595427				RNASEK	5.40208	0.262827	6.5871e-08	3.37711e-06	0.804161	0.752066				COX5B	4.04496	0.209031	5.2333e-05	0.00199863	0.817003	0.788107
		PSMB9	0.801282	-0.238405	0.422968	0.768453	0.667653	0.808903				SSB	4.3196	0.593278	1.56311e-05	0.000447886	0.413167	0.335505				COX16	7.37466	1.0356	1.64764e-13	6.23242e-12	0.400794	0.218118				NOP10	5.36218	0.430742	8.22228e-08	4.1981e-06	0.396217	0.318698				TSPAN5	4.04486	0.479769	5.23539e-05	0.00199863	0.394813	0.301005
		CMC1	0.796411	0.19085	0.425793	0.771778	0.277378	0.296763				PPP1R2	4.3038	0.374197	1.67892e-05	0.000478858	0.680664	0.614007				H3F3A	7.36024	0.402537	1.8358e-13	6.92304e-12	0.970635	0.920844				PHF11	5.34959	0.617181	8.81531e-08	4.48244e-06	0.252009	0.175103				FAM3C	4.04304	0.655613	5.2763e-05	0.00200807	0.321326	0.237018
		ZNF331	0.78902	-0.0163653	0.4301	0.77607	0.572939	0.646583				CD55	4.29916	0.620608	1.71448e-05	0.000487881	0.392172	0.29316				DCXR	7.34313	0.717812	2.08656e-13	7.82114e-12	0.643651	0.488127				LGALS9	5.34661	0.796454	8.96165e-08	4.53825e-06	0.199149	0.122934				FAM118A	4.02292	0.646362	5.74806e-05	0.00218092	0.299712	0.206533
		ENTPD1	0.786278	0.70698	0.431705	0.778172	0.0503171	0.0377698				EIF5B	4.29223	0.484109	1.76891e-05	0.000502218	0.489891	0.423453				DHX30	7.33932	1.54999	2.14686e-13	8.01826e-12	0.288095	0.112577				MIF	5.34359	0.326815	9.11241e-08	4.59584e-06	0.811158	0.741219				JUN	4.00758	0.343363	6.13444e-05	0.00231337	0.902017	0.872194
		CDC42	0.784483	-0.053668	0.432757	0.779156	0.436786	0.538669				ENTPD1	4.28566	0.678698	1.82195e-05	0.000516095	0.381026	0.298046				HM13	7.30879	0.902718	2.69556e-13	9.98321e-12	0.476984	0.293755				ENTPD1	5.3272	0.746993	9.97383e-08	5.00993e-06	0.219196	0.145145				WIPF3	4.00461	1.04302	6.21203e-05	0.00233554	0.200288	0.10938
		CAPZB	0.784138	-0.0898438	0.432959	0.779224	0.463425	0.579137				NAB1	4.28354	1.30658	1.83941e-05	0.000518671	0.206325	0.105863				PRDX5	7.30043	0.8113	2.86852e-13	1.05922e-11	0.522222	0.364116				DDX60	5.31612	0.887907	1.06006e-07	5.28199e-06	0.180804	0.104855				LRRC28	4.00061	1.16181	6.31805e-05	0.00236822	0.194524	0.104355
		PPDPF	0.780938	-0.239929	0.434839	0.781551	0.694292	0.834083				CENPC	4.28284	0.980018	1.84526e-05	0.000519142	0.250389	0.14658				CCT5	7.28719	0.885047	3.16487e-13	1.16173e-11	0.484127	0.306948				MT1F	5.3085	0.625322	1.10528e-07	5.4853e-06	0.243688	0.165289				DDX39B	3.99404	0.353606	6.4957e-05	0.00242019	0.579251	0.49732
		TCF7	0.777025	0.390646	0.437144	0.783537	0.157717	0.160072				KLF2	4.24819	1.96309	2.15505e-05	0.000598158	0.150596	0.0439739				PRPF38A	7.27995	1.13246	3.33944e-13	1.2222e-11	0.366667	0.188215				SP100	5.29894	0.387997	1.16477e-07	5.75748e-06	0.473097	0.396178				BCAS4	3.97871	0.504233	6.9291e-05	0.00256625	0.378963	0.287605
		HIST1H1D	0.772176	0.740775	0.44001	0.786289	0.0498943	0.0377698				AES	4.2287	0.458387	2.3504e-05	0.000650925	0.513219	0.439739				TTC1	7.26878	1.20172	3.6275e-13	1.32372e-11	0.346032	0.172383				AAK1	5.27071	0.580282	1.359e-07	6.63822e-06	0.252577	0.172521				GPR25	3.9721	0.456989	7.12421e-05	0.00262285	0.42219	0.324958
		KCNK5	0.763437	1.43381	0.445203	0.791465	0.0262156	0.0134892				VPS37B	4.22435	0.585271	2.39635e-05	0.000661786	0.406947	0.312704				SLC1A4	7.24874	1.30811	4.20654e-13	1.53051e-11	0.329365	0.16007				TAF1D	5.26906	0.589732	1.37126e-07	6.67187e-06	0.255319	0.178202				IFI35	3.9498	0.415676	7.82152e-05	0.00287105	0.507205	0.426298
		ID3	0.755422	0.331666	0.449996	0.796561	0.147992	0.142986				CCR7	4.22398	0.776299	2.40029e-05	0.000661786	0.322188	0.21987				ASF1A	7.24671	1.04389	4.27032e-13	1.54918e-11	0.397619	0.222515				NR3C1	5.26485	0.419761	1.40306e-07	6.79989e-06	0.409267	0.331612				RTP4	3.94552	0.959764	7.96269e-05	0.00291425	0.213256	0.124288
		ATP6V0C	0.744865	-0.150783	0.456353	0.804143	0.550106	0.672212				SNAP23	4.20461	0.808452	2.61534e-05	0.000716302	0.28253	0.179153				MAGED2	7.24475	1.15081	4.33222e-13	1.56705e-11	0.364286	0.191733				HSPH1	5.25598	0.585221	1.47238e-07	7.08054e-06	0.27253	0.198347				NHP2	3.93686	0.396035	8.25552e-05	0.00301254	0.512968	0.418425
		RYR1	0.744553	1.67478	0.456542	0.804247	0.0215645	0.00899281				SH3TC1	4.19095	2.8927	2.77794e-05	0.000754176	0.123121	0.0179153				LAMTOR1	7.22032	1.05337	5.18668e-13	1.87067e-11	0.38254	0.205805				FAM107B	5.23373	0.597867	1.66123e-07	7.92728e-06	0.250686	0.17407				TNIP3	3.91799	0.428462	8.92893e-05	0.00324872	0.440922	0.342379
		PTGES3	0.730887	-0.201747	0.464848	0.812993	0.591543	0.724371				TUBB4B	4.16744	0.462429	3.0804e-05	0.000823676	0.604458	0.530945				MRPL20	7.21485	0.889274	5.39938e-13	1.94174e-11	0.483333	0.301671				TSTD1	5.20756	0.447203	1.91336e-07	9.06072e-06	0.354704	0.276343				MRPL52	3.9172	0.399031	8.95831e-05	0.00324987	0.5	0.412563
		DBP	0.721768	0.970409	0.470437	0.818613	0.0338266	0.0220324				TRA2B	4.16064	0.372572	3.17355e-05	0.000844941	0.574909	0.527687				RNPS1	7.20796	0.692854	5.67947e-13	2.03657e-11	0.67619	0.495163				GIMAP4	5.20514	0.42055	1.93853e-07	9.14501e-06	0.39773	0.322831				MCM7	3.91083	0.800583	9.19786e-05	0.00332705	0.243516	0.154941
		CCDC9	0.701536	0.636814	0.482969	0.831871	0.0575053	0.0472122				FKBP2	4.15512	0.464645	3.25114e-05	0.000863744	0.491965	0.412052				LSM10	7.20383	0.97513	5.85457e-13	2.08729e-11	0.412698	0.23219				NAB1	5.16579	0.979654	2.39423e-07	1.12095e-05	0.158676	0.0847107				NT5C3A	3.90909	0.514413	9.26437e-05	0.00334137	0.370317	0.281072
		TBC1D4	0.692517	0.665322	0.488612	0.836976	0.05074	0.040018				HNRNPH1	4.13798	0.547912	3.50383e-05	0.000926909	0.433644	0.35342				KRTCAP2	7.18787	0.697964	6.58102e-13	2.33288e-11	0.631746	0.468777				SLC38A1	5.16447	0.421975	2.41124e-07	1.12467e-05	0.36208	0.281508				TYMS	3.90705	1.00822	9.34302e-05	0.00335997	0.213256	0.125293
		BLVRA	0.691927	0.508649	0.488983	0.837264	0.0723044	0.0629496				SAMSN1	4.13168	0.43353	3.60117e-05	0.000950632	0.623639	0.532573				IL16	7.18143	0.884563	6.89874e-13	2.43854e-11	0.472222	0.290237				PTPRN2	5.13971	1.40003	2.75155e-07	1.27383e-05	0.123783	0.0506198				RABAC1	3.8853	0.27955	0.000102205	0.00366492	0.804035	0.743719
		CLDND1	0.690399	0.144729	0.489943	0.837751	0.323467	0.380396				STK17A	4.11502	0.24336	3.87138e-05	0.00101979	0.828409	0.812704				ATP6V0D1	7.18016	0.93361	6.96317e-13	2.45432e-11	0.439683	0.255057				NDUFA13	5.12519	0.319352	2.9723e-07	1.37091e-05	0.626194	0.551136				YWHAH	3.88304	0.370152	0.000103157	0.00368837	0.528818	0.463652
		TTN	0.682017	0.438308	0.495228	0.842608	0.0807611	0.0719424				MIF	4.08147	0.223486	4.47513e-05	0.00117137	0.930534	0.910423				RASGRP1	7.1725	0.901732	7.36389e-13	2.58424e-11	0.45	0.281442				CXCR4	5.12445	0.324837	2.98409e-07	1.37125e-05	0.710544	0.654959				DAPK2	3.88153	0.583133	0.0001038	0.00370071	0.311239	0.225126
		ADGRG1	0.668105	0.497495	0.504067	0.853304	0.0786469	0.0701439				OAZ1	4.07902	0.118917	4.52268e-05	0.00118132	0.997667	0.995114				NELL2	7.17233	0.890673	7.37344e-13	2.58424e-11	0.470635	0.297274				UBE2B	5.12233	0.384563	3.01788e-07	1.38165e-05	0.43669	0.36312				ITGAE	3.87154	0.360766	0.000108151	0.00384478	0.743516	0.625628
		CD28	0.651685	0.315812	0.514605	0.864025	0.163636	0.168615				SF3B1	4.02721	0.395141	5.64434e-05	0.00145591	0.589684	0.514658				RHBDD2	7.16612	0.879365	7.71532e-13	2.69645e-11	0.474603	0.313984				PTP4A2	5.11672	0.449285	3.10887e-07	1.41808e-05	0.334468	0.254649				TSPO	3.86447	0.314251	0.00011133	0.0039465	0.720461	0.650419
		EZR	0.639423	-0.134568	0.522548	0.873165	0.586469	0.703687				RALGAPA1	4.0245	0.548886	5.70971e-05	0.00146972	0.411871	0.327362				MEA1	7.16121	0.967285	7.99655e-13	2.78689e-11	0.415079	0.241865				SRSF10	5.09377	0.394532	3.51015e-07	1.59525e-05	0.415225	0.342459				CARS	3.84505	0.603499	0.000120526	0.00426032	0.331412	0.248409
		TP53INP1	0.631486	0.773053	0.527723	0.87873	0.0372093	0.0269784				FKBP5	4.00277	1.22984	6.2604e-05	0.00159166	0.198548	0.102606				VTI1B	7.15498	1.008	8.36856e-13	2.90024e-11	0.395238	0.21372				RGS2	5.09129	0.388537	3.55627e-07	1.61032e-05	0.439905	0.364669				PLPP1	3.82391	0.579839	0.000131349	0.00462969	0.318444	0.235176
		RENBP	0.623872	1.61808	0.532712	0.883485	0.0181818	0.00764388				PASK	3.99805	1.75112	6.38675e-05	0.00161899	0.155521	0.0570033				RRP7A	7.14192	1.26546	9.20377e-13	3.18081e-11	0.326984	0.158311				SMCHD1	5.07752	0.392991	3.82393e-07	1.72522e-05	0.425343	0.349174				LSM7	3.80968	0.320148	0.000139148	0.00489069	0.674352	0.591792
		B3GNT5	0.620717	0.980664	0.534786	0.885504	0.0274841	0.0170863				HNRNPUL1	3.98526	0.333795	6.74069e-05	0.00169295	0.679368	0.609121				IGFLR1	7.13775	1.30728	9.48703e-13	3.2696e-11	0.325397	0.159191				SYTL3	5.07169	0.439236	3.94308e-07	1.77253e-05	0.344208	0.268079				CKS2	3.80119	0.453954	0.000144001	0.00503274	0.413545	0.323618
		NAALADL1	0.615021	1.37368	0.538541	0.888994	0.0232558	0.0130396				CSRNP1	3.95908	0.734943	7.52404e-05	0.00188207	0.314671	0.228013				CCT3	7.13465	0.746222	9.70351e-13	3.32716e-11	0.592063	0.430959				CPNE7	5.06216	0.852788	4.14537e-07	1.85485e-05	0.17305	0.100207				SRI	3.77073	0.313921	0.000162773	0.00564114	0.638329	0.564154
		GNG4	0.587955	2.85304	0.556562	0.906728	0.0122622	0.0022482				SFPQ	3.9541	0.276759	7.68249e-05	0.00191784	0.748056	0.714984				GOLIM4	7.13459	2.66426	9.70768e-13	3.32716e-11	0.207937	0.0395778				PAG1	5.06166	0.427513	4.1561e-07	1.85485e-05	0.36766	0.291322				CYTIP	3.76077	0.234562	0.00016939	0.00583783	0.873199	0.838358
		L3MBTL3	0.582627	0.668407	0.560144	0.910191	0.0494715	0.0409173				MTRNR2L8	3.95147	0.687447	7.76726e-05	0.00193511	0.348626	0.260586				DYNLT1	7.13385	0.930428	9.75995e-13	3.33586e-11	0.440476	0.26825				NAA38	5.04093	0.519819	4.63275e-07	2.06016e-05	0.293239	0.220558				SUB1	3.75399	0.203774	0.000174044	0.00598162	0.92219	0.884255
		AGPAT5	0.579974	0.618085	0.561932	0.91112	0.0587738	0.0508094				SKIL	3.94762	0.756302	7.8933e-05	0.00195864	0.296267	0.208469				GCC2	7.1311	0.829264	9.95685e-13	3.39381e-11	0.511111	0.335092				SLIRP	5.03265	0.982778	4.8375e-07	2.13857e-05	0.154043	0.0821281				CARHSP1	3.75224	0.421635	0.000175265	0.00600693	0.448127	0.363987
		TESPA1	0.572004	0.555507	0.56732	0.916382	0.0689218	0.0620504				XCL2	3.9425	1.06949	8.06361e-05	0.00199293	0.202177	0.102606				SNRPB2	7.10489	0.846704	1.20418e-12	4.08204e-11	0.484127	0.310466				ASXL1	5.03241	0.694761	4.84355e-07	2.13857e-05	0.205485	0.132748				RHOA	3.74477	0.165781	0.000180557	0.00615432	0.958213	0.939531
		FAM184A	0.568124	1.37237	0.569951	0.918599	0.0194503	0.00989209				CPNE2	3.93291	2.78976	8.39235e-05	0.00206186	0.119233	0.0211726				TRAT1	7.10489	0.795773	1.20418e-12	4.08204e-11	0.538889	0.412489				GPR174	5.01876	0.547005	5.20067e-07	2.28811e-05	0.26818	0.195764				UBE2T	3.74373	0.861264	0.000181308	0.00616298	0.211816	0.125963
		IRF8	0.551348	0.910087	0.581395	0.928555	0.0245243	0.0152878				S1PR1	3.91284	1.06363	9.12184e-05	0.00222785	0.214101	0.117264				GPR65	7.09177	0.76974	1.32408e-12	4.47624e-11	0.55	0.408091				RBM39	5.01497	0.352473	5.30429e-07	2.32545e-05	0.482459	0.398244				DUT	3.73868	0.404206	0.000184992	0.00627104	0.548991	0.479229
		ZC3H6	0.550367	0.478945	0.582068	0.928838	0.0930233	0.0890288				CLEC2D	3.9015	0.283343	9.56004e-05	0.00232571	0.778642	0.739414				CCPG1	7.08997	1.26447	1.34144e-12	4.52261e-11	0.325397	0.156552				RC3H1	5.00918	0.819705	5.46637e-07	2.38807e-05	0.177967	0.105888				TMEM107	3.73519	0.670205	0.00018757	0.00634111	0.260807	0.172864
		BCAS4	0.547312	0.441422	0.584164	0.930338	0.104017	0.102068				KDM6B	3.89317	1.07224	9.89444e-05	0.00239766	0.214619	0.12215				HNRNPM	7.0863	0.714773	1.37742e-12	4.63135e-11	0.611111	0.439754				SH2D1A	5.00017	0.393955	5.72792e-07	2.48484e-05	0.406619	0.335744				RSAD2	3.73099	0.803478	0.000190726	0.00643027	0.23487	0.149749
		DKK3	0.542931	0.440245	0.587177	0.933031	0.0816068	0.0755396				HNRNPAB	3.89256	0.615723	9.91918e-05	0.00239897	0.341109	0.252443				TMBIM6	7.07558	0.456459	1.48829e-12	4.99061e-11	0.91746	0.825858				TGIF1	4.99922	0.504332	5.75626e-07	2.48843e-05	0.28539	0.211777				SP100	3.72457	0.274284	0.000195646	0.00657827	0.792507	0.720101
		SRRD	0.540156	0.819293	0.58909	0.934514	0.0325581	0.0238309				GCC2	3.88208	0.4656	0.000103568	0.00249025	0.471747	0.394137				ELOVL1	7.0715	1.17353	1.5327e-12	5.12567e-11	0.345238	0.175022				PPM1K	4.99557	0.521234	5.86625e-07	2.52717e-05	0.26052	0.183368				HIST1H1C	3.71173	0.675418	0.000205846	0.00690252	0.282421	0.201005
		HIST1H2AI	0.533055	0.990848	0.593996	0.939382	0.0211416	0.0121403				CD8A	3.87577	0.369908	0.000106289	0.00255074	0.945049	0.87785				BIRC3	7.06905	0.702724	1.56003e-12	5.20305e-11	0.783333	0.620053				NDUFB3	4.96781	0.514846	6.77151e-07	2.90706e-05	0.288889	0.217975				HMGN2	3.70769	0.261144	0.00020916	0.00699475	0.845821	0.829648
		CTU1	0.517103	0.849262	0.605084	0.950409	0.0308668	0.022482				BEX2	3.86895	2.85661	0.000109304	0.00261802	0.114826	0.0179153				SEC11C	7.06334	0.803869	1.62545e-12	5.4067e-11	0.516667	0.345646				BTG3	4.9624	0.417211	6.96258e-07	2.97878e-05	0.355745	0.281508				TSPAN14	3.70252	0.341431	0.00021347	0.00708744	0.599424	0.510553
		LIPC	0.513369	2.47002	0.607694	0.952939	0.0109937	0.0022482				RAD23B	3.86591	0.715869	0.000110677	0.0026458	0.28901	0.197068				NOL7	7.05492	0.84484	1.727e-12	5.72912e-11	0.496825	0.318382				CD70	4.94545	0.763352	7.59664e-07	3.2295e-05	0.178534	0.105888				CENPM	3.70231	0.749004	0.000213646	0.00708744	0.243516	0.160134
		FANCE	0.510916	2.35324	0.60941	0.954765	0.0118393	0.00314748				TGS1	3.86374	0.925528	0.000111666	0.0026643	0.242872	0.156352				MGST3	7.05058	0.934589	1.78179e-12	5.89511e-11	0.427778	0.256816				RSAD2	4.93814	1.30343	7.88694e-07	3.32834e-05	0.124255	0.053719				TOX	3.67494	0.412411	0.000237907	0.00785028	0.435159	0.345896
		AIF1	0.505019	0.720442	0.613545	0.957445	0.0372093	0.0292266				YIPF5	3.85854	0.537962	0.000114068	0.00271639	0.403836	0.324104				PSMD8	7.02832	0.723793	2.09029e-12	6.8974e-11	0.570635	0.41073				ITM2C	4.90897	0.424298	9.15558e-07	3.83761e-05	0.357069	0.282025				CLEC2D	3.67039	0.31626	0.000242177	0.00796999	0.664265	0.576214
		RASGEF1B	0.501285	0.21225	0.616171	0.95896	0.238055	0.260791				IFITM2	3.85753	0.364164	0.00011454	0.00272241	0.745723	0.667752				CMTM7	7.01659	0.793343	2.27345e-12	7.46208e-11	0.525397	0.379947				JARID2	4.88237	0.733148	1.04818e-06	4.34944e-05	0.183262	0.11157				OAS1	3.66829	0.608482	0.000244179	0.00799349	0.34438	0.273199
		P2RX7	0.500159	1.5526	0.616963	0.959712	0.0156448	0.00719424				TMEM208	3.85174	0.648549	0.000117282	0.00278225	0.325816	0.239414				ADAR	7.00451	0.807366	2.47859e-12	8.11394e-11	0.503968	0.329815				PAK2	4.85862	0.39106	1.18209e-06	4.87249e-05	0.374752	0.300103				GEM	3.66276	0.529615	0.000249508	0.00814643	0.302594	0.213735
		PRKCA	0.500003	0.446527	0.617073	0.959762	0.0799154	0.0750899				WTAP	3.84642	0.465281	0.000119855	0.00282708	0.432867	0.358306				DGUOK	7.00386	0.889048	2.49012e-12	8.13025e-11	0.453175	0.286719				NDUFA11	4.85795	0.312101	1.18608e-06	4.87275e-05	0.602364	0.529442				MAST4	3.66054	0.832598	0.00025168	0.00818531	0.229107	0.148241
		ETV1	0.492646	0.821603	0.622263	0.964208	0.0312896	0.0233813				SSR4	3.83074	0.237548	0.000127759	0.00299641	0.846812	0.815961				RTF1	6.99824	0.948878	2.59196e-12	8.44052e-11	0.40873	0.235708				TNFRSF9	4.85082	0.643837	1.22954e-06	5.03462e-05	0.209835	0.139463				PYCARD	3.6602	0.38979	0.000252018	0.00818531	0.507205	0.421106
		TULP3	0.49191	0.77564	0.622783	0.96475	0.030444	0.022482				PPP1R11	3.82625	0.565258	0.000130112	0.00304585	0.363142	0.271987				SPCS1	6.99549	0.680705	2.64328e-12	8.58512e-11	0.642063	0.476693				MZT2B	4.79555	0.52762	1.6223e-06	6.57774e-05	0.274894	0.207645				KRT86	3.6489	0.944894	0.000263364	0.00849404	0.208934	0.126801
		ATP9A	0.478578	1.58478	0.632239	0.973116	0.0139535	0.00584532				NENF	3.82433	1.21586	0.000131129	0.00305812	0.189995	0.0993485				COPZ1	6.98852	1.07404	2.77803e-12	8.99922e-11	0.373016	0.204046				SRSF9	4.78307	0.418617	1.7264e-06	6.90949e-05	0.3374	0.265496				CSNK2B	3.64869	0.263288	0.000263577	0.00849404	0.78098	0.712563
		SNAP47	0.478232	0.472357	0.632485	0.973351	0.0900634	0.0872302				SON	3.82266	0.293563	0.000132018	0.00307308	0.821151	0.763844				THYN1	6.98355	1.11674	2.87804e-12	9.29891e-11	0.357143	0.189094				RELB	4.77461	0.57474	1.8006e-06	7.18331e-05	0.232246	0.162707				NBL1	3.62284	0.491077	0.000291381	0.00934151	0.347262	0.265327
		MOGS	0.477864	0.527025	0.632747	0.973523	0.058351	0.0521583				NFKB1	3.82145	0.663128	0.000132669	0.00308244	0.332556	0.252443				MRPS26	6.97377	1.04557	3.08552e-12	9.94337e-11	0.377778	0.209323				COX14	4.7677	0.436141	1.86345e-06	7.41021e-05	0.310638	0.237603				HIST1H1D	3.6168	0.693545	0.000298269	0.00953309	0.262248	0.181072
		CALM2	0.473807	-0.242313	0.635638	0.976034	0.704863	0.832734				SPN	3.80863	0.569571	0.000139739	0.00324064	0.378953	0.306189				HNRNPU	6.97318	0.671047	3.09851e-12	9.95939e-11	0.663492	0.498681				GATA3	4.76492	0.591716	1.88932e-06	7.48906e-05	0.224681	0.154442				CD3D	3.61626	0.131806	0.000298894	0.00953309	0.974063	0.977387
		CHN2	0.471276	0.567112	0.637444	0.978202	0.0448203	0.0377698				SVIP	3.80316	0.781597	0.000142862	0.00330687	0.275531	0.187296				SNRPC	6.95974	0.925402	3.4091e-12	1.09294e-10	0.424603	0.246262				KIAA1551	4.75947	0.367008	1.94103e-06	7.64521e-05	0.403404	0.32593				EID1	3.61463	0.270009	0.000300776	0.00956852	0.737752	0.679564
		HIST1H1B	0.467185	1.23973	0.640367	0.981596	0.017759	0.00989209				GCHFR	3.80037	0.730805	0.000144482	0.00332576	0.275272	0.177524				SEC13	6.93734	0.908819	3.9956e-12	1.27767e-10	0.427778	0.253298				SET	4.75868	0.391221	1.94865e-06	7.65092e-05	0.382317	0.309917				SPRY1	3.61311	0.585558	0.000302547	0.00960026	0.259366	0.171859
		BANK1	0.465312	2.67638	0.641708	0.982828	0.00972516	0.00179856				EIF4A3	3.79369	0.533679	0.000148427	0.00340393	0.404095	0.338762				HMGN2	6.93518	0.572759	4.05705e-12	1.29398e-10	0.787302	0.677221				RUNX2	4.74575	0.937719	2.07733e-06	8.10484e-05	0.148463	0.080062				MRPL18	3.60513	0.465744	0.000312002	0.00984991	0.386167	0.306198
		NMB	0.464599	0.574679	0.642219	0.982916	0.053277	0.0467626				RGCC	3.79093	0.390527	0.000150086	0.00343563	0.61042	0.568404				CMIP	6.9191	0.965322	4.54509e-12	1.44592e-10	0.411905	0.244503				PNRC1	4.74482	0.279886	2.0869e-06	8.11668e-05	0.751962	0.693182				VCAM1	3.60344	0.633223	0.000314037	0.00988899	0.28098	0.199665
		ATP6V0E2	0.460686	0.342745	0.645024	0.985144	0.15222	0.160971				MRPL1	3.78324	1.0326	0.000154801	0.00352407	0.218507	0.131922				NDUFA12	6.90128	0.761389	5.15343e-12	1.63526e-10	0.549206	0.370273				IFI35	4.72611	0.522573	2.28867e-06	8.87359e-05	0.267896	0.20093				RALY	3.59427	0.259042	0.000325296	0.0101609	0.739193	0.68392
		LMCD1	0.459783	1.1281	0.645672	0.98554	0.0215645	0.0139388				EIF5A	3.76604	0.298015	0.000165856	0.00376194	0.678331	0.630293				GATC	6.85814	2.08587	6.97626e-12	2.19125e-10	0.220635	0.0580475				DNAJB6	4.72481	0.34712	2.30336e-06	8.90274e-05	0.462695	0.38843				NME2	3.57676	0.259556	0.000347874	0.0107633	0.723343	0.673869
		AMIGO2	0.456004	0.607666	0.648387	0.987412	0.0401691	0.0332734				RBM38	3.75781	1.26064	0.000171405	0.00388069	0.173147	0.0798046				UQCRC1	6.83814	0.917564	8.0231e-12	2.5137e-10	0.419841	0.257696				ODC1	4.71661	0.451838	2.39812e-06	9.24021e-05	0.28766	0.215393				PGAM1	3.57367	0.259508	0.000352014	0.0108643	0.811239	0.745729
		ZFP36L1	0.454689	-0.118146	0.649333	0.987773	0.643552	0.733363				HLA-B	3.74789	0.0877882	0.000178332	0.00403017	1	1				LAMTOR2	6.82227	1.19925	8.96157e-12	2.79362e-10	0.321429	0.16095				SELL	4.69001	1.10821	2.73189e-06	0.000104937	0.133806	0.0671488				HSPH1	3.55863	0.427271	0.000372797	0.0113969	0.42219	0.339363
		MAL	0.452348	1.59092	0.651018	0.989003	0.0143763	0.0067446				OCIAD2	3.73935	0.381257	0.000184494	0.00414676	0.542768	0.483713				NEDD8	6.82141	0.717677	9.0152e-12	2.8033e-10	0.556349	0.390501				PFDN5	4.68545	0.238227	2.7935e-06	0.000106896	0.85721	0.808368				PSMB9	3.55093	0.185065	0.000383879	0.0117022	0.943804	0.917755
		SPPL3	0.450999	0.410073	0.65199	0.989535	0.0756871	0.0710432				FAM118A	3.73846	0.535936	0.000185149	0.00415397	0.390617	0.312704				PRDX6	6.82088	0.626671	9.04865e-12	2.80667e-10	0.69127	0.544415				DUSP5	4.68204	0.559496	2.84027e-06	0.000108096	0.236879	0.169421				SOD1	3.54595	0.252604	0.000391195	0.01188	0.85879	0.798995
		VNN2	0.449115	0.536594	0.653349	0.990179	0.055814	0.0499101				EPSTI1	3.7281	2.20179	0.000192931	0.00429748	0.122343	0.029316				TPR	6.81458	0.790627	9.45379e-12	2.92502e-10	0.511111	0.340369				NFATC2	4.66342	0.408153	3.1099e-06	0.000117996	0.31896	0.246384				IFIT1	3.54566	0.977384	0.000391628	0.01188	0.185879	0.104858
		RASGEF1A	0.44906	0.89057	0.653389	0.990179	0.027907	0.0206835				CDC42SE2	3.7234	0.274273	0.000196556	0.00435476	0.731726	0.687296				SRPRA	6.81074	0.837323	9.70974e-12	2.99673e-10	0.47381	0.309587				USP18	4.65965	1.12822	3.16747e-06	0.000119814	0.127565	0.0609504				NDUFC2	3.53831	0.262378	0.000402691	0.0121267	0.681556	0.621106
		XRRA1	0.4478	0.553005	0.654298	0.990467	0.0427061	0.0359712				B3GNT2	3.69483	0.490429	0.000220033	0.00483177	0.423017	0.343648				THRAP3	6.77758	0.706254	1.22201e-11	3.75286e-10	0.587302	0.41073				PPP1CC	4.65499	0.351244	3.23998e-06	0.000122184	0.423073	0.352789				NCR1	3.53708	1.0828	0.000404571	0.0121538	0.17147	0.0909548
		HIST1H1E	0.436608	0.309254	0.662396	0.998705	0.112474	0.110612				SYPL1	3.6912	0.778165	0.000223202	0.00488406	0.272939	0.187296				TCF25	6.77673	0.677601	1.22928e-11	3.76585e-10	0.627778	0.450308				SAT1	4.63866	0.291739	3.50678e-06	0.000131844	0.631017	0.572831				TUBA1B	3.52999	0.388822	0.000415582	0.0124405	0.638329	0.592295
		CALY	0.430979	1.47153	0.666484	1	0.0118393	0.0044964				SRM	3.68968	1.34427	0.000224534	0.00490457	0.167963	0.0781759				VCAM1	6.76062	1.38127	1.374e-11	4.19706e-10	0.292063	0.132806				DUSP16	4.58188	0.883009	4.60813e-06	0.000171177	0.151584	0.0857438				UBE2L3	3.52945	0.314277	0.000416418	0.0124405	0.638329	0.550921
		WRNIP1	0.424457	0.461232	0.671232	1	0.0553911	0.0494604				COPS6	3.68184	0.515035	0.000231556	0.0050402	0.393209	0.312704				COX5A	6.75743	0.633041	1.4046e-11	4.27129e-10	0.679365	0.510994				YY1	4.57807	0.504581	4.69289e-06	0.000173317	0.244444	0.175103				S100PBP	3.52901	0.575426	0.000417124	0.0124405	0.292507	0.210218
		ZNF766	0.420455	0.51287	0.674153	1	0.0473573	0.0413669				GNA15	3.67834	1.8325	0.000234756	0.0051009	0.138154	0.0472313				SCAMP2	6.75557	0.824213	1.42275e-11	4.31592e-10	0.45873	0.294635				FABP5	4.57771	0.327319	4.70104e-06	0.000173317	0.503073	0.425103				VAMP5	3.52795	0.357514	0.000418786	0.0124568	0.495677	0.410553
		C16orf45	0.416364	1.09806	0.677143	1	0.0173362	0.0103417				NDUFA13	3.67541	0.495501	0.000237465	0.00515074	0.400726	0.337134				CEBPZ	6.72646	0.85048	1.73838e-11	5.22231e-10	0.456349	0.291996				SNRPB2	4.57741	0.487208	4.70765e-06	0.000173317	0.266005	0.197314				NOP10	3.51821	0.318423	0.000434472	0.0128651	0.638329	0.554439
		CARD9	0.4102	1.91972	0.681659	1	0.0105708	0.00359712				BCAS2	3.66845	0.560026	0.000244028	0.00527467	0.361068	0.289902				TMEM9B	6.72126	0.912156	1.80159e-11	5.39911e-10	0.40873	0.245383				TOMM5	4.57276	0.375424	4.81348e-06	0.000176689	0.374184	0.304236				NDUFA2	3.51608	0.332806	0.000437967	0.012907	0.574928	0.492295
		ZMYND19	0.404314	0.905412	0.685982	1	0.0219873	0.0152878				ENY2	3.66082	0.343724	0.000251405	0.00540586	0.569207	0.516287				MRPL41	6.71984	0.721317	1.81921e-11	5.43879e-10	0.552381	0.388742				MRPS36	4.57201	0.477243	4.83057e-06	0.000176793	0.269031	0.202479				LGALS9	3.51475	0.506747	0.000440173	0.0129198	0.331412	0.250084
		GPR15	0.395017	3.77575	0.69283	1	0.00718816	0.00044964				RABGAP1L	3.65017	0.457182	0.000262063	0.00559625	0.43183	0.346906				PPP2R1A	6.71136	0.785264	1.92817e-11	5.73689e-10	0.493651	0.325418				RAB3GAP1	4.56538	0.752769	4.98601e-06	0.000181945	0.176454	0.111054				MYL12A	3.51456	0.179498	0.000440484	0.0129198	0.972622	0.956449
		PCBP3	0.386634	1.89286	0.699027	1	0.00972516	0.00314748				ARL6IP1	3.64825	0.443036	0.000264027	0.0056285	0.452825	0.387622				TMEM167A	6.71039	1.06486	1.9411e-11	5.76154e-10	0.349206	0.183817				U2AF1	4.55746	1.00142	5.17751e-06	0.000188379	0.121702	0.0547521				IFIT3	3.5112	1.01787	0.000446083	0.0130532	0.184438	0.10536
		MS4A1	0.382633	0.451729	0.701992	1	0.0663848	0.0625				U2SURP	3.64575	0.650843	0.000266615	0.0056642	0.310783	0.234528				SAR1B	6.70923	0.930892	1.95649e-11	5.79337e-10	0.398413	0.234828				OAS2	4.54405	0.744466	5.51831e-06	0.000200192	0.173522	0.108471				DNAJC9	3.50959	0.531516	0.000448802	0.0131018	0.311239	0.233166
		METRN	0.369746	0.660954	0.711572	1	0.0241015	0.0179856				EMD	3.62036	0.303214	0.000294197	0.00622885	0.745464	0.675896				TMEM258	6.70628	0.612098	1.99651e-11	5.89777e-10	0.680952	0.532982				MX2	4.54179	0.972907	5.57796e-06	0.00020136	0.140047	0.0748967				MGAT4A	3.50683	0.380286	0.000453486	0.0132075	0.478386	0.41005
		CEND1	0.366212	2.67698	0.714207	1	0.00803383	0.00179856				ODC1	3.61913	0.570492	0.000295597	0.00624694	0.361327	0.286645				PSMD1	6.7009	1.29165	2.07139e-11	6.10446e-10	0.3	0.14248				GMFG	4.54099	0.300955	5.59919e-06	0.00020136	0.563688	0.492252				NDUFA7	3.49862	0.33322	0.000467668	0.0135569	0.527378	0.445896
		ABHD17C	0.363047	0.974638	0.71657	1	0.017759	0.0116906				SRSF3	3.60609	0.306223	0.000310848	0.00653677	0.756869	0.700326				SMIM12	6.69567	1.01103	2.14686e-11	6.31187e-10	0.366667	0.203166				ANXA5	4.53997	0.298325	5.62625e-06	0.000201748	0.532388	0.469008				GABARAPL1	3.49528	0.349392	0.00047357	0.0136641	0.501441	0.427303
		PACSIN1	0.357718	1.48436	0.720554	1	0.0105708	0.0044964				HNRNPC	3.60526	0.223635	0.000311837	0.00654646	0.862623	0.832248				MPHOSPH8	6.69375	0.751887	2.17525e-11	6.38021e-10	0.540476	0.367634				PTMA	4.53936	0.119483	5.64252e-06	0.000201749	0.990071	0.986054				ARL3	3.49415	0.528877	0.000475571	0.0136901	0.31268	0.231491
		HLA-E	0.355043	-0.120568	0.722557	1	0.931924	0.972572				CHD2	3.59635	0.5326	0.00032272	0.00674071	0.373769	0.298046				EVI2A	6.68878	0.934976	2.25032e-11	6.572e-10	0.407143	0.246262				DRAP1	4.53584	0.281369	5.7376e-06	0.000204559	0.660709	0.597107				PIK3IP1	3.47494	0.373068	0.000510964	0.0146095	0.508646	0.422446
		POU2AF1	0.350874	1.10424	0.725683	1	0.0122622	0.00629496				USP11	3.5896	0.561294	0.000331189	0.00688284	0.362882	0.294788				PSMD4	6.68873	0.997224	2.25123e-11	6.572e-10	0.371429	0.209323				HSPE1	4.53516	0.305029	5.75596e-06	0.000204625	0.536548	0.478306				FAM45A	3.47188	0.66781	0.000516832	0.014741	0.240634	0.159464
		ECI1	0.348076	0.522177	0.727783	1	0.0541226	0.0499101				IRF2BP2	3.58655	0.716587	0.000335079	0.00695205	0.282789	0.20684				CTNNB1	6.67315	0.983983	2.50367e-11	7.27471e-10	0.387302	0.228672				PARP12	4.53386	0.924213	5.79153e-06	0.000205301	0.139196	0.0733471				PSMA2	3.46465	0.27651	0.000530914	0.0150413	0.658501	0.603685
		NLRP6	0.346693	0.743166	0.728822	1	0.0274841	0.0220324				GIMAP7	3.57731	0.285263	0.000347143	0.00714262	0.773199	0.718241				EMC7	6.6475	0.859236	2.98109e-11	8.6015e-10	0.439683	0.270009				NDUFA6	4.52839	0.356427	5.94343e-06	0.000210086	0.39773	0.329545				INPP5F	3.46461	0.75477	0.000530996	0.0150413	0.208934	0.127806
		LSR	0.346471	0.427096	0.728989	1	0.0862579	0.084982				TMEM123	3.56961	0.491658	0.000357516	0.00733174	0.407206	0.338762				SRPRB	6.64464	1.21828	3.03969e-11	8.75021e-10	0.307143	0.145998				SCAND1	4.50136	0.397999	6.75211e-06	0.000237993	0.331537	0.265496				ATP6V1F	3.45521	0.295082	0.000549863	0.0155402	0.662824	0.573869
		MEF2C	0.345601	1.02693	0.729643	1	0.0143763	0.00854317				CHMP1B	3.55477	0.895667	0.000378315	0.0077327	0.238466	0.15798				C1orf43	6.64277	0.725794	3.07834e-11	8.84098e-10	0.546825	0.37555				MYCBP2	4.48723	0.464803	7.21541e-06	0.000253602	0.267423	0.199897				H1FX	3.44075	0.35398	0.000580095	0.016215	0.498559	0.41608
		KLRK1	0.345233	0.343467	0.729919	1	0.0790698	0.0764388				SPCS1	3.5475	0.298346	0.000388909	0.00792315	0.639191	0.591205				GIMAP7	6.61216	0.697332	3.78755e-11	1.08527e-09	0.602381	0.444151				CHMP5	4.47319	0.409261	7.70618e-06	0.000269326	0.312719	0.245868				UBASH3B	3.43143	0.842707	0.000600418	0.0166922	0.200288	0.121608
		DDX24	0.344163	-0.176589	0.730724	1	0.534461	0.671763				ABI3	3.5333	0.501647	0.000410413	0.00826622	0.382841	0.307818				POLR2I	6.60782	0.992797	3.90034e-11	1.11501e-09	0.361905	0.206684				CD55	4.46485	0.582687	8.01254e-06	0.000279246	0.202364	0.135847				TNFSF13B	3.43099	1.96865	0.000601388	0.0166922	0.112392	0.0333333
		LYZ	0.3384	1.03014	0.735062	1	0.017759	0.0121403				CDKN1B	3.52401	0.354648	0.000425072	0.00849254	0.550804	0.496743				HIST1H4C	6.60563	0.65976	3.95835e-11	1.129e-09	0.746825	0.555849				SNRPD1	4.46098	0.402267	8.15864e-06	0.000283541	0.320378	0.254132				NDUFB9	3.41202	0.297824	0.000644839	0.0177789	0.648415	0.575377
		ADAP1	0.338322	0.659351	0.735121	1	0.0308668	0.0256295				ARF4	3.5199	0.37305	0.000431706	0.00861122	0.50959	0.456026				MEAF6	6.58317	0.707422	4.60524e-11	1.3045e-09	0.544444	0.379068				TERF2IP	4.45857	0.33682	8.251e-06	0.00028595	0.424019	0.356921				AZI2	3.40401	0.520187	0.000664036	0.018187	0.301153	0.221776
		EEF1B2	0.333083	-0.23959	0.739072	1	0.769556	0.888939				EZR	3.51925	0.227967	0.000432776	0.00861854	0.783826	0.773616				MED4	6.58258	1.11157	4.62359e-11	1.30672e-09	0.328571	0.168865				SRGN	4.45792	0.147279	8.2758e-06	0.000286011	0.906572	0.895145				TIGIT	3.38118	0.288152	0.000721762	0.0197245	0.742075	0.661474
		BASP1	0.327643	1.21259	0.743182	1	0.0118393	0.00629496				DUSP10	3.51883	0.555447	0.000433462	0.00861854	0.347589	0.270358				SYAP1	6.57951	0.698876	4.72016e-11	1.33098e-09	0.566667	0.404573				HINT1	4.45346	0.233587	8.4499e-06	0.00029041	0.796028	0.75				NDUFB3	3.3802	0.303642	0.00072434	0.0197514	0.550432	0.492797
		SLC16A11	0.325257	1.09836	0.744986	1	0.0122622	0.0067446				TRMO	3.51442	0.767903	0.000440721	0.00874884	0.257387	0.175896				EIF4E2	6.56825	0.95155	5.09113e-11	1.43233e-09	0.385714	0.222515				SP110	4.44182	0.478475	8.92023e-06	0.000304885	0.264019	0.198864				DGUOK	3.37503	0.323663	0.000738086	0.0200231	0.56196	0.480905
		CPT1A	0.31907	0.447663	0.749673	1	0.053277	0.0494604				STAT4	3.49959	0.372653	0.00046597	0.00917665	0.50959	0.456026				RANGAP1	6.56396	1.0409	5.23968e-11	1.47078e-09	0.354762	0.195251				POMP	4.43873	0.301205	9.04911e-06	0.000307595	0.529456	0.459711				CHST12	3.37421	0.288712	0.000740269	0.0200231	0.616715	0.555444
		SPIB	0.318045	3.01289	0.750451	1	0.00676533	0.00134892				BCLAF1	3.49456	0.426443	0.000474842	0.00930705	0.453603	0.385993				CYB5R3	6.55749	0.850846	5.47211e-11	1.52911e-09	0.43254	0.279683				TSPAN5	4.43758	0.756598	9.09771e-06	0.000308403	0.16747	0.103822				EIF4A2	3.37408	0.223072	0.000740633	0.0200231	0.791066	0.747236
		FCGRT	0.315927	0.481493	0.752058	1	0.0435518	0.0391187				ZC3H12A	3.48238	0.61736	0.00049698	0.00966463	0.322706	0.2443				MRFAP1L1	6.54419	0.832193	5.9818e-11	1.66404e-09	0.445238	0.28496				AKIRIN2	4.43164	0.37406	9.35207e-06	0.000315302	0.350165	0.284091				SEC61G	3.37343	0.283301	0.000742374	0.0200231	0.711816	0.634841
		CHST14	0.311256	0.800874	0.755606	1	0.0173362	0.0121403				SOCS1	3.47398	0.535789	0.000512795	0.00994101	0.36703	0.298046				SLFN5	6.53787	1.02492	6.2402e-11	1.73204e-09	0.363492	0.211082				HNRNPU	4.42936	0.340877	9.45144e-06	0.000317789	0.397069	0.323864				UBE2L6	3.37272	0.251713	0.000744288	0.0200312	0.743516	0.696147
		PON3	0.30838	1.66087	0.757793	1	0.00972516	0.0044964				POLR2I	3.47193	0.515837	0.000516732	0.00997935	0.375065	0.298046				NDUFV2	6.53701	0.701044	6.27604e-11	1.7381e-09	0.592063	0.421284				SDCBP	4.41481	0.310735	1.01097e-05	0.000338091	0.465532	0.403926				MPST	3.36905	0.512572	0.000754266	0.020212	0.311239	0.233836
		GPR174	0.307466	0.209798	0.758489	1	0.221142	0.245504				AKAP5	3.45542	1.3264	0.000549431	0.0105197	0.158372	0.0732899				TRAM1	6.53323	0.68316	6.43668e-11	1.77677e-09	0.589683	0.432718				DHX36	4.41061	0.46148	1.03081e-05	0.000343798	0.251537	0.184401				OAS3	3.36561	0.610505	0.000763733	0.0203777	0.244957	0.165997
		ATP6V1E2	0.301246	1.17861	0.763227	1	0.0122622	0.00719424				SYAP1	3.45413	0.400342	0.000552078	0.0105541	0.480041	0.413681				ANAPC11	6.53305	0.772173	6.44431e-11	1.77677e-09	0.5	0.335092				MBNL1	4.37541	0.303065	1.21203e-05	0.000401003	0.554799	0.480888				FKBP1A	3.35505	0.246138	0.000793519	0.021127	0.730548	0.68593
		ITGA2	0.299473	1.18514	0.764579	1	0.012685	0.00764388				GABARAP	3.44787	0.238329	0.000565031	0.0107686	0.800933	0.7557				PEBP1	6.5168	0.682908	7.1824e-11	1.96715e-09	0.587302	0.432718				KRT10	4.35728	0.368925	1.31692e-05	0.000434547	0.35565	0.288223				YPEL2	3.34687	0.797842	0.000817283	0.0216667	0.20317	0.126298
		LRP5L	0.296185	1.08217	0.767089	1	0.0139535	0.00899281				SLC2A3	3.44102	0.478343	0.000579528	0.0110279	0.454121	0.387622				DUSP16	6.51565	1.14557	7.23776e-11	1.97795e-09	0.321429	0.168865				GALNT2	4.35599	0.437815	1.32466e-05	0.000435942	0.292766	0.229339				SMC3	3.34586	0.396043	0.000820269	0.0216995	0.414986	0.333333
		MEF2B	0.295895	3.55426	0.76731	1	0.00549683	0.00044964				SIVA1	3.42865	0.355911	0.000606588	0.011455	0.511923	0.442997				ATP1B3	6.49289	0.629334	8.42043e-11	2.29106e-09	0.687302	0.537379				HP1BP3	4.35517	0.413631	1.32963e-05	0.000436422	0.305248	0.240702				CKS1B	3.33912	0.786975	0.000840445	0.022186	0.206052	0.129648
		SGSH	0.29565	0.657068	0.767498	1	0.0245243	0.0197842				FOSB	3.41186	2.02925	0.000645216	0.0121291	0.119233	0.034202				KIR2DL4	6.48175	3.64409	9.06643e-11	2.46143e-09	0.171429	0.0193492				ASXL2	4.34485	0.581027	1.39371e-05	0.000456248	0.192908	0.127583				LSM4	3.33496	0.365719	0.000853115	0.022425	0.455331	0.382915
		BEND4	0.281849	1.415	0.778059	1	0.00972516	0.00494604				EIF1B	3.41137	0.329878	0.000646372	0.0121324	0.557284	0.504886				MLEC	6.48015	1.08411	9.16284e-11	2.48217e-09	0.329365	0.168865				CD3D	4.34423	0.222284	1.39767e-05	0.00045634	0.855508	0.815083				LAT2	3.33302	1.0612	0.000859082	0.0225341	0.15562	0.0778894
		SLC25A45	0.27243	0.504299	0.785291	1	0.0350951	0.0310252				CARS	3.40489	0.62407	0.000661901	0.0123864	0.329964	0.267101				MRPS12	6.47773	0.950828	9.31116e-11	2.51685e-09	0.374603	0.211961				C9orf16	4.33668	0.298137	1.44653e-05	0.000469819	0.5513	0.481921				RAN	3.32722	0.203808	0.000877183	0.022912	0.841499	0.805025
		SNTB2	0.271415	0.366005	0.786071	1	0.0684989	0.0665468				SELL	3.3921	1.05532	0.000693581	0.0129208	0.197771	0.117264				SOD1	6.47466	0.498197	9.50265e-11	2.56303e-09	0.903175	0.808267				DDX21	4.3354	0.581497	1.45493e-05	0.000471312	0.195934	0.131715				SRSF10	3.31584	0.328468	0.000913666	0.0237152	0.512968	0.444891
		HSF5	0.266957	2.0898	0.789503	1	0.00634249	0.00179856				GTF3C1	3.38993	0.737858	0.000699096	0.013004	0.250648	0.172638				NDUFB2	6.47141	0.606073	9.70939e-11	2.61311e-09	0.71746	0.556728				RABGAP1L	4.33011	0.411946	1.49033e-05	0.000481523	0.282175	0.215393				CDT1	3.31227	0.9707	0.000925423	0.0239702	0.172911	0.0973199
		DDX43	0.263545	1.56008	0.79213	1	0.00718816	0.00269784				ALDOA	3.38046	0.247787	0.000723646	0.0133605	0.892431	0.845277				NDUFA4	6.46281	0.594805	1.02777e-10	2.76008e-09	0.769048	0.60686				UXT	4.32866	0.323942	1.50018e-05	0.000483447	0.401891	0.337293				IFI27L1	3.30926	0.830005	0.000935438	0.0241791	0.185879	0.10938
		PIK3AP1	0.261372	0.378723	0.793806	1	0.0663848	0.0642986				H3F3B	3.37795	0.102236	0.000730276	0.0134629	0.993779	0.996743				PFDN1	6.45557	1.24795	1.07813e-10	2.88907e-09	0.285714	0.128408				UBXN1	4.31042	0.298851	1.62946e-05	0.000523748	0.505154	0.4375				GLRX	3.30372	0.435924	0.000954102	0.0245592	0.348703	0.272864
		NUGGC	0.261249	0.816004	0.7939	1	0.0169133	0.0125899				CNIH1	3.37607	0.341858	0.000735296	0.0135153	0.52929	0.467427				NR1H2	6.4449	0.850662	1.15676e-10	3.09309e-09	0.42619	0.270009				TIMM10	4.28904	0.81824	1.79447e-05	0.000575296	0.145437	0.0831612				C12orf57	3.30229	0.221239	0.000958972	0.0246335	0.819885	0.783417
		DNLZ	0.259008	0.419801	0.795629	1	0.0439746	0.0404676				P2RY10	3.37548	0.436144	0.000736872	0.0135242	0.425868	0.358306				CARD16	6.44005	0.724924	1.19431e-10	3.18661e-09	0.52619	0.372911				KDM6B	4.24881	0.466971	2.14907e-05	0.00067846	0.246809	0.183884				POMP	3.30046	0.224063	0.000965264	0.0246928	0.708934	0.663987
		CD109	0.2563	1.2771	0.797719	1	0.00972516	0.00539568				NAA50	3.36681	0.274861	0.00076042	0.0138336	0.63634	0.607492				DBI	6.42803	0.611196	1.29271e-10	3.41974e-09	0.705556	0.541777				PFDN4	4.23538	0.713602	2.28169e-05	0.0007185	0.16227	0.100723				MCM5	3.2911	0.534693	0.000997963	0.0253288	0.288184	0.212563
		TMEM155	0.243547	0.946891	0.807582	1	0.0139535	0.00989209				NMB	3.3633	1.73311	0.000770175	0.0139906	0.131415	0.0472313				SUMO1	6.42537	0.627822	1.31551e-10	3.47267e-09	0.65873	0.495163				NAMPT	4.21267	0.371206	2.52373e-05	0.000790704	0.320378	0.258264				YARS	3.29085	0.404626	0.000998851	0.0253288	0.394813	0.316583
		ZBTB46	0.241808	1.83259	0.808929	1	0.00591966	0.00179856				PKIA	3.3534	1.17902	0.000798244	0.014437	0.165371	0.0830619				ZNF706	6.39514	0.724518	1.60403e-10	4.22532e-09	0.526984	0.350044				TIMM8B	4.20399	0.616133	2.62256e-05	0.000817541	0.188936	0.128616				EDF1	3.29079	0.199434	0.000999073	0.0253288	0.876081	0.839866
		BLNK	0.240649	1.79828	0.809827	1	0.00634249	0.0022482				WBP11	3.3466	0.517613	0.000818077	0.0147313	0.366511	0.289902				IMP3	6.39401	0.730825	1.61586e-10	4.24746e-09	0.509524	0.343887				DEK	4.20102	0.343921	2.65709e-05	0.000826229	0.385154	0.329029				HSH2D	3.2852	0.491048	0.0010191	0.0257514	0.348703	0.282915
		CDK11A	0.239423	0.388034	0.810778	1	0.0837209	0.0845324				CDK17	3.34215	0.533938	0.000831333	0.0149267	0.346293	0.276873				CNOT7	6.37554	0.81063	1.82314e-10	4.78216e-09	0.435714	0.277045				CELF2	4.19933	0.316234	2.67709e-05	0.000830366	0.405768	0.339876				COMMD3	3.28124	0.409226	0.00103352	0.0260627	0.376081	0.30268
		TMEM44	0.239133	1.65575	0.811003	1	0.00676533	0.00269784				PFDN2	3.32623	0.351162	0.000880299	0.0157603	0.495853	0.438111				KLHDC2	6.37141	1.17771	1.87301e-10	4.8923e-09	0.310317	0.163588				SLC38A2	4.19704	0.289071	2.70424e-05	0.000836697	0.503924	0.431818				RFC4	3.27924	0.694438	0.00104087	0.026195	0.221902	0.146399
		CD80	0.236725	1.68149	0.81287	1	0.00761099	0.00359712				CSNK1D	3.30851	0.37446	0.000937939	0.016768	0.495853	0.436482				TUSC2	6.36618	0.888568	1.93797e-10	5.05135e-09	0.393651	0.233069				ATOX1	4.18039	0.591679	2.91011e-05	0.000895923	0.193381	0.132748				HIST1H2AG	3.27458	1.29252	0.00105819	0.0265769	0.14121	0.0668342
		ARHGEF9	0.235855	0.36841	0.813545	1	0.0676533	0.0660971				NUDC	3.28751	0.347091	0.00101078	0.0179924	0.547175	0.501629				ZMAT2	6.36514	0.85491	1.95108e-10	5.07485e-09	0.413492	0.24978				KANSL1	4.17818	0.588009	2.93858e-05	0.000902448	0.193097	0.131715				ANXA5	3.27395	0.265743	0.00106054	0.026582	0.693084	0.632663
		PTK2	0.234484	1.14352	0.814609	1	0.00803383	0.00404676				FAM102A	3.27831	0.43008	0.00104432	0.0184834	0.422499	0.361564				FAM118A	6.36429	0.905265	1.962e-10	5.09259e-09	0.392063	0.237467				RABGGTB	4.17504	0.468925	2.97933e-05	0.000912047	0.213617	0.14876				SGK1	3.27335	0.888448	0.00106281	0.0265852	0.181556	0.106533
		CCNI	0.228766	-0.26823	0.819051	1	0.67019	0.810701				NOC2L	3.27622	0.683505	0.00105207	0.0185578	0.256869	0.180782				PRR13	6.36384	0.584441	1.96768e-10	5.09665e-09	0.746825	0.584872				CD82	4.17464	0.331381	2.98453e-05	0.000912047	0.369456	0.308368				ARPC5	3.26213	0.258477	0.00110577	0.0276041	0.723343	0.661474
		BMF	0.227941	1.01354	0.819692	1	0.010148	0.00629496				NELFE	3.27129	0.570227	0.00107058	0.0188407	0.294712	0.218241				NDUFS6	6.33943	0.710751	2.30611e-10	5.96082e-09	0.535714	0.371152				NDUFB11	4.17346	0.271644	3.00005e-05	0.000914536	0.558582	0.496901				MRPL14	3.26114	0.397313	0.00110963	0.027645	0.347262	0.262144
		HIST2H2AB	0.226102	0.889195	0.821122	1	0.0105708	0.0067446				SOX4	3.2656	0.744133	0.00109232	0.0191689	0.252722	0.172638				ABT1	6.33429	0.935633	2.38434e-10	6.14097e-09	0.365873	0.207564				SOCS3	4.16299	0.417901	3.14106e-05	0.00095284	0.276879	0.21436				RNASEH2C	3.25667	0.387752	0.00112726	0.0279986	0.389049	0.315075
		TNFRSF13C	0.22531	0.881875	0.821738	1	0.0109937	0.00719424				SHOC2	3.26241	0.551723	0.00110471	0.0193217	0.299637	0.223127				SEPT2	6.3295	0.698656	2.45949e-10	6.3178e-09	0.535714	0.386104				BRD4	4.15346	0.619403	3.27481e-05	0.000990989	0.173239	0.11157				PIN4	3.25546	0.407077	0.00113207	0.0280352	0.373199	0.3
		TIAM1	0.22463	0.474529	0.822267	1	0.0346723	0.0314748				GNL3	3.25803	0.700528	0.00112189	0.0195221	0.248315	0.169381				SVIP	6.32611	1.13368	2.51425e-10	6.44509e-09	0.31746	0.169745				DDT	4.14605	0.505618	3.38259e-05	0.00101863	0.225437	0.165289				GFOD1	3.25449	0.614787	0.00113594	0.028075	0.231988	0.155109
		HMOX1	0.223036	0.497177	0.823507	1	0.0342495	0.0310252				PMAIP1	3.24829	0.484225	0.00116102	0.0200624	0.388284	0.324104				GCDH	6.31647	1.61962	2.67601e-10	6.84561e-09	0.237302	0.0879507				ARF6	4.14404	0.383379	3.41247e-05	0.00102515	0.320284	0.259814				COPZ1	3.24899	0.324515	0.00115815	0.0283976	0.497118	0.422278
		ACY3	0.221665	4.5945	0.824575	1	0.00422833	0.00044964				CMSS1	3.2289	1.01131	0.00124266	0.0213667	0.193364	0.115635				GATA3	6.30696	0.915329	2.84574e-10	7.26484e-09	0.445238	0.319261				TNFRSF1B	4.12643	0.302523	3.68447e-05	0.00110418	0.430922	0.368285				CLPP	3.24697	0.319933	0.00116641	0.0285052	0.505764	0.436851
		CTBP1	0.221342	0.283771	0.824826	1	0.13277	0.141187				NDUFA4	3.22342	0.211795	0.00126671	0.0217072	0.823224	0.789902				CANX	6.28228	0.72446	3.33638e-10	8.48248e-09	0.490476	0.346526				ACP5	4.12163	0.319012	3.76201e-05	0.0011247	0.370969	0.307851				PRDX6	3.24679	0.263846	0.00116714	0.0285052	0.654179	0.590117
		BTLA	0.221219	0.691149	0.824922	1	0.02537	0.0220324				H2AFV	3.22248	0.213617	0.00127088	0.0217487	0.80508	0.773616				PDCD4	6.25536	0.574421	3.96596e-10	1.0042e-08	0.730952	0.58927				KRAS	4.11954	0.383991	3.79637e-05	0.00113225	0.308842	0.246901				OST4	3.23838	0.167907	0.0012021	0.0292526	0.929395	0.903183
		GIMAP7	0.220606	0.101706	0.825399	1	0.308245	0.353417				CD164	3.21861	0.339207	0.00128816	0.022014	0.501814	0.444625				SRI	6.25282	0.749803	4.03106e-10	1.0186e-08	0.475397	0.32102				C6orf62	4.09022	0.618937	4.30956e-05	0.00127915	0.174941	0.115186				ANP32B	3.2383	0.257407	0.00120245	0.0292526	0.697406	0.648074
		DTX1	0.218744	2.26637	0.826849	1	0.005074	0.00134892				DNAJC19	3.19909	0.567667	0.00137864	0.0232718	0.285899	0.20684				IMPDH2	6.25128	0.910842	4.07093e-10	1.02659e-08	0.371429	0.212841				KMT2E	4.08268	0.282309	4.45189e-05	0.00131825	0.523783	0.457645				XAF1	3.2375	0.389256	0.00120584	0.0292776	0.442363	0.386432
		USP6NL	0.213873	1.31281	0.830646	1	0.00634249	0.00269784				STAT3	3.1935	0.403865	0.00140559	0.0236624	0.486262	0.420195				PDHB	6.23787	1.26546	4.43577e-10	1.11632e-08	0.279365	0.131047				ATG12	4.07362	0.459457	4.62873e-05	0.00136087	0.228936	0.167355				PPA1	3.23138	0.325797	0.00123196	0.0297951	0.51585	0.437856
		C2CD2	0.209559	1.12563	0.834012	1	0.00761099	0.00404676				GYPC	3.18764	0.379406	0.00143437	0.0240489	0.478227	0.42671				PLPP1	6.23089	1.5019	4.63783e-10	1.16481e-08	0.257143	0.111697				CD164	4.06137	0.2936	4.87851e-05	0.00142754	0.47357	0.404442				ERH	3.22122	0.249139	0.00127644	0.0307511	0.622478	0.576717
		MKNK2	0.208745	0.251907	0.834647	1	0.162791	0.176259				SIAH2	3.17662	1.02771	0.00149001	0.0248809	0.173924	0.0960912				SUPT4H1	6.22974	0.714285	4.67207e-10	1.16868e-08	0.50873	0.349164				HIF1A	4.05715	0.453936	4.96746e-05	0.00145015	0.238392	0.177686				OGT	3.21527	0.390421	0.00130321	0.031335	0.397695	0.320771
		FADS2	0.207731	0.854387	0.835439	1	0.00803383	0.0044964				PSAP	3.17462	0.335121	0.00150033	0.0250195	0.52929	0.465798				HCLS1	6.22312	0.535249	4.8736e-10	1.21648e-08	0.728571	0.598945				ZEB2	4.0541	0.339872	5.03284e-05	0.00146579	0.335414	0.271694				TNS3	3.20877	0.654536	0.00133305	0.0319905	0.230548	0.157454
		SARDH	0.204498	0.494672	0.837964	1	0.0338266	0.0310252				ABCB1	3.16651	1.70207	0.0015428	0.025522	0.118455	0.0390879				ARHGDIA	6.22283	0.572293	4.88279e-10	1.21648e-08	0.690476	0.547933				RTF1	4.04246	0.581315	5.28939e-05	0.00152943	0.182506	0.122934				FIBP	3.19891	0.341977	0.00137949	0.0329141	0.456772	0.379397
		CCDC134	0.202079	0.985032	0.839855	1	0.010148	0.0067446				PCM1	3.16116	0.509846	0.00157143	0.025961	0.333593	0.263844				CWC15	6.2176	0.989035	5.04831e-10	1.2552e-08	0.342063	0.190853				STAT3	4.04237	0.296428	5.29132e-05	0.00152943	0.438014	0.375				GALM	3.17971	0.334924	0.00147423	0.034906	0.504323	0.424288
		FCRLA	0.198333	22.7578	0.842784	1	0.00338266	0				CHN1	3.1564	2.71713	0.00159731	0.0263185	0.096423	0.0179153				PPID	6.20965	0.99921	5.3104e-10	1.31772e-08	0.338095	0.188215				SAMD9L	4.04196	0.459476	5.30067e-05	0.00152943	0.233286	0.173037				ID3	3.17741	0.775495	0.00148599	0.0351174	0.188761	0.115745
		CCR4	0.197843	0.607856	0.843168	1	0.0219873	0.0188849				TUBA1A	3.15593	0.301121	0.00159989	0.0263261	0.599533	0.561889				TNFSF10	6.20864	0.922143	5.34446e-10	1.32353e-08	0.373016	0.223395				CNIH1	4.0409	0.399138	5.32456e-05	0.00153276	0.27896	0.218492				BCL2L12	3.17614	0.745934	0.00149246	0.0352034	0.194524	0.120603
		MYL4	0.196862	4.33733	0.843935	1	0.0038055	0.00044964				POLR2L	3.13859	0.17018	0.0016976	0.0277864	0.803266	0.796417				EMC6	6.20507	0.972963	5.4674e-10	1.35128e-08	0.346825	0.192612				EIF3J	4.03858	0.751891	5.37765e-05	0.00154446	0.149598	0.0914256				CTBS	3.17302	0.497062	0.00150863	0.0355173	0.282421	0.20737
		BEND5	0.19684	3.56114	0.843953	1	0.0038055	0.00044964				NDUFB9	3.13149	0.282296	0.00173919	0.0283923	0.567652	0.52443				EIF3I	6.19366	0.665454	5.87832e-10	1.44707e-08	0.552381	0.400176				NAP1L4	4.03643	0.361812	5.42696e-05	0.00155502	0.313948	0.252583				ABRACL	3.17201	0.254649	0.00151389	0.0355736	0.708934	0.643886
		FBXO36	0.19684	3.38611	0.843953	1	0.0038055	0.00044964				ZDBF2	3.12148	2.00645	0.00179943	0.0293371	0.105754	0.0276873				PSMC5	6.1845	0.75879	6.23002e-10	1.52759e-08	0.466667	0.309587				CDC42SE2	4.02581	0.272969	5.67798e-05	0.0016232	0.5113	0.449897				CEBPZOS	3.16156	0.576331	0.00156925	0.0367352	0.260807	0.189447
		PTPN13	0.196751	3.12201	0.844023	1	0.0038055	0.00044964				METRNL	3.12025	0.673895	0.00180695	0.0294211	0.261794	0.190554				NKAP	6.1806	1.25707	6.38593e-10	1.56273e-08	0.280952	0.131926				BANP	4.01657	0.858481	5.90508e-05	0.00168424	0.130969	0.0728306				DCTPP1	3.15885	0.570769	0.00158391	0.0370087	0.25072	0.178057
		DLGAP1	0.193986	2.33293	0.846187	1	0.00465116	0.00134892				TTN	3.11844	1.76388	0.00181813	0.0295643	0.114308	0.0358306				GLOD4	6.17773	1.32659	6.50293e-10	1.58822e-08	0.262698	0.115215				HNRNPUL1	4.00658	0.383936	6.16035e-05	0.001749	0.281608	0.221074				TK1	3.1539	1.03862	0.00161103	0.037501	0.164265	0.0938023
		CLDN10	0.193808	2.20301	0.846326	1	0.00465116	0.00134892				TMEM39A	3.10092	0.664824	0.0019292	0.0312476	0.26283	0.19544				PSMC4	6.17197	0.766277	6.74448e-10	1.64398e-08	0.450794	0.291996				STK17A	3.99847	0.278227	6.37545e-05	0.00180594	0.504397	0.434401				HSD17B10	3.15288	0.375788	0.00161668	0.037562	0.399135	0.326968
		ZNF792	0.192537	2.01337	0.847322	1	0.005074	0.00179856				ZMYM2	3.09877	0.69816	0.00194328	0.0314346	0.233281	0.159609				ASMTL	6.15814	1.28642	7.36047e-10	1.79062e-08	0.27381	0.126649				LIMS1	3.99549	0.49415	6.45611e-05	0.00182462	0.214279	0.154959				ZDHHC24	3.15159	0.446033	0.00162385	0.0376582	0.31268	0.237018
		KLHL3	0.187877	1.29127	0.850973	1	0.00634249	0.00314748				SERINC1	3.09066	0.33755	0.00199715	0.0322219	0.491446	0.444625				RBBP7	6.15628	0.82017	7.44748e-10	1.80824e-08	0.42381	0.274406				ARID5B	3.9807	0.43285	6.87114e-05	0.00193751	0.243404	0.183884				KLRB1	3.14884	0.447627	0.00163922	0.0379436	0.331412	0.254104
		WDR86	0.185782	1.33768	0.852616	1	0.00718816	0.00404676				LCP1	3.08494	0.210763	0.00203597	0.0326782	0.888284	0.861564				SYF2	6.15329	0.676994	7.58905e-10	1.83901e-08	0.55873	0.395778				ITGA4	3.9779	0.2983	6.95262e-05	0.00195603	0.412955	0.345558				POLR2G	3.14458	0.285148	0.00166323	0.0384278	0.554755	0.483082
		AFAP1L2	0.184812	0.391158	0.853377	1	0.0245243	0.0215827				NFKB2	3.08325	0.37004	0.00204752	0.0327787	0.453862	0.400651				MMADHC	6.15069	0.810302	7.71455e-10	1.86578e-08	0.414286	0.261214				SLFN5	3.96931	0.396905	7.20816e-05	0.00201877	0.284539	0.225207				ZWINT	3.13582	1.00227	0.00171375	0.0393526	0.159942	0.0884422
		FBXO46	0.184444	0.590908	0.853665	1	0.0160677	0.0130396				IK	3.07713	0.325913	0.00209006	0.0333737	0.528253	0.469055				IL4R	6.14812	1.06156	7.84061e-10	1.89258e-08	0.326984	0.180299				ARAP2	3.96817	0.376726	7.2426e-05	0.00202385	0.273286	0.21126				IDH2	3.12478	0.245802	0.00177938	0.040657	0.711816	0.661809
		TNFSF4	0.183719	0.489629	0.854234	1	0.0270613	0.0242806				APOBEC3G	3.06898	0.285236	0.00214789	0.034209	0.638673	0.586319				SNX17	6.14183	0.984079	8.15777e-10	1.96531e-08	0.342857	0.19701				ZFAND5	3.96096	0.315325	7.46475e-05	0.00208124	0.364444	0.302686				SNRPA	3.12279	0.328704	0.00179146	0.0407427	0.462536	0.384757
		HLA-DQA2	0.183262	0.86511	0.854592	1	0.00761099	0.0044964				PREX1	3.06341	0.496929	0.00218827	0.0348076	0.330741	0.263844				MED28	6.14056	1.01293	8.2233e-10	1.97726e-08	0.33254	0.185576				SLF1	3.95207	0.592977	7.74778e-05	0.00215531	0.170969	0.112603				NINJ2	3.12271	0.603091	0.00179197	0.0407427	0.227666	0.153099
		DIXDC1	0.179439	0.896569	0.857593	1	0.00887949	0.00584532				ID3	3.05266	1.23272	0.00226822	0.0359869	0.162519	0.0895765				NDUFS3	6.12968	0.91682	8.80551e-10	2.10907e-08	0.360317	0.204046				IFIT3	3.94457	1.6455	7.99447e-05	0.002214	0.0852009	0.0289256				VAMP8	3.12254	0.245682	0.00179298	0.0407427	0.711816	0.643049
		OTUD1	0.178502	0.555788	0.858328	1	0.0186047	0.0157374				EVI2A	3.05051	0.414303	0.00228455	0.0361997	0.38621	0.330619				CXCL13	6.12277	1.26661	9.19643e-10	2.19846e-08	0.288095	0.139842				PIN4	3.91972	0.64091	8.86504e-05	0.00242513	0.155366	0.097624				FBXO6	3.1192	0.537538	0.0018134	0.0411314	0.26513	0.194137
		SMAD1	0.173542	22.3529	0.862226	1	0.00295983	0				NFKBIZ	3.03681	0.627916	0.00239095	0.0376932	0.265682	0.19544				SYPL1	6.09336	0.905273	1.10563e-09	2.63292e-08	0.366667	0.2146				RFTN1	3.91948	0.492404	8.8741e-05	0.00242513	0.211915	0.153926				TRAPPC2L	3.11556	0.381031	0.00183599	0.0415676	0.378963	0.30469
		SV2A	0.172695	0.66877	0.862891	1	0.0109937	0.00809353				ANKRD37	3.01524	1.22255	0.00256777	0.0403269	0.150596	0.0765472				SF3B6	6.0918	0.62378	1.1165e-09	2.65305e-08	0.597619	0.439754				YWHAH	3.90245	0.484127	9.52257e-05	0.00259663	0.228463	0.173037				NUSAP1	3.11101	0.791608	0.00186448	0.0420592	0.177233	0.104188
		PNOC	0.172059	3.15405	0.863391	1	0.00338266	0.00044964				TCF25	3.01283	0.285492	0.00258821	0.0405145	0.576724	0.526059				MED10	6.09153	0.715207	1.11836e-09	2.65305e-08	0.48254	0.325418				UBE2V1	3.89403	0.303725	9.85909e-05	0.00268249	0.404823	0.345041				PTMA	3.11003	0.0963971	0.00187067	0.0421224	1	0.997487
		HMGB1	0.171212	-0.276681	0.864057	1	0.678224	0.825989				HNRNPH3	3.01268	0.324455	0.0025895	0.0405145	0.50959	0.457655				SQLE	6.08958	1.63844	1.13207e-09	2.68045e-08	0.24127	0.102023				JAML	3.88519	0.426698	0.000102248	0.00277255	0.250118	0.193182				WDR74	3.10886	0.559634	0.00187808	0.0422126	0.25072	0.175042
		TTC24	0.1709	0.546805	0.864302	1	0.0224101	0.0197842				EIF4A2	3.00952	0.210585	0.00261662	0.0408872	0.814152	0.778502				MTSS1	6.08476	1.45846	1.16663e-09	2.75702e-08	0.260317	0.122252				TAF10	3.88496	0.616495	0.000102348	0.00277255	0.167187	0.110537				DBI	3.10673	0.233986	0.00189171	0.0423937	0.75072	0.696315
		HYKK	0.170577	2.42914	0.864557	1	0.0038055	0.000899281				ANKH	3.0072	0.886411	0.0026367	0.041149	0.184292	0.110749				SNRPD1	6.07528	0.787216	1.23773e-09	2.91949e-08	0.422222	0.265611				ABLIM1	3.8802	0.613367	0.00010437	0.00282118	0.158676	0.10124				PCNA	3.10653	0.547648	0.00189297	0.0423937	0.268012	0.19732
		CD19	0.170465	2.40049	0.864644	1	0.0038055	0.000899281				ZHX2	3.00467	0.966554	0.00265867	0.0414154	0.164852	0.0879479				SRSF7	6.06804	0.434017	1.29482e-09	3.04835e-08	0.955556	0.883026				LSM2	3.86324	0.295592	0.000111893	0.00301139	0.393381	0.333161				NDUFA13	3.09892	0.185757	0.00194227	0.0433413	0.87464	0.834673
		ZNF79	0.169529	0.526914	0.865381	1	0.0236786	0.0211331				POLR2F	3.00447	0.327892	0.00266044	0.0414154	0.497408	0.449511				RGS2	6.06482	0.700539	1.32104e-09	3.10419e-08	0.526984	0.400176				AMD1	3.86136	0.287141	0.00011276	0.00302816	0.365674	0.298554				ZNF880	3.09494	0.793238	0.00196853	0.0438068	0.178674	0.105863
		HIST3H2BB	0.167567	1.86419	0.866924	1	0.00465116	0.00179856				ABLIM1	2.99294	0.440707	0.002763	0.0425435	0.39943	0.332248				APH1A	6.06423	0.745419	1.3259e-09	3.10973e-08	0.480159	0.320141				SUMO1	3.85751	0.274327	0.000114547	0.00306951	0.479149	0.413223				NCR3	3.09469	1.3164	0.00197019	0.0438068	0.12536	0.0541039
		PTP4A3	0.166564	0.720109	0.867713	1	0.0139535	0.011241				GPS2	2.97839	0.692633	0.00289768	0.0440478	0.224209	0.153094				COX6B1	6.0618	0.508574	1.34604e-09	3.151e-08	0.803175	0.665787				BCL11B	3.85123	0.500009	0.000117527	0.00314257	0.217967	0.163223				SPOCK2	3.09187	0.265578	0.00198897	0.0440663	0.724784	0.654606
		GLDC	0.164758	1.63387	0.869135	1	0.00549683	0.00269784				ZMAT2	2.97809	0.381863	0.00290054	0.0440478	0.414204	0.355049				UBXN4	6.04082	0.617922	1.53331e-09	3.5759e-08	0.584127	0.438874				ATP8B4	3.83926	1.21914	0.000123407	0.0032927	0.0984397	0.0433884				CXorf38	3.08819	0.576492	0.00201383	0.0445376	0.242075	0.171859
		ZNF579	0.163275	1.2643	0.870302	1	0.00591966	0.00314748				PAPOLA	2.97225	0.249383	0.00295628	0.04473	0.587351	0.558632				MBP	6.03603	0.575922	1.57947e-09	3.66976e-08	0.684921	0.53562				USP15	3.83316	0.324998	0.000126506	0.00336815	0.33305	0.271694				PFN1	3.08633	0.102954	0.00202644	0.0447367	1	0.99665
		ARMCX2	0.163141	1.1878	0.870407	1	0.00591966	0.00314748				HNRNPM	2.97157	0.236134	0.00296277	0.0447736	0.677812	0.636808				EAPP	6.02643	0.898321	1.6762e-09	3.87997e-08	0.362698	0.210202				ZNRF1	3.82893	0.995437	0.0001287	0.00341923	0.11792	0.0635331				CCNH	3.07724	0.324401	0.00208926	0.0459601	0.492795	0.420101
		SLC6A3	0.162127	1.41457	0.871206	1	0.00634249	0.00359712				GPBP1	2.96224	0.282385	0.00305414	0.0460573	0.563504	0.526059				FTH1	6.02472	0.360533	1.69406e-09	3.914e-08	0.997619	0.995602				TBL1XR1	3.81852	0.544321	0.000134253	0.00355914	0.187234	0.131715				DDT	3.07382	0.341743	0.00211335	0.0464078	0.445245	0.38057
		PKIG	0.161726	1.17083	0.871522	1	0.00634249	0.00359712				TGIF2	2.96213	1.06614	0.00305514	0.0460573	0.153966	0.0798046				GPR171	6.02377	0.931248	1.70399e-09	3.92963e-08	0.357937	0.212841				CAST	3.81647	0.330831	0.000135377	0.00358127	0.328132	0.269112				MYO7A	3.05634	0.573247	0.00224055	0.048855	0.275216	0.210888
		MBLAC1	0.161458	1.00581	0.871733	1	0.00634249	0.00359712				MFSD11	2.96151	0.951363	0.00306133	0.0460945	0.174961	0.104235				GEM	6.02265	1.45143	1.71586e-09	3.94966e-08	0.230159	0.0844327				H1FX	3.81089	0.742321	0.000138466	0.00364746	0.144586	0.089876				TIAM1	3.05305	0.694316	0.00226529	0.0493078	0.18732	0.115075
		PTCH2	0.161413	0.624242	0.871768	1	0.015222	0.0125899				SNRPF	2.95296	0.292177	0.00314739	0.0472756	0.567392	0.506515				SCAF11	6.01946	0.638094	1.75003e-09	4.01343e-08	0.587302	0.433597				ARGLU1	3.80467	0.333235	0.000141993	0.00373244	0.320284	0.26188				ANKRD35	3.0496	0.724987	0.00229147	0.0497033	0.197406	0.127973
		FZD6	0.160756	1.38921	0.872286	1	0.00676533	0.00404676				LAYN	2.93801	0.827668	0.00330332	0.0493786	0.180923	0.105863				PRPF31	6.00179	1.13257	1.9516e-09	4.44284e-08	0.289683	0.144239				KHDRBS1	3.79875	0.355522	0.00014543	0.00381469	0.286525	0.226756				GNPTAB	3.03317	0.458842	0.00241997	0.052399	0.309798	0.241374
		INO80B	0.159117	1.07984	0.873577	1	0.00718816	0.0044964				SLA2	2.93119	0.238159	0.00337666	0.0501727	0.731985	0.68241				GYG1	5.9975	0.739218	2.00378e-09	4.55327e-08	0.464286	0.318382				TRA2B	3.79757	0.388549	0.00014612	0.00382471	0.260142	0.203512				TMEM106C	3.01962	0.472913	0.0025309	0.0545154	0.309798	0.242044
		NAGLU	0.158471	0.624948	0.874086	1	0.0164905	0.0139388				HMOX1	2.93037	2.2049	0.00338563	0.0501884	0.101866	0.029316				DNAJC8	5.98902	0.668641	2.1111e-09	4.78838e-08	0.505556	0.350044				CHCHD1	3.78408	0.614589	0.000154281	0.00402412	0.168132	0.113636				PNISR	3.01485	0.261762	0.00257108	0.0551948	0.688761	0.61876
		GADD45G	0.157846	0.377672	0.874578	1	0.0389006	0.0368705				TTC1	2.92821	0.41914	0.00340917	0.0504143	0.382582	0.327362				ADSL	5.98733	1.26114	2.13307e-09	4.82939e-08	0.270635	0.130167				STARD7	3.77773	0.336452	0.000158264	0.00411652	0.28539	0.224174				TRA2B	3.01482	0.283074	0.00257134	0.0551948	0.528818	0.454271
		NRIP1	0.155606	0.500657	0.876344	1	0.0389006	0.0373201				MAFF	2.92717	1.98995	0.00342063	0.0505235	0.102125	0.029316				TSG101	5.97909	1.28999	2.24387e-09	5.07099e-08	0.265873	0.124011				JMJD1C	3.77356	0.396579	0.000160933	0.00417719	0.25305	0.195764				WDR34	3.01123	0.905901	0.0026019	0.0556582	0.157061	0.0874372
		NEBL	0.154045	0.7151	0.877574	1	0.00845666	0.00584532				SOCS3	2.92274	1.54279	0.00346962	0.0511862	0.119233	0.0472313				SERINC3	5.97587	0.763826	2.28867e-09	5.16281e-08	0.434127	0.28584				COX16	3.77278	0.354047	0.000161437	0.00418153	0.281324	0.221591				TMEM141	3.00068	0.488248	0.00269374	0.0571303	0.28098	0.210218
		UGT8	0.15001	0.754129	0.880757	1	0.010148	0.00764388				ERGIC1	2.92061	1.7433	0.00349351	0.0513554	0.108605	0.0358306				LGALS3	5.96789	0.696945	2.40341e-09	5.41181e-08	0.510317	0.372911				NAA50	3.77027	0.364625	0.000163073	0.00420634	0.283404	0.225723				ANAPC16	2.99303	0.234789	0.0027622	0.0584822	0.772334	0.702345
		FAM149A	0.14875	22.156	0.881751	1	0.002537	0				TINF2	2.91881	0.585194	0.00351375	0.0515918	0.262571	0.193811				BACH2	5.96266	1.63645	2.48165e-09	5.57786e-08	0.215873	0.0712401				GFOD1	3.76192	1.25251	0.000168616	0.00434029	0.0894563	0.035124				TXN2	2.98034	0.361036	0.0028793	0.0608578	0.387608	0.315578
		ANK1	0.14875	22.1448	0.881751	1	0.002537	0				NUDT16L1	2.91307	0.469233	0.00357896	0.0524253	0.342405	0.283388				PSMA7	5.96183	0.452293	2.49425e-09	5.59604e-08	0.877778	0.765172				ARHGEF1	3.73766	0.26133	0.000185743	0.0047614	0.466383	0.410124				RUNX2	2.97087	0.42222	0.00296954	0.0626582	0.322767	0.255444
		ZNF215	0.14875	22.3444	0.881751	1	0.002537	0				RNMT	2.91187	0.55157	0.00359268	0.0525641	0.284863	0.223127				NDUFA8	5.95365	1.20735	2.62232e-09	5.86219e-08	0.269841	0.12489				BPTF	3.72896	0.395396	0.000192268	0.00490838	0.23773	0.180785				ANP32E	2.96783	0.366512	0.0029991	0.0631745	0.377522	0.31072
		RBP5	0.14875	22.3741	0.881751	1	0.002537	0				BCL3	2.90999	0.645914	0.00361442	0.0528199	0.254795	0.193811				CD9	5.9459	2.58098	2.74934e-09	6.12407e-08	0.17381	0.0334213				HMGB2	3.72702	0.302402	0.000193754	0.00493615	0.400284	0.343492				TNFSF10	2.9661	0.379955	0.00301602	0.0634041	0.420749	0.367002
		CRB3	0.145785	2.34547	0.884091	1	0.00338266	0.000899281				CYLD	2.90442	0.401351	0.00367935	0.0537055	0.40591	0.35342				CMSS1	5.94363	2.03315	2.7878e-09	6.19087e-08	0.200794	0.062445				TNIP3	3.71776	0.456945	0.000200997	0.00507896	0.214846	0.160124				MEA1	2.96567	0.299556	0.00302022	0.0634041	0.504323	0.436851
		B3GALT4	0.14574	0.412445	0.884126	1	0.0410148	0.0395683				ITGAE	2.88825	0.31159	0.00387393	0.0559533	0.541731	0.477199				DERL2	5.94354	0.864975	2.78931e-09	6.19087e-08	0.37381	0.230431				PABPN1	3.71125	0.524995	0.00020624	0.00518288	0.18383	0.129132				C9orf16	2.96492	0.235696	0.00302759	0.0634516	0.742075	0.68191
		ST6GALNAC5	0.145651	2.25058	0.884197	1	0.00338266	0.000899281				DHX9	2.88652	0.419339	0.00389533	0.0561347	0.372473	0.311075				RAN	5.94162	0.415727	2.8222e-09	6.25267e-08	0.898413	0.804749				TRMT112	3.7111	0.253572	0.000206363	0.00518288	0.555839	0.493285				GADD45GIP1	2.96227	0.299923	0.00305375	0.0638919	0.488473	0.424121
		AMN1	0.14438	0.510829	0.8852	1	0.0232558	0.0211331				RAB34	2.88249	26.7972	0.0039454	0.0567873	0.0723173	0				MRPL52	5.93976	0.771138	2.85443e-09	6.31282e-08	0.425397	0.276165				DYNLL1	3.70669	0.232494	0.000209983	0.00525255	0.715745	0.661157				CYCS	2.9589	0.209384	0.00308741	0.0644874	0.684438	0.648576
		FUT8	0.143823	0.366534	0.88564	1	0.0608879	0.0607014				TMEM259	2.87267	0.794649	0.00407022	0.0584482	0.205288	0.140065				SYTL2	5.9306	0.832974	3.01835e-09	6.66346e-08	0.397619	0.253298				TNFRSF14	3.70581	0.338885	0.000210719	0.00526035	0.295887	0.239669				POLR2I	2.95367	0.328315	0.00314024	0.0654569	0.412104	0.331323
		MCTP1	0.142797	1.82245	0.88645	1	0.00422833	0.00179856				RBM25	2.85374	0.287471	0.00432082	0.0616842	0.571021	0.526059				SLC2A8	5.92791	1.91973	3.06818e-09	6.76144e-08	0.198413	0.057168				MYLIP	3.70307	0.678337	0.00021301	0.00530686	0.143546	0.0893595				ZMIZ1	2.95326	0.701084	0.00314438	0.0654569	0.204611	0.137688
		CNTLN	0.142731	1.53106	0.886503	1	0.00422833	0.00179856				TUBB2A	2.8534	1.35613	0.0043254	0.0616842	0.13971	0.0716612				SIVA1	5.9243	0.67417	3.13625e-09	6.89919e-08	0.496825	0.344767				EIF3E	3.69858	0.270069	0.000216813	0.00539078	0.439905	0.378616				SNRPD1	2.94621	0.283268	0.00321691	0.0668546	0.523055	0.467002
		HAUS8	0.141504	0.515264	0.887472	1	0.0241015	0.0220324				KLF3	2.84645	1.29096	0.00442094	0.0629021	0.12649	0.0553746				FAM129A	5.9048	0.638361	3.53076e-09	7.75331e-08	0.542857	0.394899				FYN	3.69753	0.258767	0.000217703	0.00540209	0.521891	0.458678				LAMTOR5	2.93979	0.286954	0.00328432	0.0679143	0.548991	0.479229
		SUOX	0.141371	1.52638	0.887577	1	0.00465116	0.0022482				GPCPD1	2.83715	0.746841	0.00455187	0.0644692	0.213323	0.148208				BAG6	5.90356	0.939393	3.55744e-09	7.78433e-08	0.339683	0.193492				IRF4	3.69221	0.709332	0.000222311	0.0055014	0.150449	0.0981405				LAP3	2.93855	0.361055	0.00329749	0.0680732	0.419308	0.351926
		DEPDC5	0.139921	0.5137	0.888722	1	0.0257928	0.0238309				MRPL57	2.83181	0.323497	0.0046285	0.0654052	0.470969	0.42671				PAK2	5.89434	0.60027	3.76186e-09	8.2027e-08	0.592063	0.452946				CKS2	3.69189	0.252801	0.000222592	0.0055014	0.507896	0.44938				SPATS2L	2.93179	0.54104	0.00337017	0.0693428	0.242075	0.174874
		TIGD2	0.138049	0.932049	0.890202	1	0.00549683	0.00314748				NEU1	2.82597	0.634356	0.00471371	0.0663825	0.237688	0.17101				C1D	5.88346	0.949698	4.01769e-09	8.74516e-08	0.334127	0.192612				PDE4DIP	3.68071	0.645799	0.000232587	0.005737	0.151584	0.0981405				INPP1	2.92586	0.749299	0.00343509	0.0701371	0.180115	0.112395
		AFF3	0.137937	0.911581	0.89029	1	0.00549683	0.00314748				SERP1	2.82441	0.165263	0.00473679	0.0665565	0.829445	0.812704				DYNLRB1	5.8782	0.639286	4.14743e-09	9.01176e-08	0.534921	0.388742				XRN1	3.67664	0.411668	0.00023633	0.00581776	0.241702	0.186983				EIF6	2.92517	0.322982	0.00344269	0.0701371	0.440922	0.368844
		GNAI2	0.134716	0.07714	0.892837	1	0.300211	0.36286				NUP98	2.82072	0.394211	0.00479154	0.0671295	0.388802	0.335505				CTSW	5.86872	0.460847	4.39179e-09	9.52603e-08	0.761111	0.707124				TDG	3.67523	0.660229	0.000237636	0.00583832	0.146383	0.0929752				TIMM8B	2.92178	0.352065	0.00348036	0.0706723	0.387608	0.324288
		E2F5	0.134348	0.93654	0.893128	1	0.00676533	0.0044964				CDC37	2.81515	0.191466	0.00487538	0.067965	0.817004	0.785016				TMEM43	5.84809	0.787767	4.97246e-09	1.06921e-07	0.394444	0.245383				PTPRA	3.67165	0.622047	0.000240987	0.00590894	0.160095	0.106921				MPRIP	2.9196	0.582351	0.00350477	0.0710519	0.221902	0.153434
		SMIM10	0.133411	1.19386	0.893868	1	0.00718816	0.00494604				JOSD1	2.80943	0.50677	0.00496288	0.0690297	0.299119	0.232899				PRDX3	5.82676	0.926176	5.65153e-09	1.21103e-07	0.338889	0.191733				CCSER2	3.66066	0.360998	0.000251562	0.00613337	0.252199	0.193698				HSPA1B	2.91695	0.451852	0.00353478	0.0715432	0.400576	0.344891
		RMND5B	0.133222	0.454713	0.894018	1	0.0312896	0.0296763				SNRPE	2.79703	0.288427	0.00515744	0.0715754	0.502333	0.464169				CTSA	5.82478	0.85441	5.71894e-09	1.22126e-07	0.383333	0.242744				PTPN7	3.6606	0.289949	0.000251623	0.00613337	0.387612	0.333161				DNAJC15	2.90779	0.2834	0.00363988	0.0733117	0.512968	0.440201
		KLF7	0.131828	0.955775	0.89512	1	0.00761099	0.00539568				S1PR4	2.79666	0.470865	0.00516335	0.0715773	0.337481	0.281759				HAVCR2	5.82436	1.29387	5.73313e-09	1.22218e-07	0.265079	0.130167				SLA2	3.65931	0.307275	0.0002529	0.0061524	0.347896	0.292355				SNRPC	2.89634	0.287105	0.00377544	0.0754299	0.51585	0.443049
		CCRL2	0.13107	0.444095	0.89572	1	0.0486258	0.0481115				NSMCE3	2.7939	0.602421	0.00520762	0.0720338	0.256869	0.193811				MRPS36	5.82315	0.755784	5.77486e-09	1.22897e-07	0.416667	0.274406				HELB	3.65652	0.578435	0.000255663	0.00620745	0.151395	0.0965909				NDUFB2	2.8937	0.216753	0.00380729	0.0759439	0.714697	0.670184
		FRAT2	0.130714	0.313081	0.896002	1	0.0723044	0.0732914				DNTTIP2	2.79389	0.36959	0.00520789	0.0720338	0.413167	0.363192				ELP5	5.81494	0.957993	6.06574e-09	1.28866e-07	0.330952	0.189094				CAMTA1	3.6525	0.504195	0.000259701	0.00629318	0.185721	0.131715				POLR1E	2.89261	0.555569	0.00382058	0.0760867	0.237752	0.170017
		ZFP1	0.127403	0.505705	0.898621	1	0.0186047	0.0166367				RC3H1	2.79215	0.453879	0.00523587	0.0723401	0.320373	0.265472				PSMD6	5.81381	0.828376	6.1066e-09	1.29512e-07	0.37381	0.228672				USP33	3.64759	0.616084	0.000264714	0.00640215	0.147234	0.0934917				DEK	2.8912	0.245663	0.00383773	0.0763057	0.64121	0.590452
		METTL8	0.12679	0.455132	0.899107	1	0.0414376	0.0404676				KLF6	2.78655	0.201041	0.00532725	0.0734392	0.776827	0.758958				GRAMD1A	5.80888	1.11868	6.28932e-09	1.32933e-07	0.285714	0.147757				KPNB1	3.64204	0.332707	0.000270485	0.00652901	0.297589	0.242252				SIVA1	2.88715	0.273036	0.00388754	0.0768877	0.525937	0.476047
		CCND1	0.125441	0.418301	0.900174	1	0.017759	0.0157374				SLIRP	2.78436	0.38959	0.00536332	0.0736907	0.39943	0.358306				MRFAP1	5.80255	0.608085	6.53127e-09	1.37812e-07	0.551587	0.414248				HLA-DRB1	3.63204	0.247255	0.000281192	0.00677427	0.692955	0.627066				CTSB	2.88393	0.373695	0.00392752	0.0773472	0.338617	0.267672
		CHTF18	0.125285	0.680615	0.900298	1	0.00930233	0.00719424				PARP8	2.78281	0.305577	0.00538898	0.0738796	0.486781	0.45114				SSNA1	5.7931	0.708254	6.91002e-09	1.4531e-07	0.471429	0.317502				STX11	3.62855	0.453312	0.000285017	0.00685312	0.213522	0.16064				SRP19	2.88341	0.287324	0.0039339	0.07735	0.471182	0.402848
		DDX17	0.124449	-0.000430641	0.90096	1	0.373362	0.46223				MRPL32	2.78222	0.467368	0.00539876	0.0739321	0.318559	0.262215				PSMB8	5.78237	0.53281	7.36555e-09	1.54627e-07	0.72381	0.581354				LSM6	3.61725	0.322384	0.000297749	0.00714541	0.326809	0.272727				SPCS1	2.88068	0.216157	0.00396814	0.0778998	0.798271	0.735176
		ADGRE1	0.123958	22.0719	0.901348	1	0.00211416	0				CCDC59	2.78155	0.485616	0.00540997	0.0740039	0.319336	0.262215				CNPPD1	5.78057	0.797124	7.44491e-09	1.55875e-07	0.401587	0.255057				DDX18	3.61469	0.494885	0.000300711	0.00720254	0.173144	0.118802				EIF5	2.87829	0.262645	0.00399842	0.0783062	0.668588	0.58258
		CHIT1	0.123958	22.0494	0.901348	1	0.00211416	0				TES	2.78056	0.547498	0.00542654	0.0741488	0.275791	0.214984				TWF2	5.78045	0.735306	7.45014e-09	1.55875e-07	0.435714	0.287599				TCEA1	3.61055	0.280249	0.000305553	0.00730442	0.413901	0.354339				CD74	2.87805	0.162831	0.00400146	0.0783062	0.995677	0.991457
		PTPRB	0.123958	22.1159	0.901348	1	0.00211416	0				RNF168	2.77728	0.69992	0.00548163	0.0748192	0.216952	0.153094				MRPL33	5.77212	0.707111	7.82823e-09	1.6351e-07	0.45873	0.312225				FOXP1	3.59725	0.6097	0.000321598	0.00767321	0.157541	0.105372				C4orf48	2.87635	0.28147	0.00402306	0.0785436	0.512968	0.443886
		ZBTB22	0.122844	0.594903	0.902231	1	0.010148	0.00809353				ARID4B	2.7656	0.259437	0.00568182	0.0773812	0.567392	0.530945				PKIA	5.7702	2.0862	7.91799e-09	1.64842e-07	0.185714	0.0492524				MRFAP1	3.59584	0.383086	0.000323345	0.00770008	0.240662	0.18595				CCR1	2.8761	0.804924	0.00402625	0.0785436	0.170029	0.103853
		RALGPS2	0.122665	0.732593	0.902372	1	0.0105708	0.00854317				TANK	2.7621	0.300627	0.00574309	0.0780443	0.518403	0.480456				SNU13	5.7699	0.50911	7.93188e-09	1.64842e-07	0.753968	0.613017				VOPP1	3.59393	0.305551	0.00032573	0.00773747	0.321986	0.264979				HOPX	2.8722	0.399346	0.00407626	0.0793943	0.402017	0.348576
		DIRAS2	0.122409	2.42013	0.902575	1	0.002537	0.00044964				NPAT	2.76121	0.793573	0.00575879	0.0781722	0.18507	0.117264				RTCB	5.7629	1.11495	8.26828e-09	1.71546e-07	0.286508	0.151275				P2RY10	3.59358	0.432904	0.000326162	0.00773747	0.218345	0.165806				CDKN2A	2.86699	0.518939	0.00414399	0.0804609	0.255043	0.19129
		TSHR	0.122409	2.83316	0.902575	1	0.002537	0.00044964				TOMM22	2.75788	0.333182	0.00581782	0.0787352	0.439865	0.394137				VPS35	5.76239	0.976477	8.29293e-09	1.7177e-07	0.320635	0.182938				FUT8	3.58845	0.496658	0.000332655	0.00787644	0.195461	0.144628				ZCRB1	2.86034	0.353617	0.0042319	0.0818914	0.386167	0.321776
		PAWR	0.122387	2.49477	0.902593	1	0.002537	0.00044964				PGD	2.75779	0.521713	0.00581931	0.0787352	0.290047	0.234528				EMC3	5.75929	0.805941	8.44681e-09	1.74375e-07	0.388889	0.245383				UBE2S	3.58478	0.365004	0.000337357	0.0079574	0.272624	0.219525				TUBB	2.85817	0.287572	0.00426092	0.0822166	0.634006	0.599497
		AMACR	0.121997	0.514521	0.902902	1	0.010148	0.00809353				MEA1	2.75379	0.329503	0.005891	0.0793589	0.430534	0.376221				SOX4	5.75888	2.4945	8.46754e-09	1.74513e-07	0.179365	0.0457344				ARPP19	3.5823	0.320671	0.000340583	0.00801824	0.28	0.222107				COX7B	2.85342	0.226423	0.00432518	0.0831978	0.716138	0.656951
		TNFRSF10A	0.120971	0.361921	0.903714	1	0.0701903	0.0714928				DHCR7	2.74186	1.03435	0.00610928	0.0819436	0.144635	0.0765472				P2RY10	5.75631	0.699222	8.59744e-09	1.76896e-07	0.45873	0.315743				MPZL3	3.57844	0.564958	0.000345652	0.00812217	0.161135	0.108471				NPM1	2.85005	0.107599	0.00437123	0.0838236	0.926513	0.923451
		MEOX1	0.120904	1.95305	0.903767	1	0.00295983	0.000899281				IFRD1	2.74098	0.582294	0.00612557	0.0820734	0.25324	0.188925				PPCS	5.74918	1.23091	8.9675e-09	1.84205e-07	0.261111	0.123131				PARP9	3.57184	0.468865	0.00035448	0.00831387	0.195461	0.142562				SPAG7	2.84377	0.328489	0.00445839	0.0852315	0.371758	0.302178
		ZNF223	0.120904	2.07175	0.903767	1	0.00295983	0.000899281				TSHZ2	2.73531	2.20458	0.00623211	0.0832313	0.0922758	0.02443				BATF	5.73314	0.711734	9.85892e-09	2.01848e-07	0.461111	0.332454				KRTCAP2	3.5707	0.24133	0.000356026	0.00833437	0.550449	0.490702				UQCRQ	2.84072	0.216418	0.00450116	0.08567	0.694524	0.638191
		OSBP2	0.120882	2.06608	0.903785	1	0.00295983	0.000899281				PSMB9	2.73477	0.147417	0.00624232	0.0832779	0.76283	0.765472				NELFE	5.73051	0.930195	1.0013e-08	2.04665e-07	0.329365	0.188215				SELPLG	3.57021	0.335121	0.000356701	0.00833445	0.297021	0.243802				CNOT6L	2.8385	0.323966	0.00453259	0.0861192	0.443804	0.381072
		C12orf60	0.119444	1.99458	0.904924	1	0.00338266	0.00134892				MGAT1	2.72836	0.298244	0.00636496	0.0845503	0.513478	0.482085				TRAPPC3	5.71316	0.869788	1.10896e-08	2.26297e-07	0.347619	0.205805				PTGES3	3.568	0.220969	0.000359714	0.00836885	0.615319	0.563017				SH3BGRL	2.82724	0.246273	0.00469504	0.0887979	0.708934	0.632663
		EVC	0.119377	1.65231	0.904977	1	0.00338266	0.00134892				TRMT10C	2.72298	0.555884	0.00646963	0.0856656	0.255054	0.192182				ANXA11	5.70353	0.550772	1.17353e-08	2.38688e-07	0.627778	0.490765				N4BP2L2	3.56719	0.259554	0.000360825	0.00836885	0.421939	0.359504				MICAL1	2.82355	0.468364	0.00474943	0.0894678	0.262248	0.194472
		HRH2	0.119288	1.36096	0.905047	1	0.00338266	0.00134892				HNRNPU	2.70847	0.249588	0.00675935	0.0890267	0.650078	0.605863				UBA1	5.70016	0.939536	1.19695e-08	2.43054e-07	0.32619	0.188215				HSH2D	3.56716	0.671637	0.000360872	0.00836885	0.136454	0.0841942				TFRC	2.82323	0.506597	0.00475422	0.0894678	0.255043	0.188777
		APH1B	0.11921	0.402705	0.905109	1	0.0448203	0.0440647				UBA1	2.70807	0.464497	0.00676758	0.0890406	0.315448	0.254072				MRPS18C	5.69892	0.890587	1.2057e-08	2.4443e-07	0.335714	0.193492				LBR	3.56337	0.357633	0.000366127	0.00847488	0.26156	0.208161				IRF5	2.82263	1.36109	0.00476319	0.0894678	0.113833	0.0492462
		SWAP70	0.118162	0.57399	0.905939	1	0.0118393	0.00989209				ABCF1	2.70745	0.433683	0.00678028	0.0891133	0.327631	0.276873				NBR1	5.69528	1.07079	1.23167e-08	2.49288e-07	0.29127	0.154793				EIF4E	3.56074	0.382201	0.000369816	0.00852846	0.240284	0.18595				CCDC50	2.82195	0.951129	0.00477326	0.0894678	0.144092	0.0788945
		ELL3	0.117961	1.56374	0.906098	1	0.0038055	0.00179856				HYPK	2.70645	1.38588	0.00680059	0.0892856	0.114049	0.0456026				ACP1	5.68627	0.680296	1.29844e-08	2.62373e-07	0.466667	0.322779				CAMK4	3.55808	0.290192	0.00037357	0.0085735	0.341655	0.284091				HSBP1	2.82192	0.325796	0.00477373	0.0894678	0.420749	0.360469
		SLC11A1	0.117872	1.31501	0.906169	1	0.0038055	0.00179856				SF3B4	2.7041	0.251476	0.00684899	0.089826	0.570503	0.52443				PREB	5.67608	1.04124	1.3782e-08	2.78038e-07	0.289683	0.149516				ARID4B	3.55805	0.289083	0.000373614	0.0085735	0.365863	0.31095				SYT11	2.81373	0.421557	0.00489709	0.0913658	0.29683	0.231156
		C16orf74	0.117872	1.23298	0.906169	1	0.0038055	0.00179856				ELAVL1	2.70198	0.405033	0.00689282	0.0902101	0.357698	0.301303				AKTIP	5.67501	1.18308	1.38679e-08	2.79317e-07	0.261111	0.123131				LNPEP	3.55789	0.35124	0.000373842	0.0085735	0.258156	0.202479				SEC61B	2.8049	0.198221	0.00503325	0.0934844	0.78098	0.737018
		SNCA	0.116612	1.53546	0.907167	1	0.00422833	0.0022482				POLR2A	2.70099	0.414508	0.00691343	0.0903845	0.361327	0.306189				DRG1	5.67383	1.1847	1.3964e-08	2.80796e-07	0.263492	0.127529				CBX3	3.5571	0.271754	0.000374969	0.00858347	0.40435	0.34814				RNF113A	2.80076	0.426531	0.00509825	0.09455	0.305476	0.241206
		SEMA4B	0.114728	0.587519	0.90866	1	0.0131078	0.011241				ISCU	2.68837	0.196105	0.00718026	0.0933811	0.735355	0.711726				ABCF3	5.66999	1.32458	1.42808e-08	2.86701e-07	0.240476	0.103782				AKAP5	3.55479	0.796433	0.000378278	0.00864328	0.121513	0.0702479				ABCA2	2.79908	0.623396	0.00512482	0.0949009	0.208934	0.145059
		SPATA24	0.11358	1.0268	0.909571	1	0.005074	0.00314748				ZEB1	2.68754	0.999355	0.00719802	0.0935139	0.1493	0.0830619				REEP5	5.66839	0.563317	1.44144e-08	2.88699e-07	0.625397	0.478452				MTHFD2	3.55124	0.267497	0.000383416	0.00872852	0.437163	0.375517				TMEM230	2.78803	0.274845	0.00530291	0.0979065	0.517291	0.451591
		STAP1	0.112231	1.07309	0.91064	1	0.00549683	0.00359712				MIDN	2.68591	0.894506	0.00723327	0.0937755	0.167703	0.102606				MAPK1IP1L	5.66824	0.625836	1.44268e-08	2.88699e-07	0.533333	0.385224				GGA2	3.53356	0.468371	0.000410007	0.00929975	0.187423	0.134298				NCAPD3	2.78529	0.679815	0.00534795	0.0984452	0.182997	0.117923
		MBOAT7	0.111652	0.330205	0.9111	1	0.0435518	0.0427158				OFD1	2.68261	0.541795	0.00730498	0.0945601	0.26957	0.208469				AAMP	5.66222	0.775571	1.49431e-08	2.98068e-07	0.395238	0.253298				CEBPZ	3.53164	0.461283	0.00041299	0.00935031	0.180804	0.127066				TCF19	2.78479	0.886613	0.00535621	0.0984511	0.146974	0.0824121
		FBXW8	0.1095	0.504897	0.912806	1	0.0156448	0.0139388				GRAMD1C	2.68243	1.24289	0.00730903	0.0945601	0.119751	0.0521173				PPP1R11	5.66157	0.829084	1.49998e-08	2.9872e-07	0.374603	0.238347				WIPF1	3.51895	0.237318	0.000433262	0.0097914	0.518487	0.461777				DUSP12	2.77882	0.591038	0.00545569	0.0999833	0.216138	0.152261
		SPI1	0.109467	0.844361	0.912832	1	0.00634249	0.0044964				SEC61B	2.67985	0.207329	0.00736548	0.0951911	0.853033	0.802932				HMGN3	5.65631	0.783519	1.54666e-08	3.0703e-07	0.39127	0.252419				HMGN2	3.51765	0.24979	0.000435385	0.00982149	0.650591	0.601756				C19orf53	2.77548	0.220606	0.00551196	0.100866	0.733429	0.669849
		GRHPR	0.109222	0.297692	0.913027	1	0.105708	0.111061				CDK11A	2.67445	0.60733	0.00748518	0.0964368	0.241576	0.18241				EIF4G1	5.64924	0.931827	1.61156e-08	3.19402e-07	0.329365	0.194371				WTAP	3.51692	0.372488	0.000436582	0.00983063	0.246525	0.193698				MKI67	2.77432	0.583675	0.00553178	0.101079	0.204611	0.138693
		ADAMTS17	0.107304	0.884703	0.914548	1	0.00718816	0.00539568				MAPK1IP1L	2.67391	0.292319	0.00749721	0.0964916	0.498445	0.446254				DNAJC15	5.64493	0.958147	1.6525e-08	3.26994e-07	0.314286	0.175022				GPR171	3.50834	0.695808	0.00045092	0.0101316	0.143546	0.0934917				PTPRJ	2.76785	0.44827	0.00564267	0.102803	0.272334	0.20603
		FRAT1	0.104785	0.271074	0.916546	1	0.0414376	0.0404676				CAMK1D	2.66499	1.59294	0.00769897	0.0982728	0.100052	0.0325733				MRPS7	5.64449	0.871161	1.65676e-08	3.27315e-07	0.342857	0.203166				ZBP1	3.50795	0.742997	0.000451582	0.0101316	0.126714	0.0759298				DPM2	2.7617	0.420632	0.00575005	0.104429	0.292507	0.226131
		GOLIM4	0.104005	0.350041	0.917166	1	0.0266385	0.0251799				MAL	2.65478	3.06701	0.00793601	0.10109	0.0806117	0.014658				CYC1	5.64203	0.805097	1.68054e-08	3.3096e-07	0.373016	0.23131				GPRIN3	3.50572	0.445541	0.000455378	0.0101983	0.196217	0.143595				RAPGEF1	2.75841	0.503783	0.00580831	0.10515	0.244957	0.179397
		DPEP2	0.103659	0.446438	0.91744	1	0.0169133	0.0152878				CD59	2.65244	0.666391	0.0079912	0.101689	0.203214	0.140065				PRR5L	5.64017	0.889451	1.69881e-08	3.34028e-07	0.343651	0.201407				HIST1H4C	3.50072	0.382398	0.000464001	0.0103643	0.264681	0.213326				COA6	2.75508	0.46198	0.00586786	0.105818	0.278098	0.215075
		MYEF2	0.103514	0.45288	0.917555	1	0.0173362	0.0157374				SIPA1	2.64793	1.00822	0.00809859	0.102739	0.140487	0.0749186				EMC4	5.63692	0.702583	1.73118e-08	3.39854e-07	0.44127	0.298153				UPF3A	3.50046	0.460491	0.00046446	0.0103643	0.187518	0.135331				LRRN3	2.74573	0.917613	0.00603771	0.108408	0.129683	0.0649916
		NFE2L3	0.10338	0.45069	0.917661	1	0.0169133	0.0152878				KIAA0319L	2.6406	0.514733	0.00827605	0.104776	0.269829	0.208469				MRPL47	5.63269	0.922422	1.77415e-08	3.4774e-07	0.314286	0.172383				SYF2	3.49853	0.337994	0.000467835	0.0104209	0.280567	0.228822				CMPK2	2.73643	0.617588	0.006211	0.111358	0.223343	0.162982
		MCF2L2	0.102834	0.664048	0.918095	1	0.00845666	0.0067446				ORMDL2	2.63587	0.693536	0.00839226	0.105816	0.195179	0.130293				PSMB10	5.63015	0.64949	1.80049e-08	3.52346e-07	0.487302	0.350044				TRAPPC2L	3.49511	0.416912	0.000473868	0.0105364	0.211253	0.158574				RBBP4	2.73425	0.287844	0.00625225	0.111769	0.492795	0.423618
		GGT1	0.101798	0.431727	0.918917	1	0.017759	0.0161871				SAT2	2.63516	0.423042	0.00840975	0.105929	0.319855	0.254072				SLIRP	5.62868	0.794165	1.81598e-08	3.54817e-07	0.373016	0.225154				KTN1	3.48638	0.35744	0.000489601	0.0108473	0.269031	0.217459				UBE2F	2.73061	0.393727	0.00632167	0.112691	0.324207	0.262479
		CDYL2	0.101608	0.461416	0.919068	1	0.017759	0.0161871				ERAP2	2.62959	0.854431	0.00854877	0.107462	0.173406	0.110749				NFU1	5.61875	1.18042	1.92348e-08	3.75229e-07	0.266667	0.132806				PCED1B	3.4574	0.307881	0.000545408	0.0120407	0.303168	0.24845				FLNA	2.72847	0.255656	0.00636297	0.113265	0.634006	0.562144
		VSTM4	0.0991667	21.5821	0.921006	1	0.00169133	0				CREB3	2.62661	0.655552	0.00862395	0.108078	0.216693	0.154723				TMED2	5.61541	0.577797	1.961e-08	3.81948e-07	0.616667	0.459982				RNMT	3.45387	0.607104	0.000552608	0.0121526	0.148463	0.0981405				GTF3A	2.72503	0.242236	0.00642964	0.114287	0.610951	0.548409
		DMRT2	0.0991667	21.8436	0.921006	1	0.00169133	0				NXPH4	2.62345	2.53416	0.00870445	0.108977	0.0806117	0.014658				THAP7	5.60619	1.43813	2.06832e-08	4.0222e-07	0.224603	0.0897098				YTHDC1	3.45106	0.479997	0.000558386	0.0122401	0.172388	0.120351				NASP	2.72138	0.313713	0.00650104	0.115391	0.412104	0.353601
		AFF2	0.0991667	21.7964	0.921006	1	0.00169133	0				G6PD	2.62266	0.482643	0.00872467	0.10912	0.282789	0.223127				RNH1	5.60427	0.757548	2.09138e-08	4.06069e-07	0.404762	0.26737				SPATA13	3.44736	0.416712	0.000566096	0.0123872	0.195083	0.142045				LIMK1	2.71897	0.584417	0.00654855	0.116068	0.217579	0.155611
		SAG	0.0991667	21.9074	0.921006	1	0.00169133	0				TMBIM6	2.61441	0.151536	0.00893809	0.11134	0.927424	0.900651				LSM1	5.59818	0.833222	2.16615e-08	4.19928e-07	0.35	0.207564				ATP8A1	3.44661	0.384079	0.000567668	0.0123998	0.242837	0.192665				NUDT21	2.71648	0.259546	0.00659803	0.116778	0.495677	0.431826
		TRIM58	0.0991667	22.089	0.921006	1	0.00169133	0				OASL	2.60847	0.247187	0.00909471	0.112951	0.604717	0.558632				ACIN1	5.58784	0.795018	2.29916e-08	4.44325e-07	0.366667	0.226913				PREX1	3.44239	0.405036	0.000576598	0.0125727	0.226478	0.175103				COX7C	2.71601	0.155847	0.00660739	0.116778	0.956772	0.921273
		GNB4	0.0985202	0.617479	0.921519	1	0.00972516	0.00809353				DUSP16	2.60536	0.572863	0.00917776	0.113641	0.265163	0.214984				MYH9	5.58527	0.429389	2.33343e-08	4.50247e-07	0.769048	0.681618				OTULIN	3.4393	0.94726	0.000583229	0.0126727	0.110071	0.0614669				USP22	2.70689	0.368159	0.00679167	0.119864	0.306916	0.238526
		C16orf46	0.0976507	2.71877	0.92221	1	0.00211416	0.00044964				THBS1	2.59787	1.00552	0.00938033	0.115658	0.146967	0.0830619				GTF3C1	5.58494	0.94782	2.3378e-08	4.5039e-07	0.313492	0.175901				MTDH	3.43654	0.260229	0.0005892	0.0127578	0.410118	0.351756				GSTO1	2.7021	0.306351	0.0068904	0.121433	0.430836	0.369012
		ZP3	0.0976507	3.3034	0.92221	1	0.00211416	0.00044964				SNRPB	2.5898	0.208473	0.00960328	0.117968	0.745464	0.700326				SDF2	5.58237	0.810485	2.37264e-08	4.56392e-07	0.37619	0.236588				MZT2A	3.43516	0.364789	0.000592199	0.0128004	0.259953	0.210744				SLBP	2.70155	0.300485	0.00690164	0.121459	0.45389	0.399162
		SCNN1D	0.0976507	2.74759	0.92221	1	0.00211416	0.00044964				MTFP1	2.58682	0.788809	0.00968669	0.118758	0.172628	0.110749				ARPC1A	5.56892	0.997007	2.56317e-08	4.90761e-07	0.296032	0.16007				SH3KBP1	3.43276	0.263219	0.000597478	0.012892	0.368227	0.310434				ITPR1	2.70017	0.45168	0.00693046	0.121794	0.255043	0.190787
		ADTRP	0.0976284	2.34735	0.922227	1	0.00211416	0.00044964				XBP1	2.58315	0.338954	0.00979029	0.119673	0.416537	0.372964				PGAM1	5.55787	0.46922	2.73084e-08	5.21254e-07	0.790476	0.668426				TRIM22	3.43162	0.292452	0.000599979	0.0129235	0.343262	0.287707				TNFRSF25	2.69598	0.553055	0.00701825	0.122814	0.243516	0.186767
		CPT1B	0.0976061	2.26356	0.922245	1	0.00211416	0.00044964				BET1L	2.58108	0.726249	0.00984918	0.120261	0.187921	0.125407				FAM32A	5.55737	0.786695	2.73871e-08	5.21953e-07	0.380952	0.243624				STAG2	3.43087	0.458378	0.000601647	0.012937	0.196312	0.146178				TBCA	2.69168	0.238133	0.00710925	0.124232	0.635447	0.569682
		ZNF704	0.0975615	2.16225	0.92228	1	0.00211416	0.00044964				ACSS1	2.58046	0.746367	0.00986696	0.120261	0.185329	0.12215				ATP8B4	5.54936	2.39893	2.86715e-08	5.45594e-07	0.16746	0.0369393				CARHSP1	3.42637	0.360568	0.000611713	0.0131307	0.254846	0.203512				RSRC2	2.6893	0.254135	0.00716029	0.124772	0.548991	0.481575
		GPRASP1	0.0963019	0.459194	0.923281	1	0.010148	0.00854317				ADK	2.5706	0.536153	0.0101523	0.123008	0.233541	0.167752				TSSC4	5.54874	0.838177	2.87735e-08	5.46696e-07	0.34127	0.203166				FAM118A	3.41911	0.838643	0.000628274	0.0134629	0.119338	0.0707645				NFKBIB	2.68849	0.357317	0.00717753	0.124897	0.314121	0.246064
		HEMGN	0.096157	2.15057	0.923396	1	0.002537	0.000899281				IL2RB	2.56976	0.214904	0.010177	0.123162	0.650855	0.627036				GNLY	5.54511	0.95798	2.93776e-08	5.57322e-07	0.473016	0.371152				UQCC2	3.4121	0.487942	0.000644644	0.0137898	0.191773	0.143079				COTL1	2.68646	0.289887	0.00722134	0.125483	0.982709	0.922446
		TEX9	0.0961124	1.96982	0.923431	1	0.002537	0.000899281				BIK	2.56915	0.92613	0.0101948	0.123162	0.152151	0.0895765				ZNF638	5.53733	0.969565	3.07111e-08	5.80842e-07	0.30873	0.177661				ATRX	3.40932	0.285171	0.000651255	0.0139073	0.327754	0.27376				ETFB	2.68506	0.304295	0.00725159	0.125771	0.419308	0.356784
		ZNF665	0.0960901	1.76692	0.923449	1	0.002537	0.000899281				CEBPZ	2.56106	0.31134	0.0104355	0.125458	0.441939	0.40228				PAIP2	5.5269	0.485149	3.25934e-08	6.15504e-07	0.755556	0.629727				ATP2B4	3.39945	0.344509	0.000675211	0.0143941	0.251064	0.197314				EED	2.68476	0.408826	0.00725815	0.125771	0.278098	0.212563
		OGN	0.0960901	1.75871	0.923449	1	0.002537	0.000899281				MARS	2.55877	0.420857	0.0105044	0.125916	0.340332	0.296417				TINF2	5.52525	1.00149	3.29021e-08	6.2039e-07	0.29127	0.157432				NAP1L1	3.3978	0.264634	0.000679304	0.0144565	0.406998	0.350207				MIF4GD	2.68049	0.319596	0.00735148	0.12721	0.371758	0.30402
		ZNF805	0.0948973	0.531017	0.924396	1	0.0109937	0.00944245				MLF2	2.55872	0.31149	0.0105059	0.125916	0.468896	0.418567				CHTOP	5.52277	1.02058	3.33705e-08	6.28267e-07	0.286508	0.151275				CHD1	3.39684	0.296583	0.000681687	0.0144618	0.296076	0.241219				BANF1	2.67934	0.245721	0.0073767	0.127469	0.585014	0.517923
		OPA3	0.094797	0.326649	0.924476	1	0.0325581	0.0314748				HSPE1	2.55784	0.293824	0.0105324	0.125916	0.798082	0.783388				NDUFA5	5.52067	0.67878	3.37715e-08	6.33892e-07	0.442857	0.299912				PPM1G	3.39598	0.279458	0.000683838	0.0144618	0.351489	0.298554				PSMB2	2.66279	0.238113	0.00774957	0.132986	0.548991	0.49665
		ZNF415	0.0945963	1.3351	0.924635	1	0.00295983	0.00134892				PSIP1	2.55777	0.435332	0.0105344	0.125916	0.32452	0.26873				MTDH	5.5204	0.541511	3.38226e-08	6.33893e-07	0.601587	0.473175				GSPT1	3.3959	0.384641	0.000684043	0.0144618	0.229693	0.178719				HNRNPA3	2.65929	0.229079	0.0078306	0.133975	0.786744	0.718928
		MOXD1	0.0932141	1.23316	0.925733	1	0.00338266	0.00179856				BRAF	2.55491	0.796947	0.0106214	0.126833	0.167185	0.104235				CD5	5.4972	0.554298	3.8586e-08	7.2099e-07	0.592063	0.489006				PRKCB	3.39364	0.535259	0.000689692	0.0145527	0.160757	0.110537				H2AFZ	2.65779	0.23431	0.00786555	0.134234	0.76513	0.739866
		ZNF839	0.0922331	0.433636	0.926513	1	0.0114165	0.00989209				MTERF4	2.54711	0.572044	0.010862	0.129333	0.222913	0.162866				ARL14EP	5.49386	1.53086	3.93232e-08	7.33658e-07	0.20873	0.0765172				ID2	3.3924	0.329495	0.000692827	0.0145941	0.295981	0.244318				TMEM14C	2.65672	0.295205	0.0078904	0.134473	0.429395	0.365327
		PLA2G4C	0.0912744	0.617992	0.927275	1	0.0038055	0.0022482				FAM133B	2.54494	0.406284	0.0109298	0.129978	0.340332	0.289902				RBM42	5.49174	0.770509	3.98e-08	7.41439e-07	0.381746	0.244503				POLR2I	3.38381	0.429211	0.000714886	0.0149732	0.198014	0.148244				HDLBP	2.65418	0.334354	0.00795012	0.13522	0.347262	0.28258
		CNKSR2	0.0902266	1.02999	0.928107	1	0.00422833	0.00269784				TOX	2.54396	1.02024	0.0109604	0.130129	0.13634	0.0732899				CCT8	5.48925	0.640326	4.03633e-08	7.50806e-07	0.503175	0.363237				TANK	3.38344	0.293489	0.00071584	0.0149732	0.322459	0.269628				NAP1L1	2.64872	0.240424	0.00807974	0.137135	0.557637	0.513233
		SMCO4	0.090182	0.475209	0.928143	1	0.0122622	0.0107914				TAGAP	2.53797	0.398595	0.0111498	0.131999	0.370399	0.314332				CCDC174	5.48506	1.18986	4.13333e-08	7.67697e-07	0.250794	0.117854				MOB1A	3.38305	0.252084	0.000716858	0.0149732	0.413712	0.360537				EIF4A3	2.64729	0.339854	0.00811394	0.137527	0.393372	0.342546
		FAM227B	0.0898922	0.507121	0.928373	1	0.012685	0.011241				SLC39A8	2.53082	0.88585	0.0113797	0.133827	0.165371	0.107492				FOXP1	5.48349	0.679481	4.1701e-08	7.73371e-07	0.45	0.305189				ZC3HAV1	3.38235	0.281652	0.000718674	0.0149736	0.332199	0.276343				SCCPDH	2.6462	0.50452	0.00814024	0.137652	0.24928	0.189447
		CCDC191	0.0890673	0.524616	0.929028	1	0.0131078	0.0116906				DDX18	2.52846	0.268515	0.0114563	0.134601	0.506998	0.470684				CD2BP2	5.48296	0.840854	4.18267e-08	7.74543e-07	0.346032	0.2146				SS18L2	3.38212	0.287299	0.000719292	0.0149736	0.334941	0.283574				RYR2	2.64119	1.985	0.00826145	0.138889	0.0806916	0.019263
		NT5M	0.088666	0.83797	0.929347	1	0.00465116	0.00314748				GRAMD1A	2.5267	0.669801	0.0115141	0.135024	0.20788	0.148208				PSMA4	5.48175	0.73386	4.21142e-08	7.78705e-07	0.401587	0.256816				AP3S1	3.38082	0.292457	0.000722704	0.0150194	0.331348	0.279442				POP7	2.63951	0.462551	0.00830271	0.139393	0.239193	0.176549
		HS3ST1	0.0881086	0.564401	0.92979	1	0.00465116	0.00314748				ANXA5	2.52453	0.156357	0.0115855	0.135695	0.831519	0.820847				OTUB1	5.48083	0.603701	4.23329e-08	7.81583e-07	0.540476	0.396658				CELF1	3.37244	0.462866	0.000745052	0.015458	0.166052	0.114669				PSMA4	2.63869	0.27614	0.00832265	0.139539	0.469741	0.409715
		VSIG1	0.0871276	0.751094	0.93057	1	0.005074	0.00359712				KDM7A	2.51355	0.891382	0.0119521	0.139151	0.1493	0.0863192				NAPA	5.47179	0.579146	4.45512e-08	8.21318e-07	0.559524	0.416887				HELZ2	3.37019	0.934224	0.000751158	0.0155586	0.107423	0.0594008				EMC9	2.63527	0.635781	0.00840695	0.140513	0.185879	0.124958
		PRDM5	0.0859014	0.804209	0.931545	1	0.00549683	0.00404676				PFDN5	2.51334	0.124745	0.0119595	0.139151	0.968896	0.952769				PSMF1	5.47135	0.723404	4.46628e-08	8.22154e-07	0.419048	0.277045				EIF2S2	3.36876	0.42918	0.000755077	0.0156137	0.194043	0.143595				CDC14A	2.63496	0.573819	0.0084147	0.140513	0.20317	0.141374
		CDHR3	0.0836608	0.559024	0.933326	1	0.015222	0.0139388				ERP44	2.51192	0.363922	0.0120075	0.139411	0.361327	0.301303				SDHC	5.47073	0.842025	4.48195e-08	8.23816e-07	0.340476	0.212841				ARL5A	3.35017	0.287916	0.000807633	0.0166727	0.27357	0.218492				LLPH	2.63254	0.371165	0.00847484	0.141327	0.291066	0.224791
		IFNL1	0.0830588	0.572053	0.933805	1	0.00634249	0.00494604				HLA-F	2.50639	0.244474	0.0121972	0.140512	0.559357	0.522801				ADI1	5.46872	1.22514	4.53305e-08	8.31976e-07	0.246032	0.114336				TMEM123	3.34472	0.300707	0.000823645	0.016975	0.286241	0.233988				PAIP2	2.63105	0.223209	0.0085121	0.14172	0.698847	0.632161
		DBF4B	0.0829808	0.658558	0.933867	1	0.00634249	0.00494604				MORF4L1	2.5059	0.176167	0.0122141	0.140575	0.763867	0.734528				COPS6	5.46786	0.799136	4.55502e-08	8.34773e-07	0.365079	0.23219				IPCEF1	3.33853	0.694492	0.000842219	0.0173004	0.126809	0.0785124				BRCA1	2.63069	0.897143	0.00852124	0.14172	0.126801	0.0651591
		ICA1	0.081554	0.59066	0.935001	1	0.00676533	0.00539568				DAPK2	2.50314	0.893539	0.0123097	0.141283	0.157076	0.0977199				OGFR	5.46573	0.774576	4.61e-08	8.42641e-07	0.37619	0.234828				AKIRIN1	3.33173	0.274046	0.000863069	0.0176993	0.33305	0.278926				APOBEC3C	2.62511	0.258212	0.00866207	0.143489	0.576369	0.512395
		ZNF347	0.080573	0.723468	0.935782	1	0.00718816	0.00584532				GRINA	2.50201	0.832327	0.012349	0.141602	0.164852	0.104235				LRRC47	5.46567	1.20953	4.61153e-08	8.42641e-07	0.250794	0.123131				CGGBP1	3.32707	0.276248	0.000877636	0.0179684	0.309031	0.253616				CDKN2C	2.6251	0.818356	0.00866234	0.143489	0.157061	0.0969849
		ADAT2	0.0803946	0.443191	0.935923	1	0.0156448	0.0143885				CDC42SE1	2.49819	0.29296	0.0124829	0.14247	0.460601	0.420195				RER1	5.46369	0.770633	4.66329e-08	8.50303e-07	0.37619	0.241865				TMUB1	3.3265	0.26935	0.000879427	0.0179754	0.329835	0.27686				KIF22	2.62314	0.45555	0.00871232	0.144125	0.26513	0.206365
		SYT5	0.0797927	0.500738	0.936402	1	0.00718816	0.00584532				OVCA2	2.49654	0.582478	0.012541	0.14288	0.224209	0.167752				ZC3H18	5.46355	0.967895	4.66718e-08	8.50303e-07	0.3	0.166227				TOX2	3.31025	0.926529	0.000932131	0.0189901	0.110165	0.0635331				BUB3	2.62171	0.217754	0.0087489	0.144518	0.695965	0.632496
		IFNGR2	0.0797815	0.574882	0.936411	1	0.00718816	0.00584532				MRPL21	2.49515	0.533976	0.0125905	0.143312	0.238984	0.179153				FADD	5.46083	1.56971	4.73922e-08	8.62163e-07	0.206349	0.0765172				LYZ	3.30494	0.687131	0.000949975	0.0193219	0.163121	0.119835				MAPK13	2.62131	0.807442	0.00875934	0.144518	0.151297	0.0904523
		MAP3K7CL	0.0792576	0.629602	0.936828	1	0.00761099	0.00629496				TPR	2.49227	0.295769	0.012693	0.144214	0.455677	0.415309				SETD2	5.45255	0.639538	4.96519e-08	9.0063e-07	0.502381	0.379068				SERBP1	3.30312	0.240456	0.000956153	0.0194157	0.477541	0.418388				TTN	2.62002	0.694226	0.00879234	0.144869	0.168588	0.107203
		TRAF3IP1	0.0791238	0.701802	0.936934	1	0.00761099	0.00629496				MRPL14	2.48919	0.367789	0.0128035	0.145336	0.34085	0.298046				CCR5	5.45178	1.13378	4.9867e-08	9.01894e-07	0.261905	0.132806				SMC4	3.28678	0.39931	0.0010134	0.0205111	0.215035	0.166839				SUMO1	2.61851	0.22822	0.00883139	0.14532	0.642651	0.575209
		CD40	0.0790124	0.681592	0.937023	1	0.00761099	0.00629496				CYCS	2.48264	0.223386	0.0130411	0.147226	0.603421	0.568404				HARS	5.44933	1.12518	5.05595e-08	9.13089e-07	0.268254	0.139842				MYL6B	3.28611	0.645806	0.00101583	0.0205267	0.134279	0.0867769				BTG3	2.61803	0.267133	0.0088438	0.145331	0.488473	0.425963
		FBXL16	0.0787448	0.580776	0.937236	1	0.00761099	0.00629496				TLE4	2.47608	1.19869	0.0132833	0.14965	0.123639	0.0635179				FLNA	5.44292	0.493147	5.24145e-08	9.45213e-07	0.76746	0.639402				DCP2	3.28513	0.381786	0.00101937	0.0205647	0.218345	0.168905				HAT1	2.61709	0.4182	0.00886842	0.145543	0.259366	0.195142
		LRRC8B	0.0768721	0.466376	0.938725	1	0.0181818	0.0170863				ARGLU1	2.46479	0.267149	0.0137093	0.153512	0.494816	0.447883				TSTA3	5.4329	0.951168	5.54451e-08	9.98414e-07	0.303968	0.170624				FNBP1	3.27259	0.270046	0.00106568	0.0214293	0.322459	0.266529				METTL8	2.61546	0.831754	0.00891075	0.146045	0.145533	0.0845896
		DNAJC30	0.0752446	0.363821	0.94002	1	0.0325581	0.0319245				EPC1	2.46265	0.239631	0.0137913	0.154013	0.570503	0.535831				DPF2	5.4321	0.932473	5.56937e-08	1.00144e-06	0.310317	0.17854				MAGOH	3.27091	0.267923	0.00107203	0.0215221	0.346383	0.295971				LMNB1	2.61365	0.362128	0.00895819	0.146628	0.319885	0.253936
		VWA5A	0.0751331	0.605114	0.940109	1	0.00887949	0.00764388				NME3	2.46207	0.601693	0.013814	0.154119	0.199844	0.136808				C19orf70	5.43181	0.852364	5.5786e-08	1.00165e-06	0.33254	0.197889				RNF10	3.26573	0.290548	0.00109182	0.0218506	0.291537	0.240702				MDH2	2.61179	0.229799	0.00900695	0.147232	0.668588	0.60335
		DNPH1	0.0746538	0.249851	0.94049	1	0.153488	0.167716				GOLGA4	2.46176	0.438264	0.0138256	0.154119	0.308968	0.257329				NDUFB3	5.4233	0.772377	5.85096e-08	1.04903e-06	0.372222	0.235708				ERH	3.26562	0.235924	0.00109225	0.0218506	0.473853	0.417355				TXK	2.60893	1.19596	0.00908246	0.147882	0.108069	0.0470687
		EVA1B	0.0743974	0.688868	0.940694	1	0.00930233	0.00809353				HP1BP3	2.45973	0.281575	0.0139043	0.154857	0.43494	0.389251				PCNP	5.41041	0.618455	6.28796e-08	1.12575e-06	0.484127	0.346526				SLTM	3.26525	0.280871	0.00109367	0.0218506	0.299291	0.245351				TAF1D	2.60338	0.254634	0.00923098	0.149515	0.537464	0.464824
		GAD1	0.0743751	21.1697	0.940712	1	0.0012685	0				OTUB1	2.45927	0.248671	0.0139219	0.154914	0.521514	0.477199				CYSTM1	5.39655	0.682054	6.79331e-08	1.21448e-06	0.449206	0.325418				SYNGR2	3.26083	0.242059	0.00111087	0.0221229	0.411348	0.357438				KXD1	2.60271	0.276734	0.00924896	0.149611	0.442363	0.372864
		ASIC1	0.0743751	21.149	0.940712	1	0.0012685	0				RSRP1	2.45167	0.157307	0.0142196	0.157624	0.734578	0.729642				SLC52A2	5.39221	0.943094	6.95965e-08	1.24242e-06	0.301587	0.171504				GLUD1	3.25718	0.28883	0.00112526	0.0223378	0.2974	0.244835				UBE2A	2.60086	0.25345	0.00929913	0.150082	0.523055	0.457454
		DOCK6	0.0743751	21.3807	0.940712	1	0.0012685	0				GLUL	2.45143	0.467997	0.0142289	0.157624	0.296008	0.239414				LSM3	5.39162	0.840818	6.98259e-08	1.24473e-06	0.333333	0.19613				POLR2F	3.24689	0.338449	0.00116673	0.0230872	0.250686	0.201963				CLSPN	2.60074	0.851262	0.00930224	0.150082	0.15562	0.0968174
		COCH	0.0743751	21.2037	0.940712	1	0.0012685	0				SESN3	2.44934	0.766641	0.0143117	0.158398	0.157335	0.0960912				NDUFA2	5.391	0.581057	7.00674e-08	1.24724e-06	0.52381	0.387863				PPP4R2	3.24317	0.305945	0.00118207	0.0233535	0.277447	0.22624				DPM3	2.59908	0.3344	0.00934727	0.150612	0.331412	0.265494
		RTN4IP1	0.0743751	0.617911	0.940712	1	0.00930233	0.00809353				SBDS	2.44428	0.38629	0.0145142	0.160069	0.330741	0.283388				SUGT1	5.38952	0.729151	7.06459e-08	1.25574e-06	0.403968	0.271768				SOX4	3.24193	2.37542	0.00118721	0.0234101	0.058156	0.0118802				MRPL21	2.59821	0.356606	0.00937114	0.150766	0.308357	0.243551
		MSS51	0.0743751	21.2621	0.940712	1	0.0012685	0				COX7A2	2.4434	0.138512	0.0145494	0.160173	0.877398	0.859935				PWP1	5.3871	1.02665	7.16047e-08	1.27096e-06	0.276984	0.145998				TGIF2	3.24112	0.530365	0.00119062	0.0234101	0.150922	0.103306				MRPS18C	2.59451	0.308331	0.00947261	0.151716	0.365994	0.29799
		TNC	0.0743751	21.2985	0.940712	1	0.0012685	0				FMNL1	2.44177	0.283458	0.0146154	0.160471	0.4479	0.392508				EIF2S1	5.37303	0.902804	7.7424e-08	1.36643e-06	0.309524	0.181179				SRSF2	3.24096	0.206743	0.00119127	0.0234101	0.72539	0.676653				MCM4	2.59053	0.747951	0.0095829	0.153018	0.149856	0.0891122
		DEPDC4	0.0743751	21.3099	0.940712	1	0.0012685	0				MPC1	2.43807	0.496124	0.0147659	0.161981	0.255832	0.198697				COPS8	5.35019	0.932537	8.78628e-08	1.53971e-06	0.303968	0.172383				TMEM179B	3.24048	0.271339	0.00119328	0.0234101	0.340804	0.289256				MPHOSPH8	2.58549	0.253747	0.00972398	0.154856	0.541787	0.468844
		TLR10	0.0743751	21.1212	0.940712	1	0.0012685	0				CYTIP	2.43551	0.154817	0.0148707	0.162843	0.8183	0.801303				TRAF1	5.34576	0.670683	9.00406e-08	1.57565e-06	0.438095	0.309587				ETV1	3.24022	2.31954	0.00119437	0.0234101	0.0567376	0.0103306				SUPT3H	2.58268	0.338649	0.00980365	0.155542	0.338617	0.282077
		DNASE1L3	0.0743751	21.4282	0.940712	1	0.0012685	0				NDUFC1	2.43104	0.232622	0.0150557	0.164494	0.51944	0.493485				TMEM115	5.34348	1.42126	9.11788e-08	1.59332e-06	0.212698	0.0853122				NFKB1	3.23227	0.690864	0.00122812	0.0240336	0.118771	0.0717975				HLA-DQB1	2.58112	0.229635	0.00984816	0.156049	0.664265	0.566667
		BEX1	0.0743751	21.556	0.940712	1	0.0012685	0				HSPA6	2.42555	2.14013	0.0152851	0.166499	0.0850181	0.02443				HTATIP2	5.33367	0.873435	9.62477e-08	1.67953e-06	0.318254	0.188215				C11orf58	3.22683	0.226421	0.00125172	0.0244567	0.469125	0.418905				GMNN	2.57936	0.596526	0.00989823	0.156642	0.197406	0.139028
		TAB1	0.073383	0.359073	0.941501	1	0.0181818	0.0170863				DDX56	2.42357	0.653059	0.015369	0.167119	0.19492	0.136808				SPTAN1	5.33216	0.56722	9.70502e-08	1.68878e-06	0.55873	0.423043				TRIM8	3.22235	0.484192	0.00127142	0.024725	0.163499	0.115702				APEX1	2.57875	0.300821	0.00991587	0.156721	0.39049	0.31876
		RGS4	0.0728479	2.13211	0.941927	1	0.00169133	0.00044964				SNAI3	2.42204	0.778865	0.0154339	0.167678	0.162779	0.102606				XRCC5	5.33169	0.598214	9.73033e-08	1.69081e-06	0.524603	0.382586				DDX60L	3.21907	0.544046	0.00128606	0.0249316	0.147139	0.0996901				NDUFB6	2.57712	0.257663	0.00996264	0.15726	0.492795	0.437856
		PRSS12	0.0728479	2.69666	0.941927	1	0.00169133	0.00044964				PAK2	2.41949	0.23553	0.0155421	0.168559	0.552877	0.527687				TBCD	5.32788	0.753615	9.93672e-08	1.72426e-06	0.369841	0.23131				PAPOLA	3.20944	0.274692	0.00132992	0.0256614	0.325485	0.27531				CXCR6	2.57508	0.250231	0.0100217	0.157971	0.585014	0.522781
		MYO5C	0.0728479	2.27937	0.941927	1	0.00169133	0.00044964				KDM2B	2.41621	0.48233	0.0156829	0.169727	0.279419	0.226384				EID1	5.3264	0.607225	1.00179e-07	1.73591e-06	0.493651	0.368514				RNF145	3.20702	0.514828	0.00134117	0.0258383	0.146572	0.098657				PARVG	2.56935	0.252977	0.010189	0.159414	0.449568	0.387437
		GPX3	0.0728256	2.06625	0.941945	1	0.00169133	0.00044964				GSPT1	2.41603	0.245865	0.0156909	0.169727	0.518144	0.490228				LYST	5.32525	0.53767	1.00816e-07	1.74452e-06	0.633333	0.484609				ARID5A	3.18877	0.346967	0.00142877	0.0274408	0.209456	0.159607				NDUFS8	2.56561	0.226716	0.0102996	0.160738	0.596542	0.542379
		HECW2	0.0728256	1.94962	0.941945	1	0.00169133	0.00044964				COX20	2.415	0.363189	0.0157351	0.170057	0.351477	0.296417				PLP2	5.32241	0.479001	1.02401e-07	1.76949e-06	0.757143	0.635004				GBP2	3.17546	0.258371	0.00149601	0.0286879	0.301371	0.248967				ZBTB8OS	2.55607	0.329006	0.0105862	0.165004	0.348703	0.290452
		CACNA1A	0.0728256	2.53034	0.941945	1	0.00169133	0.00044964				TMEM50B	2.40166	0.444141	0.016321	0.175776	0.27916	0.221498				NAA20	5.31248	1.21297	1.08143e-07	1.86351e-06	0.24127	0.113456				TRAPPC5	3.17238	0.30061	0.00151197	0.0289492	0.28227	0.233988				MSI2	2.5535	0.4268	0.0106645	0.165807	0.24928	0.187437
		WNT7A	0.0728256	2.14829	0.941945	1	0.00169133	0.00044964				SRPK2	2.39942	0.415942	0.0164211	0.176548	0.299896	0.242671				CNPY3	5.31183	0.668479	1.08529e-07	1.86757e-06	0.448413	0.324538				SMC1A	3.15576	0.396549	0.00160082	0.0305287	0.200851	0.153926				TPX2	2.55217	0.737198	0.0107054	0.166177	0.159942	0.101173
		ARHGAP24	0.0728256	2.10652	0.941945	1	0.00169133	0.00044964				DDX3X	2.39452	0.304691	0.016642	0.178768	0.410316	0.363192				C1QBP	5.31041	0.699915	1.09377e-07	1.87956e-06	0.388889	0.247142				RBM38	3.15557	0.552294	0.00160185	0.0305287	0.138723	0.0924587				NINJ1	2.55186	0.457013	0.010715	0.166177	0.23487	0.175042
		C12orf66	0.0721456	0.570574	0.942486	1	0.00972516	0.00854317				CRIPT	2.39185	0.530765	0.0167638	0.17961	0.222913	0.167752				ARPC3	5.3069	0.407644	1.11508e-07	1.91352e-06	0.884921	0.783641				RCAN3	3.15273	0.353541	0.0016175	0.0307606	0.181939	0.132231				SNRPE	2.54976	0.285783	0.0107796	0.16697	0.43804	0.381407
		SFT2D3	0.0719895	0.454541	0.94261	1	0.00972516	0.00854317				LRRC2	2.38884	2.26931	0.0169018	0.180621	0.0775013	0.0179153				PEF1	5.30533	0.825462	1.12469e-07	1.92736e-06	0.346032	0.215479				RGS10	3.14932	0.209193	0.00163651	0.0310461	0.50279	0.46281				UCHL3	2.54866	0.539716	0.0108138	0.167291	0.213256	0.153936
		PDGFA	0.0713987	0.652048	0.94308	1	0.010148	0.00899281				FAM50A	2.38635	0.376184	0.0170167	0.18138	0.332297	0.28013				PDIA6	5.29067	0.579421	1.21867e-07	2.08553e-06	0.562698	0.424802				COPB1	3.14663	0.322966	0.00165162	0.0312849	0.240567	0.191632				GALK1	2.54705	0.467744	0.0108637	0.167853	0.23487	0.175377
		KCTD16	0.071343	2.01453	0.943125	1	0.00211416	0.000899281				PLEKHA2	2.38433	0.379339	0.0171104	0.182074	0.347849	0.302932				CMTM6	5.28727	0.595543	1.24152e-07	2.12171e-06	0.533333	0.398417				RNF181	3.1339	0.311445	0.00172502	0.0326254	0.278109	0.232955				ABHD12	2.54337	0.438296	0.0109788	0.16921	0.233429	0.171357
		RBM20	0.0713207	1.53287	0.943143	1	0.00211416	0.000899281				EMC4	2.38431	0.253703	0.0171112	0.182074	0.486781	0.452769				AP2M1	5.28382	0.577862	1.2652e-07	2.15919e-06	0.519048	0.381706				ZNF292	3.13129	0.406381	0.00174039	0.0328661	0.199243	0.153409				MT1X	2.54248	0.239179	0.011007	0.169434	0.541787	0.473367
		FAM129C	0.0712761	1.49653	0.943178	1	0.00211416	0.000899281				ANXA7	2.38232	0.342776	0.0172037	0.182796	0.353033	0.299674				MLLT3	5.27935	0.867147	1.2964e-07	2.20636e-06	0.36746	0.256816				MECP2	3.13027	0.377756	0.00174644	0.0328937	0.183735	0.135331				GOLIM4	2.53867	0.455756	0.0111274	0.170652	0.239193	0.178559
		HCN3	0.0712538	1.37772	0.943196	1	0.00211416	0.000899281				PSMD13	2.38222	0.313116	0.0172085	0.182796	0.423017	0.379479				RNASET2	5.27377	0.816383	1.3365e-07	2.27149e-06	0.330159	0.201407				SRRM2	3.1301	0.289412	0.00174748	0.0328937	0.274799	0.225207				CAPRIN1	2.52932	0.30592	0.0114283	0.174769	0.367435	0.301843
		LDB2	0.0712538	1.32733	0.943196	1	0.00211416	0.000899281				ASXL1	2.37468	0.699384	0.0175639	0.186253	0.180145	0.123779				FARSA	5.27291	1.27593	1.34275e-07	2.27901e-06	0.23254	0.1073				ATXN1	3.1263	0.431209	0.00177023	0.0332274	0.171915	0.125				TMEM179B	2.52902	0.240495	0.0114381	0.174769	0.530259	0.466834
		TFEC	0.0712315	1.22099	0.943214	1	0.00211416	0.000899281				MRPL51	2.37332	0.239933	0.0176289	0.186735	0.538621	0.488599				CARHSP1	5.26949	0.777068	1.36807e-07	2.31881e-06	0.355556	0.222515				SLC27A2	3.12508	0.764172	0.00177758	0.0333149	0.114421	0.0697314				PARK7	2.52839	0.157586	0.0114588	0.174871	0.835735	0.810218
		NAT14	0.0708079	0.640988	0.943551	1	0.0105708	0.00944245				RSBN1	2.37309	0.433496	0.0176401	0.186735	0.277864	0.226384				WIPI2	5.26647	0.890965	1.39072e-07	2.35397e-06	0.315079	0.189974				GID8	3.11912	0.324183	0.0018139	0.0338975	0.238109	0.189566				BUD31	2.52556	0.257125	0.0115514	0.176066	0.511527	0.449246
		RAB38	0.0702283	0.58358	0.944012	1	0.0105708	0.00944245				CWF19L2	2.37278	0.758642	0.0176546	0.186735	0.173147	0.117264				MUL1	5.25539	2.04809	1.47712e-07	2.49681e-06	0.171429	0.0466139				SKA2	3.11909	0.364376	0.00181413	0.0338975	0.219764	0.173037				DHFR	2.52423	0.696005	0.0115953	0.176519	0.165706	0.107538
		TSPAN33	0.0698604	1.37836	0.944305	1	0.002537	0.00134892				SP100	2.37011	0.251528	0.0177829	0.187772	0.494038	0.456026				SNX1	5.2467	0.740055	1.54847e-07	2.61386e-06	0.36746	0.236588				CLEC2B	3.11806	0.197702	0.00182045	0.0339643	0.654374	0.615186				SSSCA1	2.51917	0.414514	0.0117631	0.178555	0.262248	0.20134
		WDR63	0.0698158	1.34089	0.94434	1	0.002537	0.00134892				ERO1B	2.36731	0.75154	0.0179177	0.188874	0.172369	0.115635				ANAPC5	5.23337	0.717113	1.66444e-07	2.7982e-06	0.384127	0.252419				HLA-DMA	3.10957	0.221409	0.00187359	0.0349033	0.420236	0.360537				TMEM256	2.5189	0.27362	0.0117722	0.178555	0.45389	0.394137
		KCNH3	0.0697935	1.42247	0.944358	1	0.002537	0.00134892				CHMP2B	2.36111	0.529848	0.0182205	0.191903	0.235874	0.184039				GUK1	5.23148	0.391524	1.68156e-07	2.82316e-06	0.863492	0.773087				MSI2	3.10301	0.64627	0.00191565	0.0356333	0.12643	0.0816116				POLR3K	2.51829	0.408153	0.0117928	0.178615	0.268012	0.20804
		STARD13	0.0697489	1.03582	0.944394	1	0.002537	0.00134892				RELB	2.34771	0.260573	0.0188891	0.198196	0.48056	0.446254				DDX18	5.22179	0.622817	1.77202e-07	2.967e-06	0.465873	0.331574				MRPL54	3.09537	0.296857	0.00196566	0.0364543	0.28208	0.23657				SLC25A5	2.51792	0.177036	0.011805	0.178615	0.768012	0.729481
		TNS3	0.0696709	0.590836	0.944456	1	0.0109937	0.00989209				RAPGEF6	2.34729	0.898227	0.0189105	0.198196	0.145931	0.0895765				PSMC3	5.21745	0.750621	1.81407e-07	3.03332e-06	0.363492	0.23131				PRPF4B	3.09123	0.382821	0.0019933	0.0369118	0.190733	0.143595				PCBD1	2.51312	0.418259	0.011967	0.180626	0.260807	0.202345
		LRFN1	0.0696597	0.90611	0.944464	1	0.002537	0.00134892				AMD1	2.33758	0.375394	0.0194089	0.202189	0.349663	0.30456				ADRM1	5.20808	0.588464	1.90807e-07	3.18619e-06	0.534127	0.388742				MZT1	3.09062	0.313274	0.00199737	0.036932	0.248227	0.199897				KNTC1	2.51264	1.30548	0.0119833	0.180652	0.106628	0.0494137
		EBI3	0.0696375	0.877919	0.944482	1	0.002537	0.00134892				CHIC2	2.33156	0.278375	0.0197239	0.205126	0.433644	0.394137				TOM1	5.20725	1.07881	1.91659e-07	3.19612e-06	0.265079	0.14336				TMEM165	3.08312	0.307703	0.00204839	0.0377629	0.262411	0.216426				SDF2L1	2.50887	0.274734	0.0121117	0.182366	0.456772	0.395477
		DIRC2	0.0696152	0.342563	0.9445	1	0.020296	0.0193345				ARHGAP9	2.32575	0.246364	0.0200317	0.207457	0.545879	0.47557				POR	5.20196	1.0221	1.97197e-07	3.27965e-06	0.272222	0.145998				C19orf24	3.0822	0.274715	0.00205479	0.0378245	0.290591	0.241219				MRPL12	2.50713	0.445363	0.0121715	0.183045	0.252161	0.194975
		ZC3H7A	0.0693365	0.329588	0.944722	1	0.0849894	0.0890288				METTL23	2.32121	0.482892	0.0202755	0.209109	0.228097	0.17101				NDUFB9	5.19723	0.605432	2.02277e-07	3.35964e-06	0.519841	0.37555				N4BP1	3.07871	0.566068	0.00207901	0.0381573	0.139858	0.0950413				IP6K2	2.50095	0.408163	0.012386	0.18582	0.28098	0.224456
		GALNT2	0.0692807	0.227412	0.944766	1	0.132347	0.139838				UXT	2.32065	0.203779	0.0203055	0.209244	0.617678	0.587948				TMEM160	5.1949	0.778754	2.04832e-07	3.39752e-06	0.35	0.220756				LMBRD1	3.07648	0.382107	0.00209461	0.0383301	0.19669	0.15031				SLC7A6	2.49835	0.597247	0.0124774	0.186965	0.181556	0.122948
		OSBPL3	0.0687791	0.315505	0.945165	1	0.0646934	0.0660971				HIST1H4C	2.3166	0.0982907	0.0205256	0.210986	0.700622	0.627036				ITPR1	5.19274	0.839421	2.0722e-07	3.43255e-06	0.328571	0.200528				PQBP1	3.07362	0.37752	0.00211478	0.0385853	0.192719	0.146694				LSM3	2.49748	0.266843	0.0125079	0.187196	0.440922	0.379397
		PHACTR1	0.0684001	1.31255	0.945467	1	0.00295983	0.00179856				ERICH1	2.31601	0.509464	0.0205577	0.211142	0.241576	0.187296				STUB1	5.19011	0.766632	2.10169e-07	3.4675e-06	0.353175	0.220756				TAF11	3.07086	0.537362	0.00213443	0.0388739	0.138629	0.0934917				FANCL	2.49349	0.872082	0.0126494	0.189086	0.134006	0.0763819
		CCDC106	0.0683778	1.4577	0.945485	1	0.00295983	0.00179856				COX7C	2.31254	0.0855331	0.0207477	0.212917	0.962157	0.957655				PUF60	5.19011	0.656655	2.10169e-07	3.4675e-06	0.433333	0.30343				PUM2	3.07052	0.390036	0.00213686	0.0388739	0.189314	0.143079				GINS2	2.4916	0.873678	0.0127168	0.189637	0.138329	0.0812395
		HID1	0.0683109	1.00774	0.945538	1	0.00295983	0.00179856				RNF181	2.304	0.240136	0.0212228	0.216718	0.51296	0.470684				SPCS3	5.18807	0.670054	2.12482e-07	3.50102e-06	0.422222	0.289358				UFM1	3.0626	0.318876	0.00219424	0.0398594	0.235272	0.1875				RSBN1L	2.49071	0.257835	0.012749	0.189887	0.448127	0.386097
		TNFRSF13B	0.0682663	0.99253	0.945574	1	0.00295983	0.00179856				NDUFB1	2.2973	0.31294	0.0216017	0.219682	0.410057	0.368078				RASAL3	5.1795	0.720088	2.22479e-07	3.65602e-06	0.398413	0.266491				DBF4	3.06197	0.403294	0.00219889	0.0398854	0.179196	0.133264				BCL2L11	2.48894	0.551269	0.0128123	0.190602	0.206052	0.149916
		C10orf95	0.0682217	1.10638	0.945609	1	0.00295983	0.00179856				YTHDC1	2.2943	0.291399	0.021773	0.220881	0.413427	0.376221				SCAMP3	5.17634	0.812153	2.2628e-07	3.70867e-06	0.327778	0.197889				USP8	3.0562	0.456466	0.0022416	0.0406008	0.157352	0.11157				NDUFB4	2.48277	0.203469	0.0130364	0.193455	0.685879	0.632161
		DMWD	0.0669955	0.308909	0.946585	1	0.0350951	0.0346223				WIPF1	2.29011	0.156901	0.0220147	0.222968	0.856921	0.82899				SIRT7	5.16097	0.798454	2.45668e-07	4.00527e-06	0.343651	0.21372				CASP3	3.05466	0.370054	0.00225317	0.0407123	0.190733	0.144112				OARD1	2.48238	0.374722	0.0130509	0.193455	0.239193	0.174707
		ADAMTS3	0.0669621	1.42142	0.946612	1	0.00338266	0.0022482				FAM120AOS	2.28365	0.682919	0.0223919	0.225684	0.177294	0.123779				TLK1	5.15427	0.791011	2.54626e-07	4.14587e-06	0.34127	0.21372				NEDD8	3.0545	0.201844	0.00225432	0.0407123	0.50052	0.448864				SLA2	2.48112	0.223437	0.0130971	0.19386	0.634006	0.569347
		TTC30A	0.0668952	1.02831	0.946665	1	0.00338266	0.0022482				DBN1	2.27827	2.50474	0.0227106	0.22871	0.0686884	0.0114007				NDUFB4	5.14741	0.514754	2.64108e-07	4.27778e-06	0.66746	0.533861				MAST4	3.05168	0.879416	0.00227561	0.041037	0.0989125	0.0552686				IRF7	2.47383	0.269709	0.0133673	0.197203	0.497118	0.470017
		LRRC20	0.0668952	0.95597	0.946665	1	0.00338266	0.0022482				PSMA6	2.27293	0.2578	0.0230301	0.231552	0.481078	0.439739				UBE2J2	5.14638	0.925216	2.65567e-07	4.29582e-06	0.284921	0.159191				SEMA4D	3.04999	0.259001	0.00228846	0.0411345	0.301939	0.25155				RFTN1	2.47259	0.312774	0.0134138	0.197654	0.402017	0.349916
		TIMD4	0.0668729	1.19347	0.946683	1	0.00338266	0.0022482				PTPN22	2.27262	0.20745	0.0230494	0.231558	0.59098	0.568404				RBPJ	5.14611	0.613092	2.65944e-07	4.29631e-06	0.478571	0.346526				MYO1E	3.04967	1.0467	0.00229096	0.0411345	0.0826478	0.0387397				RHBDD2	2.46945	0.273664	0.013532	0.198923	0.425072	0.355109
		MAP3K9	0.066806	0.94878	0.946736	1	0.00338266	0.0022482				ITGA4	2.2693	0.330328	0.0232501	0.233385	0.37351	0.324104				MRPS2	5.13993	1.20105	2.74835e-07	4.43121e-06	0.22619	0.101143				VMP1	3.04345	0.333829	0.00233881	0.0418122	0.221844	0.175103				EXOSC5	2.46835	0.614865	0.0135738	0.199302	0.17147	0.113065
		LDOC1	0.066806	0.456082	0.946736	1	0.0114165	0.0103417				STUB1	2.25437	0.318243	0.0241726	0.241437	0.356402	0.309446				PSMB5	5.13982	1.16254	2.75008e-07	4.43121e-06	0.242063	0.123131				UBE2J1	3.04272	0.318374	0.00234454	0.0418542	0.254374	0.208678				GSTM4	2.46725	0.570594	0.0136154	0.19955	0.18732	0.129481
		USP51	0.0667614	0.819712	0.946772	1	0.00338266	0.0022482				PRKAR1B	2.25269	1.3704	0.0242786	0.242142	0.0987558	0.0423453				GABARAP	5.13656	0.444016	2.79806e-07	4.50266e-06	0.830159	0.703606				SUZ12	3.04097	0.557764	0.00235817	0.0420371	0.141087	0.0971074				PFDN6	2.46706	0.368205	0.0136229	0.19955	0.298271	0.241039
		CLEC11A	0.0654349	1.02383	0.947828	1	0.0038055	0.00269784				ATP6V1G1	2.24478	0.174748	0.024782	0.246568	0.810783	0.771987				SNW1	5.12474	0.818753	2.97941e-07	4.7821e-06	0.320635	0.190853				GIMAP7	3.03221	0.344511	0.00242773	0.0431532	0.253995	0.211777				ATOX1	2.46543	0.421064	0.0136849	0.200222	0.273775	0.21809
		RTKN	0.0654126	0.885854	0.947845	1	0.0038055	0.00269784				DNAJC2	2.24258	0.356031	0.0249239	0.247191	0.339295	0.29316				G3BP1	5.122	0.556076	3.02318e-07	4.84607e-06	0.550794	0.426561				FIBP	3.02176	0.292251	0.00251306	0.0445421	0.264965	0.220041				CIAO1	2.45969	0.296776	0.0139058	0.202976	0.370317	0.311055
		MANEAL	0.0653346	0.787985	0.947908	1	0.0038055	0.00269784				KPNA2	2.23682	0.288308	0.0252978	0.250045	0.381286	0.32899				TXNDC9	5.12099	1.04857	3.03933e-07	4.86568e-06	0.259524	0.137203				FAM177A1	3.01812	0.232409	0.00254345	0.0449524	0.389125	0.33781				CASP8	2.45897	0.3018	0.0139337	0.203144	0.37464	0.317253
		VSIG10	0.0652008	0.654698	0.948014	1	0.0038055	0.00269784				CD2BP2	2.21953	0.362731	0.0264509	0.258406	0.318559	0.273616				EMD	5.12064	0.429763	3.04505e-07	4.86855e-06	0.818254	0.708004				PTPRC	3.01353	0.16348	0.00258229	0.045574	0.855319	0.819731				MRPS33	2.44746	0.387558	0.0143867	0.209011	0.257925	0.199162
		RNF212	0.0651674	0.748664	0.948041	1	0.0038055	0.00269784				KANSL1	2.21869	0.420799	0.0265081	0.258558	0.275791	0.224756				PSME3	5.11632	1.07375	3.1155e-07	4.97478e-06	0.257143	0.133685				BLOC1S2	3.01022	0.270774	0.0026106	0.0460081	0.273286	0.22469				CD70	2.44199	0.332189	0.0146066	0.21171	0.295389	0.233501
		NSF	0.0647103	0.338511	0.948405	1	0.0778013	0.0804856				MBP	2.21766	0.201213	0.0265781	0.258631	0.602644	0.561889				WASF2	5.11461	0.630148	3.14392e-07	5.01371e-06	0.439683	0.302551				IKZF1	3.00451	0.247035	0.00266012	0.0468143	0.32747	0.27686				SSR3	2.43808	0.252891	0.0147655	0.21293	0.48415	0.424121
		GK	0.0646323	0.27435	0.948467	1	0.0317125	0.0310252				PRR5L	2.2166	0.397579	0.0266505	0.259016	0.309487	0.254072				SNRNP200	5.10506	0.674196	3.30683e-07	5.26674e-06	0.411111	0.279683				SF3B6	2.99923	0.213349	0.00270663	0.0475435	0.4226	0.372934				TSHZ2	2.43201	0.946471	0.0150151	0.215578	0.122478	0.0661642
		TMEM106A	0.0644762	0.531899	0.948591	1	0.012685	0.0116906				CDC26	2.21618	0.24426	0.0266793	0.259016	0.479005	0.438111				TSN	5.10335	0.912226	3.33694e-07	5.30787e-06	0.288095	0.162709				FAM126B	2.99894	0.844752	0.00270922	0.0475435	0.0989125	0.0557851				ITGA1	2.43175	0.350501	0.0150259	0.215578	0.311239	0.254774
		EPOR	0.0642867	0.323992	0.948742	1	0.0689218	0.0710432				MRPL17	2.21591	0.512932	0.0266977	0.259016	0.222654	0.172638				SLC16A3	5.09966	0.970241	3.40272e-07	5.40557e-06	0.283333	0.16095				SGMS1	2.9969	0.363293	0.00272744	0.0477957	0.205768	0.161157				COMMD4	2.43068	0.323605	0.0150705	0.215912	0.291066	0.226801
		ICA1L	0.0638854	0.960556	0.949061	1	0.00422833	0.00314748				ALG13	2.21123	0.527623	0.0270198	0.261698	0.219025	0.166124				PSMC2	5.09564	0.848322	3.47571e-07	5.51446e-06	0.301587	0.175901				PNISR	2.99377	0.224938	0.00275552	0.0482197	0.381466	0.329029				IPCEF1	2.42745	0.348065	0.0152054	0.217381	0.269452	0.208375
		SYK	0.0637739	0.697407	0.94915	1	0.00422833	0.00314748				CIR1	2.21059	0.337248	0.0270641	0.261922	0.344997	0.302932				ZNF146	5.0944	1.0508	3.49855e-07	5.54362e-06	0.256349	0.132806				NDUFS6	2.99182	0.247318	0.00277319	0.0484605	0.352435	0.304752				PSMB1	2.42739	0.169171	0.0152081	0.217381	0.73487	0.692127
		LRRC29	0.0625143	0.684285	0.950153	1	0.00465116	0.00359712				PLIN2	2.2025	0.367847	0.0276301	0.266568	0.327112	0.285016				CCDC28A	5.09253	0.977522	3.53309e-07	5.59121e-06	0.27381	0.153914				HMGN1	2.98978	0.196528	0.00279174	0.0487161	0.682931	0.634298				RRM1	2.4201	0.44337	0.0155162	0.221148	0.217579	0.159296
		NEIL1	0.0621576	0.557982	0.950437	1	0.00465116	0.00359712				ELK1	2.19488	0.744039	0.0281725	0.271168	0.153707	0.100977				CHCHD7	5.09209	0.90369	3.54136e-07	5.59716e-06	0.296825	0.17854				SRA1	2.98826	0.338799	0.00280572	0.0488913	0.199243	0.152893				MCTP2	2.41914	0.608798	0.0155572	0.221351	0.185879	0.129648
		CDKL3	0.0612992	0.783529	0.951121	1	0.005074	0.00404676				TSC22D2	2.19119	0.861281	0.028438	0.272864	0.124417	0.0684039				HMGB1	5.0832	0.318458	3.71136e-07	5.85094e-06	0.965079	0.915567				STAT1	2.98673	0.221458	0.00281977	0.0490671	0.416359	0.357955				H2AFY	2.41869	0.222667	0.0155764	0.22137	0.505764	0.465159
		GLS2	0.0611209	0.638213	0.951263	1	0.005074	0.00404676				PRNP	2.18892	0.259115	0.0286027	0.273611	0.450492	0.416938				TMEM50A	5.07965	0.448165	3.78131e-07	5.95365e-06	0.807143	0.6781				HELZ	2.98418	0.400083	0.00284337	0.0494086	0.185248	0.141012				CD7	2.41542	0.20505	0.015717	0.223114	0.90634	0.874707
		ZNF397	0.0608645	0.362472	0.951467	1	0.0249471	0.0242806				BRD7	2.18444	0.672743	0.0289297	0.276313	0.187144	0.140065				TPD52L2	5.07938	0.959278	3.78661e-07	5.95443e-06	0.280159	0.161829				POLR2J	2.97845	0.267741	0.00289707	0.050201	0.304681	0.259814				H2AFV	2.41287	0.202895	0.0158276	0.22417	0.681556	0.640871
		HIC2	0.0599281	0.496165	0.952213	1	0.0139535	0.0130396				BBX	2.18086	0.410533	0.0291938	0.27798	0.283048	0.237785				NSFL1C	5.06606	0.885647	4.06142e-07	6.36237e-06	0.296825	0.171504				RNF139	2.97801	0.369767	0.00290131	0.0502044	0.203026	0.158574				ACYP1	2.40875	0.464212	0.0160073	0.225941	0.21902	0.163149
		FSIP1	0.0591478	0.501647	0.952834	1	0.00549683	0.0044964				AKTIP	2.17825	0.553882	0.0293873	0.278966	0.20788	0.15798				NOC2L	5.05929	1.00705	4.20822e-07	6.57574e-06	0.268254	0.149516				NFAT5	2.97554	0.589211	0.00292472	0.0505177	0.129551	0.0862603				ENY2	2.40291	0.233262	0.0162651	0.22845	0.523055	0.460302
		CA13	0.0584678	0.796316	0.953376	1	0.00591966	0.00494604				RING1	2.17825	0.46113	0.0293873	0.278966	0.232245	0.184039				ACO2	5.05899	0.810706	4.21475e-07	6.57765e-06	0.322222	0.195251				ITSN2	2.97524	0.295755	0.00292756	0.0505177	0.261655	0.215909				AK2	2.40061	0.344498	0.0163678	0.229348	0.345821	0.296817
		LYRM9	0.0572527	0.468669	0.954344	1	0.0156448	0.0148381				CFLAR	2.17622	0.24057	0.0295392	0.279789	0.444272	0.407166				MT1F	5.05471	0.588149	4.31048e-07	6.7186e-06	0.406349	0.272647				SYNJ2	2.97373	1.17437	0.00294203	0.0506969	0.0818913	0.0397727				POLD4	2.3967	0.209416	0.0165434	0.231142	0.638329	0.580737
		PIP5K1B	0.056896	0.727892	0.954628	1	0.00634249	0.00539568				GLTP	2.17337	0.41317	0.0297524	0.281569	0.271643	0.224756				NUDT16L1	5.04859	0.882755	4.45078e-07	6.90261e-06	0.296825	0.173263				CNOT7	2.96857	0.274293	0.00299189	0.0514132	0.25948	0.212293				NT5C	2.3947	0.247308	0.016634	0.232146	0.451009	0.38392
		CNIH3	0.0566285	0.523007	0.954841	1	0.00634249	0.00539568				KRR1	2.17201	0.42988	0.029855	0.282325	0.278901	0.234528				PDCD5	5.04768	0.690706	4.47217e-07	6.92712e-06	0.376984	0.24978				MEF2A	2.96696	0.651862	0.00300762	0.051547	0.115839	0.0728306				DUSP5	2.39152	0.285406	0.0167787	0.233903	0.345821	0.283417
		ZNF782	0.0564278	0.533256	0.955001	1	0.00634249	0.00539568				CEBPB	2.17075	0.57353	0.0299503	0.282796	0.210472	0.161238				METTL8	5.0467	1.67624	4.49505e-07	6.95387e-06	0.181746	0.062445				LSP1	2.96692	0.175618	0.00300798	0.051547	0.745532	0.707645				CCNG1	2.38807	0.420447	0.0169371	0.235581	0.246398	0.190117
		COL9A2	0.0564278	0.516931	0.955001	1	0.00634249	0.00539568				LRP10	2.16846	0.398082	0.0301238	0.284002	0.301452	0.260586				CAPZA2	5.04259	0.694926	4.59265e-07	7.09602e-06	0.380952	0.24978				LAGE3	2.96245	0.287104	0.00305197	0.0522286	0.242742	0.194215				CTBP1	2.38619	0.348618	0.0170237	0.236257	0.272334	0.212898
		KCNK12	0.0561157	0.533261	0.95525	1	0.0164905	0.0157374				DNAJB1	2.15964	0.388723	0.0308005	0.288191	0.68507	0.662866				PMEPA1	5.04212	1.04733	4.60402e-07	7.10473e-06	0.250794	0.124011				PPP1R16B	2.96146	0.295928	0.00306189	0.0523262	0.243783	0.197314				ZMAT2	2.38242	0.254854	0.0171992	0.238425	0.427954	0.361642
		NELL2	0.0554915	0.254507	0.955747	1	0.119662	0.126799				TSEN34	2.15555	0.417579	0.0311186	0.290123	0.261794	0.208469				SDAD1	5.03719	1.16748	4.72428e-07	7.28125e-06	0.230952	0.110818				ZNF80	2.95619	1.12446	0.00311466	0.0530819	0.08	0.0377066				NDUFV2	2.38172	0.20132	0.0172319	0.238611	0.651297	0.598827
		WDR60	0.0553243	0.361139	0.95588	1	0.0266385	0.0260791				MX2	2.15549	0.662324	0.0311239	0.290123	0.166407	0.114007				COA3	5.03597	1.25401	4.75426e-07	7.31837e-06	0.223016	0.104661				CAPRIN1	2.94986	0.360966	0.00317913	0.0540741	0.179669	0.134298				ASF1B	2.37955	0.915113	0.0173336	0.239692	0.138329	0.0852596
		LIMS2	0.0540423	0.494991	0.956901	1	0.00718816	0.00629496				NBL1	2.15505	1.59228	0.0311581	0.290224	0.086055	0.0325733				ADH5	5.03388	1.04405	4.80662e-07	7.3898e-06	0.257937	0.138962				CD7	2.94963	0.22619	0.0031816	0.0540741	0.812482	0.756715				SERPINB1	2.37888	0.236117	0.0173654	0.239692	0.567723	0.49531
		EPHX2	0.052504	0.46136	0.958127	1	0.017759	0.0170863				GRWD1	2.14798	0.620826	0.0317153	0.294971	0.186625	0.138436				CARS	5.03296	0.938064	4.82965e-07	7.41603e-06	0.292063	0.174142				IFIH1	2.94845	0.899036	0.00319367	0.054205	0.0865248	0.043905				SSNA1	2.37149	0.218178	0.0177166	0.243422	0.541787	0.484422
		GCNT2	0.0521807	0.413537	0.958385	1	0.00761099	0.0067446				RNASEH2C	2.14748	0.329035	0.0317554	0.295123	0.337221	0.301303				MIA3	5.02918	0.856571	4.9259e-07	7.55446e-06	0.303968	0.182058				NFE2L2	2.94701	0.227139	0.00320859	0.0543838	0.326336	0.27376				RRM2	2.36631	1.00095	0.0179665	0.24631	0.123919	0.0698492
		ANKRD16	0.0519355	0.406852	0.95858	1	0.00761099	0.0067446				BEX4	2.14199	1.66913	0.0321943	0.298754	0.0808709	0.0276873				SEC62	5.02847	0.50191	4.94415e-07	7.57309e-06	0.64127	0.503958				PRKAR1B	2.93673	0.648513	0.00331696	0.056144	0.119149	0.0769628				ZNF76	2.36352	0.561022	0.018102	0.247621	0.17147	0.115075
		CMTM8	0.0512109	0.489306	0.959157	1	0.0186047	0.0179856				AFF4	2.14043	0.496147	0.0323204	0.299477	0.231467	0.18241				SSR2	5.01745	0.421926	5.23631e-07	8.01072e-06	0.812698	0.693052				IKZF2	2.93289	1.12863	0.00335826	0.0567656	0.0738534	0.0315083				MRPL17	2.36013	0.473873	0.0182687	0.249625	0.221902	0.167504
		ATP6V1G2	0.0495834	20.9018	0.960454	1	0.000845666	0				CDKN2AIP	2.14012	0.521715	0.0323449	0.29948	0.223691	0.177524				IK	5.01526	0.589708	5.29622e-07	8.09239e-06	0.469048	0.343008				SMDT1	2.93207	0.2392	0.00336708	0.0568372	0.368132	0.322831				MEF2A	2.35536	0.443919	0.0185046	0.25174	0.207493	0.149749
		BVES	0.0495834	20.7693	0.960454	1	0.000845666	0				EOMES	2.1322	0.233809	0.0329907	0.303429	0.4676	0.425081				ZNF282	5.01464	2.25408	5.31334e-07	8.10857e-06	0.153968	0.0351803				TRPC4AP	2.9289	0.392439	0.00340167	0.0573431	0.182222	0.13843				IL2RG	2.35348	0.148235	0.0185988	0.252467	0.951009	0.924791
		CLEC17A	0.0495834	20.3766	0.960454	1	0.000845666	0				EMB	2.13191	0.255082	0.0330142	0.303429	0.468377	0.428339				MRPL43	5.01094	0.691286	5.41637e-07	8.2455e-06	0.37381	0.25066				ANKHD1	2.92777	0.322851	0.00341398	0.0574725	0.19461	0.148244				MRPS16	2.35293	0.303919	0.0186259	0.252559	0.321326	0.262814
		EPB42	0.0495834	21.086	0.960454	1	0.000845666	0				RASA3	2.13092	0.746323	0.0330959	0.303713	0.133748	0.0781759				RNMT	5.00961	0.796491	5.45392e-07	8.2925e-06	0.32619	0.203166				ATF7IP2	2.92702	0.982089	0.00342229	0.0575343	0.0872813	0.0454545				SRSF11	2.35205	0.207419	0.0186703	0.252885	0.631124	0.578894
		TNFSF15	0.0495834	20.8318	0.960454	1	0.000845666	0				PIK3CD	2.1285	0.372809	0.033296	0.304649	0.301711	0.258958				ANXA5	5.0053	0.478475	5.57751e-07	8.47004e-06	0.799206	0.664908				PSMA1	2.91896	0.215148	0.00351203	0.0589631	0.443972	0.385331				RMI2	2.35126	1.1284	0.0187101	0.252894	0.10951	0.0557789
		DNAH8	0.0495834	20.9689	0.960454	1	0.000845666	0				CHST11	2.12809	0.436192	0.0333295	0.30473	0.268015	0.226384				TAX1BP1	5.00421	0.494288	5.60926e-07	8.50784e-06	0.643651	0.515391				EIF5B	2.91786	0.488685	0.00352438	0.0589682	0.145721	0.102789				STARD4	2.35082	0.930296	0.0187322	0.252894	0.121037	0.0668342
		HSPA12A	0.0495834	20.49	0.960454	1	0.000845666	0				GPATCH4	2.12538	1.10834	0.0335547	0.306338	0.114826	0.0635179				DKK3	4.99974	1.78811	5.74064e-07	8.69647e-06	0.187302	0.0729991				TBRG1	2.91767	0.221897	0.00352659	0.0589682	0.345721	0.292872				MIF	2.34724	0.155456	0.0189129	0.25478	0.946686	0.921273
		HAMP	0.0495834	20.8663	0.960454	1	0.000845666	0				DNAAF2	2.1242	0.402116	0.0336531	0.30701	0.29549	0.254072				PLEKHA2	4.99765	0.633765	5.80344e-07	8.78088e-06	0.43254	0.299912				HDAC7	2.91273	0.504377	0.00358284	0.0598281	0.136643	0.0934917				PSMD4	2.34597	0.24169	0.0189775	0.255373	0.48415	0.425293
		ADGRG6	0.0495834	20.7166	0.960454	1	0.000845666	0				SPTAN1	2.12291	0.261601	0.0337615	0.307547	0.469933	0.441368				TIMM8B	4.98961	0.935245	6.05018e-07	9.13195e-06	0.271429	0.149516				TNRC6B	2.91142	0.394376	0.00359794	0.0599996	0.170875	0.12655				NIT2	2.34544	0.363934	0.0190046	0.255461	0.259366	0.200838
		UPK3B	0.0495834	20.9164	0.960454	1	0.000845666	0				CTLA4	2.12072	0.432979	0.0339453	0.308541	0.264904	0.218241				PHAX	4.98893	1.0565	6.07151e-07	9.153e-06	0.248413	0.128408				MIER1	2.90983	0.27916	0.00361627	0.0601406	0.252955	0.207128				ELF1	2.33927	0.190703	0.0193215	0.259158	0.665706	0.626298
		TREML2	0.0495834	20.2076	0.960454	1	0.000845666	0				NCF1	2.12015	0.780321	0.0339935	0.308753	0.133748	0.0798046				CSF1	4.98775	1.5124	6.10876e-07	9.19799e-06	0.201587	0.0861917				SEC61B	2.90885	0.192416	0.00362765	0.0601406	0.577872	0.527376				TRIM26	2.33879	0.402744	0.0193463	0.259211	0.255043	0.200335
		FAXDC2	0.0495834	20.9064	0.960454	1	0.000845666	0				TTC39C	2.11791	0.252173	0.0341826	0.310244	0.466304	0.431596				CANT1	4.98426	1.29755	6.21995e-07	9.34273e-06	0.212698	0.0932278				EIF4A2	2.9085	0.196517	0.00363166	0.0601406	0.460804	0.405475				LRMP	2.32176	0.408412	0.0202459	0.270115	0.220461	0.162814
		VMO1	0.0495834	20.8794	0.960454	1	0.000845666	0				NIPBL	2.11224	0.275135	0.0346658	0.313294	0.407983	0.369707				AHSA1	4.97498	0.548321	6.52542e-07	9.7897e-06	0.555556	0.422164				TNFSF4	2.90843	0.674325	0.0036325	0.0601406	0.12104	0.0795455				LIPC	2.32152	2.84664	0.0202588	0.270115	0.0634006	0.00971524
		CACNA1I	0.0495834	20.7002	0.960454	1	0.000845666	0				TMEM50A	2.10295	0.147167	0.0354699	0.318678	0.832037	0.807818				VDAC1	4.97075	0.533352	6.66927e-07	9.98899e-06	0.55873	0.421284				CCDC85B	2.90817	0.20528	0.00363548	0.0601406	0.470544	0.419938				LPIN1	2.32038	0.268362	0.0203201	0.270346	0.353026	0.29263
		HMHB1	0.0495834	20.2535	0.960454	1	0.000845666	0				IFNG	2.10294	0.604002	0.0354714	0.318678	0.265163	0.224756				YTHDF2	4.97061	0.651973	6.67436e-07	9.98899e-06	0.397619	0.269129				CYLD	2.90449	0.267652	0.00367848	0.0606901	0.266667	0.220558				PNN	2.31986	0.237626	0.0203483	0.270346	0.481268	0.419598
		KCNMB3	0.0495834	20.5176	0.960454	1	0.000845666	0				RSF1	2.10028	0.285839	0.0357045	0.319845	0.371954	0.333876				CEP57	4.96875	0.708276	6.73875e-07	1.00732e-05	0.375397	0.256816				EDARADD	2.90367	0.743133	0.00368823	0.06077	0.0931442	0.0506198				PKMYT1	2.31746	0.924079	0.0204784	0.271739	0.118156	0.0644891
		ANKRD55	0.0495834	20.425	0.960454	1	0.000845666	0				ZPR1	2.09908	0.490157	0.0358096	0.320484	0.24676	0.205212				RARRES3	4.96768	0.478132	6.77581e-07	1.01164e-05	0.754762	0.658751				TNIP2	2.90315	0.346831	0.00369428	0.060789	0.193948	0.149793				RANGRF	2.3155	0.30509	0.0205858	0.272872	0.332853	0.278392
		PAQR7	0.0495834	20.2673	0.960454	1	0.000845666	0				USE1	2.09721	0.624435	0.0359746	0.321106	0.164852	0.112378				JTB	4.96724	0.501242	6.79131e-07	1.01274e-05	0.707143	0.555849				CREBZF	2.90253	0.438896	0.00370167	0.06083	0.148085	0.104339				C19orf25	2.31315	0.336041	0.0207144	0.273699	0.289625	0.232998
		HKDC1	0.0495834	20.9587	0.960454	1	0.000845666	0				RAC1	2.09683	0.216722	0.0360088	0.32118	0.602903	0.535831				DENR	4.96558	0.854446	6.84948e-07	1.02019e-05	0.315873	0.19701				OXNAD1	2.90088	0.345342	0.00372121	0.0610702	0.213239	0.169938				NDUFB11	2.30899	0.172251	0.0209441	0.276436	0.763689	0.718593
		ABCC11	0.0495834	20.4291	0.960454	1	0.000845666	0				G3BP1	2.09089	0.21575	0.0365381	0.323806	0.544583	0.516287				DDX56	4.96221	1.15617	6.96939e-07	1.0368e-05	0.22619	0.104661				VMA21	2.89841	0.379369	0.00375058	0.0614708	0.177967	0.134298				HAUS4	2.3086	0.435614	0.0209661	0.276436	0.195965	0.139363
		RASSF6	0.0495834	20.843	0.960454	1	0.000845666	0				PA2G4	2.07751	0.163864	0.0377545	0.332267	0.628305	0.607492				MCM6	4.95938	0.910101	7.07193e-07	1.0508e-05	0.284921	0.167986				FXYD2	2.8959	1.11489	0.00378069	0.0617264	0.0738534	0.0320248				MRPS24	2.30734	0.285843	0.0210356	0.277058	0.393372	0.344556
		EPHB1	0.0495834	21.1544	0.960454	1	0.000845666	0				HAX1	2.07635	0.28294	0.0378616	0.332919	0.377657	0.346906				CDC26	4.95592	0.658675	7.19887e-07	1.06838e-05	0.40873	0.286719				MXD4	2.89587	0.575438	0.0037811	0.0617264	0.124255	0.0821281				KLF2	2.30016	0.47636	0.021439	0.280999	0.282421	0.235678
		MYCL	0.0495834	20.8833	0.960454	1	0.000845666	0				TGOLN2	2.0731	0.362545	0.0381628	0.334924	0.309746	0.267101				COMMD5	4.9545	1.2416	7.25158e-07	1.073e-05	0.220635	0.101143				CD28	2.89541	0.715704	0.00378667	0.0617361	0.115461	0.0743802				ASPSCR1	2.29963	0.377651	0.0214691	0.280999	0.237752	0.18124
		DLG2	0.0495834	20.8203	0.960454	1	0.000845666	0				CDK16	2.06743	0.421627	0.0386935	0.33802	0.257646	0.213355				MYDGF	4.95438	0.68797	7.25599e-07	1.073e-05	0.373016	0.244503				EVI2A	2.89341	0.360362	0.00381081	0.0620482	0.201702	0.158574				TALDO1	2.29957	0.215411	0.0214727	0.280999	0.530259	0.478559
		TICAM2	0.0495834	20.5691	0.960454	1	0.000845666	0				IP6K1	2.06721	0.454133	0.0387141	0.33802	0.241317	0.19544				ANXA2	4.94516	0.509091	7.60799e-07	1.12207e-05	0.619841	0.50044				CAND1	2.88889	0.335777	0.00386607	0.0628654	0.196123	0.15186				FEN1	2.29939	0.595233	0.0214827	0.280999	0.172911	0.120268
		NUDT12	0.0495834	20.8926	0.960454	1	0.000845666	0				DNAJC9	2.0662	0.334784	0.0388093	0.338375	0.300415	0.250814				SLC35B1	4.94499	1.152	7.61492e-07	1.12207e-05	0.230952	0.111697				SNX3	2.8876	0.216484	0.00388192	0.0630405	0.398582	0.346591				HOXB2	2.29848	0.431384	0.0215342	0.281237	0.220461	0.163317
		KLK1	0.0495834	20.7759	0.960454	1	0.000845666	0				DCXR	2.06067	0.185271	0.0393348	0.341949	0.527735	0.516287				ATP10D	4.94259	1.67144	7.70904e-07	1.13459e-05	0.181746	0.0659631				PCNP	2.88522	0.25242	0.00391137	0.0634357	0.27357	0.22624				IFITM10	2.29673	0.460759	0.021634	0.282242	0.223343	0.171022
		DNAH14	0.0495834	20.77	0.960454	1	0.000845666	0				NOP56	2.06026	0.324865	0.0393734	0.341949	0.356921	0.330619				DDB1	4.94165	0.808474	7.74653e-07	1.13876e-05	0.315079	0.192612				DPM3	2.88307	0.515795	0.00393815	0.0637868	0.137589	0.0955579				CLNS1A	2.29546	0.244452	0.0217067	0.282401	0.430836	0.370017
		PRUNE2	0.0495834	20.8529	0.960454	1	0.000845666	0				ZNF276	2.05872	0.618424	0.0395215	0.342658	0.164593	0.114007				SLC25A3	4.93559	0.417884	7.99091e-07	1.17191e-05	0.8	0.693052				NSA2	2.87454	0.253825	0.00404614	0.0653651	0.314799	0.271178				SHMT1	2.29533	0.654183	0.0217144	0.282401	0.148415	0.0948074
		MYOM1	0.0495834	20.8968	0.960454	1	0.000845666	0				PTPRCAP	2.05702	0.335603	0.0396847	0.343381	0.331519	0.289902				POLR2C	4.92578	0.7385	8.40252e-07	1.23082e-05	0.343651	0.221636				MAP2K2	2.86908	0.567285	0.00411672	0.0664189	0.132293	0.0909091				OLA1	2.29277	0.245582	0.0218611	0.283714	0.391931	0.331491
		LCN10	0.0495834	20.5669	0.960454	1	0.000845666	0				MPHOSPH10	2.05431	0.543879	0.039946	0.345132	0.195438	0.149837				RNF181	4.92013	0.586899	8.64849e-07	1.26535e-05	0.47381	0.349164				RSBN1L	2.86483	0.392847	0.00417233	0.0672287	0.193759	0.152893				RAD51C	2.28525	0.39804	0.0222983	0.288483	0.226225	0.170519
		TNFRSF11A	0.0495834	20.6154	0.960454	1	0.000845666	0				NR4A3	2.05352	0.763938	0.0400226	0.345553	0.14619	0.0960912				CTR9	4.91863	0.775839	8.71533e-07	1.27363e-05	0.320635	0.193492				C19orf53	2.85392	0.196028	0.00431839	0.0694919	0.48643	0.440083				MCM3	2.28452	0.355858	0.0223411	0.288736	0.26513	0.210218
		TDRD3	0.0493381	0.400385	0.96065	1	0.035518	0.0355216				RAB30	2.04971	1.12119	0.0403924	0.34802	0.101607	0.0504886				ATP6AP2	4.91221	0.581464	9.00534e-07	1.31446e-05	0.469048	0.341249				DNM1L	2.85248	0.587804	0.00433801	0.0697172	0.109787	0.0676653				CENPW	2.28344	0.738615	0.0224042	0.28925	0.144092	0.0916248
		ZNF619	0.0488031	0.501129	0.961076	1	0.00887949	0.00809353				PSMB4	2.04638	0.246197	0.0407189	0.349732	0.411353	0.384365				PSMC1	4.90876	0.715417	9.16554e-07	1.33627e-05	0.356349	0.236588				KLRC3	2.84841	1.01295	0.00439382	0.0705229	0.0835934	0.0428719				PDE4D	2.28171	0.233727	0.0225062	0.290265	0.536023	0.463987
		LYL1	0.0481788	0.438282	0.961574	1	0.00887949	0.00809353				DHX36	2.03093	0.319259	0.0422616	0.360619	0.340332	0.299674				ENOSF1	4.90775	1.36828	9.21261e-07	1.34156e-05	0.204762	0.0888303				KDM2A	2.84746	0.466143	0.00440702	0.0706434	0.14591	0.103822				MTHFD1	2.27956	0.392248	0.022634	0.291005	0.213256	0.155779
		GLUD2	0.048045	1.87314	0.96168	1	0.0012685	0.00044964				HNRNPA2B1	2.02489	0.0962781	0.0428783	0.365127	0.97071	0.964169				RBM23	4.89685	1.05926	9.73861e-07	1.41483e-05	0.242063	0.123131				PIM2	2.84558	0.404498	0.00443301	0.0709385	0.176927	0.135331				CCDC34	2.27447	0.834014	0.0229377	0.294605	0.123919	0.0713568
		SLCO2B1	0.048045	2.1847	0.96168	1	0.0012685	0.00044964				SEMA4D	2.01756	0.336358	0.0436374	0.370574	0.301192	0.252443				MRPL13	4.89629	1.0231	9.76646e-07	1.41722e-05	0.248413	0.131047				SEPT2	2.84531	0.218686	0.00443687	0.0709385	0.324444	0.27376				SARNP	2.26897	0.236519	0.0232703	0.297807	0.426513	0.367672
		DYNLRB2	0.048045	1.90734	0.96168	1	0.0012685	0.00044964				HNRNPR	2.01527	0.220648	0.0438765	0.372095	0.543027	0.495114				WDR46	4.88849	1.04628	1.01615e-06	1.47282e-05	0.243651	0.122252				USP36	2.84484	0.540397	0.00444341	0.0709516	0.131442	0.089876				ARPP19	2.26714	0.254729	0.0233815	0.298524	0.413545	0.356951
		MYH11	0.048045	1.69687	0.96168	1	0.0012685	0.00044964				MZT2A	2.01476	0.28324	0.0439293	0.372289	0.353551	0.314332				NEMF	4.88213	0.842831	1.04945e-06	1.51932e-05	0.295238	0.175022				TXNDC17	2.84147	0.305433	0.00449065	0.0716138	0.238865	0.196281				COMT	2.26278	0.249891	0.0236495	0.301562	0.433718	0.369012
		WNT6	0.048045	1.98827	0.96168	1	0.0012685	0.00044964				UBXN1	2.0076	0.172103	0.0446862	0.377158	0.686107	0.65798				ARL2BP	4.8813	0.719122	1.05386e-06	1.52393e-05	0.357937	0.233949				DNAJC4	2.83901	0.307506	0.00452543	0.0720757	0.223546	0.180269				VMA21	2.26182	0.315504	0.0237087	0.302006	0.305476	0.249246
		SRRM5	0.048045	2.10635	0.96168	1	0.0012685	0.00044964				BSG	2.00204	0.15592	0.0452801	0.380359	0.673924	0.651466				NUTF2	4.85604	0.658137	1.19758e-06	1.7257e-05	0.381746	0.258575				UBE3A	2.83481	0.296211	0.00458534	0.0729362	0.224681	0.180269				ARPC2	2.25946	0.127606	0.0238547	0.303243	0.9683	0.951591
		PHKA1	0.048045	1.61327	0.96168	1	0.0012685	0.00044964				PJA2	1.996	0.622561	0.0459336	0.384883	0.168481	0.12215				S1PR4	4.85143	0.803538	1.22575e-06	1.76222e-05	0.304762	0.183817				NUDT1	2.83241	0.412756	0.00461988	0.0733917	0.177305	0.136364				GNGT2	2.25774	0.504107	0.0239618	0.303671	0.201729	0.149581
		MYO15A	0.048045	2.15	0.96168	1	0.0012685	0.00044964				KIF2A	1.99592	0.320999	0.0459428	0.384883	0.330741	0.286645				DDX27	4.84153	0.738787	1.28844e-06	1.84805e-05	0.338889	0.217238				ADORA2A	2.83159	0.519868	0.00463177	0.0734813	0.150922	0.111054				RFC1	2.25723	0.301146	0.0239937	0.303765	0.353026	0.297822
		DCDC2B	0.048045	1.70356	0.96168	1	0.0012685	0.00044964				PWWP2A	1.99183	0.837261	0.0463897	0.387842	0.136858	0.0895765				MRPL21	4.8402	0.975583	1.29709e-06	1.85832e-05	0.259524	0.14336				CLK1	2.8312	0.238732	0.00463737	0.0734813	0.337589	0.294938				BCAT1	2.25503	1.02628	0.0241314	0.304886	0.113833	0.0626466
		PVALB	0.048045	1.88932	0.96168	1	0.0012685	0.00044964				TP53BP1	1.98764	0.64135	0.0468515	0.39065	0.164075	0.117264				SARS	4.83872	0.643624	1.30677e-06	1.87002e-05	0.403175	0.284081				NINJ1	2.82951	0.364155	0.00466189	0.0737756	0.188936	0.146694				USP15	2.25426	0.214734	0.0241798	0.305187	0.511527	0.447571
		ARRDC5	0.0480227	1.82911	0.961698	1	0.0012685	0.00044964				C11orf58	1.98306	0.143611	0.0473604	0.39357	0.741576	0.71987				CDK6	4.8381	0.683314	1.31086e-06	1.87371e-05	0.378571	0.263852				SYT11	2.82891	0.58975	0.00467072	0.0738212	0.125296	0.0847107				SNRPA1	2.25342	0.244612	0.024233	0.305278	0.427954	0.373702
		COL9A3	0.0480227	1.58796	0.961698	1	0.0012685	0.00044964				IFRD2	1.98232	0.659008	0.0474431	0.393934	0.157076	0.107492				GSPT1	4.82906	0.532152	1.3718e-06	1.95857e-05	0.53254	0.397537				RCC2	2.82634	0.792157	0.00470837	0.0742271	0.0924823	0.0516529				AIDA	2.25336	0.536418	0.0242362	0.305278	0.170029	0.116248
		ZNF185	0.0480227	1.40933	0.961698	1	0.0012685	0.00044964				AREG	1.9821	1.39594	0.0474676	0.393934	0.0762053	0.0260586				SESN3	4.82477	1.1641	1.40162e-06	1.99885e-05	0.22381	0.1073				ILF3	2.82375	0.267184	0.00474649	0.0747331	0.26818	0.225207				ZC3H6	2.2479	0.411014	0.0245824	0.309012	0.20317	0.147236
		SCGB3A1	0.0479782	1.21805	0.961734	1	0.0012685	0.00044964				KDELR2	1.98099	0.200382	0.047592	0.394454	0.527994	0.498371				CDIPT	4.82406	0.751131	1.40662e-06	2.00367e-05	0.32381	0.205805				RNPS1	2.82033	0.205728	0.00479736	0.0754383	0.409551	0.364669				NUDT1	2.2464	0.307445	0.0246783	0.309782	0.325648	0.270017
		CLEC4A	0.0479782	0.967431	0.961734	1	0.0012685	0.00044964				PIK3IP1	1.97502	0.258192	0.0482659	0.399223	0.392172	0.356678				CRIPT	4.82285	1.08503	1.4152e-06	2.01126e-05	0.239683	0.12577				EIF2S3	2.8149	0.247955	0.00487919	0.0766279	0.249835	0.202996				SLC2A4RG	2.24616	0.300234	0.0246937	0.309782	0.236311	0.176382
		FZD1	0.0479782	1.30517	0.961734	1	0.0012685	0.00044964				ITPRIP	1.9729	0.845124	0.048507	0.400683	0.128823	0.0814332				H2AFV	4.82161	0.467674	1.42403e-06	2.0215e-05	0.760317	0.614776				SREK1IP1	2.81448	0.706443	0.00488558	0.0766313	0.106572	0.0661157				UBALD2	2.24405	0.317831	0.0248295	0.311171	0.311239	0.253434
		CCDC127	0.0471978	0.375698	0.962356	1	0.0469345	0.0476619				ZC3H8	1.96815	0.672672	0.0490502	0.404632	0.146449	0.0977199				DCTN2	4.8204	0.786316	1.43271e-06	2.0315e-05	0.307143	0.186456				SQSTM1	2.81062	0.205268	0.00494463	0.0774596	0.508463	0.451963				ELK3	2.23526	0.578025	0.0254004	0.317684	0.164265	0.111223
		ZDHHC23	0.046529	1.40487	0.962889	1	0.00169133	0.000899281				KIAA0513	1.96292	1.22478	0.0496553	0.408808	0.0922758	0.0439739				CYP20A1	4.81969	0.865005	1.43781e-06	2.0364e-05	0.288889	0.169745				ABCF1	2.80341	0.566111	0.00505661	0.079114	0.122364	0.0816116				TRAPPC1	2.23413	0.163278	0.0254743	0.318288	0.768012	0.718928
		FMN1	0.0465067	1.29519	0.962906	1	0.00169133	0.000899281				PITPNB	1.95555	0.34402	0.050518	0.414809	0.290047	0.249186				BTN3A2	4.81674	0.535825	1.45926e-06	2.06443e-05	0.553175	0.425682				PPM1B	2.79408	0.436367	0.00520471	0.0811998	0.137116	0.0950413				FIS1	2.2278	0.218391	0.0258941	0.321912	0.580692	0.516248
		IGFL2	0.0464621	1.04776	0.962942	1	0.00169133	0.000899281				LIME1	1.95336	0.496656	0.0507765	0.41638	0.196734	0.14658				TNFRSF9	4.81307	0.922437	1.48628e-06	2.09787e-05	0.307143	0.199648				CHD2	2.79378	0.242049	0.00520956	0.0811998	0.273191	0.225723				TMEM167A	2.22553	0.270335	0.0260454	0.323291	0.361671	0.300335
		ZC3H12C	0.0463284	0.516599	0.963049	1	0.00972516	0.00899281				ATP8A1	1.94263	0.286048	0.052061	0.424181	0.372473	0.324104				LPXN	4.81213	0.464746	1.49333e-06	2.10543e-05	0.67619	0.564644				PDCD10	2.78847	0.261829	0.0052957	0.0824388	0.25721	0.21281				BCL2	2.22497	0.35577	0.0260832	0.323291	0.244957	0.189447
		TCTE3	0.0461723	0.406285	0.963173	1	0.00972516	0.00899281				TOMM5	1.94244	0.194485	0.0520834	0.424181	0.550544	0.517915				UFM1	4.80421	0.634261	1.55367e-06	2.18801e-05	0.399206	0.283201				CEBPG	2.78485	0.520948	0.00535519	0.0830524	0.131158	0.0903926				PPIA	2.22394	0.0765146	0.0261525	0.323827	0.975504	0.975377
		ZSCAN9	0.0458044	0.569812	0.963466	1	0.010148	0.00944245				TAF10	1.94228	0.739708	0.0521038	0.424181	0.143857	0.0977199				WRAP73	4.79667	1.27931	1.61325e-06	2.26677e-05	0.213492	0.0993843				PDCL3	2.78173	0.22288	0.00540708	0.0837523	0.287943	0.241219				ESYT2	2.22044	0.782999	0.0263891	0.32643	0.142651	0.0929648
		ERF	0.0455257	0.266093	0.963688	1	0.0591966	0.0602518				MRPL43	1.94142	0.25999	0.0522077	0.424748	0.387506	0.346906				HSD17B10	4.79259	0.864577	1.6464e-06	2.30585e-05	0.285714	0.171504				EID1	2.78061	0.205106	0.00542563	0.0838322	0.410402	0.365186				GTF3C6	2.219	0.217198	0.0264868	0.327313	0.476945	0.413568
		REM2	0.0450353	1.44508	0.964079	1	0.00211416	0.00134892				DARS	1.93554	0.370736	0.0529235	0.429315	0.285122	0.249186				MRPL9	4.79233	0.907466	1.64858e-06	2.30597e-05	0.26746	0.150396				ISCA1	2.78015	0.294264	0.00543336	0.0838322	0.235556	0.192665				SLC1A5	2.20817	0.302528	0.0272325	0.335525	0.327089	0.275042
		B3GNT4	0.0450353	1.59934	0.964079	1	0.00211416	0.00134892				DCTN6	1.93452	0.66584	0.0530494	0.429905	0.169518	0.128664				RRAGA	4.78618	0.935422	1.69986e-06	2.37501e-05	0.263492	0.145119				HMGN4	2.77993	0.204377	0.00543702	0.0838322	0.422033	0.376033				GGCT	2.20659	0.375107	0.0273431	0.336497	0.257925	0.2067
		SLC6A16	0.045013	1.11671	0.964097	1	0.00211416	0.00134892				LSM5	1.92567	0.302175	0.0541459	0.436793	0.340073	0.312704				UTP6	4.78447	1.406	1.71442e-06	2.39267e-05	0.190476	0.0756376				RSL24D1	2.7798	0.205654	0.00543926	0.0838322	0.395177	0.344525				SMC4	2.20626	0.338123	0.0273657	0.336497	0.299712	0.252094
		NPAS2	0.0449684	0.905892	0.964133	1	0.00211416	0.00134892				IKZF2	1.92348	0.893595	0.0544198	0.438148	0.102903	0.0537459				CREM	4.78305	0.526401	1.72657e-06	2.40692e-05	0.91746	0.815303				NEK7	2.77236	0.345228	0.00556522	0.0853494	0.175981	0.133264				ST6GALNAC6	2.20453	0.378845	0.027487	0.337654	0.229107	0.174707
		POPDC2	0.0449684	1.05728	0.964133	1	0.00211416	0.00134892				POR	1.92261	0.4047	0.0545297	0.438748	0.233022	0.188925				LAP3	4.77888	0.847198	1.76274e-06	2.45182e-05	0.288095	0.170624				CHORDC1	2.76982	0.379675	0.00560867	0.0859097	0.182222	0.141529				EXOSC4	2.19984	0.538402	0.0278182	0.340238	0.17147	0.119598
		PLXNB2	0.0449461	1.18106	0.96415	1	0.00211416	0.00134892				MRPL33	1.92185	0.192284	0.0546249	0.439229	0.475894	0.439739				CHTF8	4.77061	1.1103	1.83672e-06	2.54616e-05	0.221429	0.105541				MRPS18C	2.76916	0.511531	0.00562006	0.0859779	0.151584	0.11312				MRPS36	2.19923	0.22978	0.0278618	0.340238	0.45389	0.385762
		CSF1	0.0447343	0.173305	0.964319	1	0.0693446	0.0701439				MRPS24	1.92087	0.45312	0.0547478	0.439933	0.219025	0.174267				ARF1	4.76304	0.334761	1.90696e-06	2.63765e-05	0.861905	0.7854				ANAPC16	2.76625	0.187739	0.00567044	0.0865352	0.54922	0.498967				RSRP1	2.19687	0.182035	0.0280297	0.341615	0.665706	0.622111
		BCL11A	0.0435638	0.847406	0.965252	1	0.002537	0.00179856				DYNLL1	1.91968	0.130872	0.0548987	0.440859	0.858217	0.838762				CSGALNACT1	4.75663	1.58499	1.96852e-06	2.71976e-05	0.180159	0.0677221				ITPR1	2.76478	0.576782	0.0056962	0.0866542	0.124823	0.0852273				NFIL3	2.19572	1.03013	0.0281117	0.341943	0.106628	0.0564489
		CSTA	0.0434969	0.784997	0.965305	1	0.002537	0.00179856				BTF3L4	1.91877	0.435119	0.0550136	0.441497	0.228357	0.18241				SSR4	4.74682	0.40877	2.06642e-06	2.84867e-05	0.839683	0.729112				RALY	2.7646	0.197222	0.00569919	0.0866542	0.487376	0.435434				CTNNBIP1	2.19268	0.407256	0.0283304	0.343487	0.20317	0.150084
		NCF2	0.0434746	0.790747	0.965323	1	0.002537	0.00179856				PHYKPL	1.91603	0.586058	0.0553618	0.44343	0.172369	0.128664				POLR2J	4.73881	0.662259	2.14977e-06	2.96029e-05	0.368254	0.248021				PRRC2C	2.75473	0.201575	0.0058741	0.0892043	0.451158	0.406508				SRSF4	2.18627	0.220501	0.0287958	0.347539	0.512968	0.458626
		ZBED3	0.0434746	0.891278	0.965323	1	0.002537	0.00179856				MRPS6	1.9061	0.168493	0.0566375	0.451898	0.757387	0.728013				ADPRHL2	4.73704	1.24961	2.16866e-06	2.98299e-05	0.207937	0.0958663				PLPP1	2.75358	0.35177	0.00589465	0.089407	0.180047	0.13843				RNF187	2.18442	0.208843	0.0289317	0.34884	0.528818	0.475209
		TTBK1	0.0420924	0.843184	0.966425	1	0.00295983	0.0022482				ARHGEF1	1.90548	0.216219	0.0567183	0.451915	0.439088	0.408795				TMEM70	4.73225	0.885692	2.22045e-06	3.05085e-05	0.274603	0.16007				COPS2	2.75262	0.33311	0.00591199	0.0895605	0.186099	0.144112				SAP18	2.18297	0.159153	0.0290383	0.349445	0.804035	0.761977
		SLC25A42	0.0419363	0.40347	0.966549	1	0.0219873	0.0215827				DDI2	1.90423	0.703316	0.0568802	0.45267	0.142043	0.0960912				PRKAR1B	4.73021	2.4115	2.24287e-06	3.07824e-05	0.144444	0.0334213				SUMO2	2.74836	0.132496	0.00598937	0.0906222	0.839433	0.811467				C8orf59	2.18061	0.193342	0.0292122	0.351198	0.56196	0.51072
		ASMT	0.0419363	0.616901	0.966549	1	0.00295983	0.0022482				S1PR5	1.89811	0.886023	0.0576822	0.458171	0.0935718	0.0439739				SNX20	4.72655	1.0822	2.28371e-06	3.12964e-05	0.234127	0.120493				EED	2.74658	0.456985	0.00602209	0.0910062	0.147139	0.106921				TXNDC17	2.17742	0.237285	0.0294491	0.353703	0.445245	0.396147
		MEX3B	0.0417802	0.428585	0.966674	1	0.00295983	0.0022482				BICD1	1.89711	0.641733	0.057813	0.458916	0.158113	0.114007				PCBD1	4.7264	1.10039	2.28537e-06	3.12964e-05	0.236508	0.126649				PARP14	2.73927	0.297313	0.00615752	0.0927309	0.218534	0.17562				AKIP1	2.17668	0.548767	0.0295044	0.354024	0.170029	0.119598
		CAPN3	0.0406878	1.0055	0.967545	1	0.00338266	0.00269784				SC5D	1.88845	0.758017	0.0589659	0.467016	0.142043	0.0977199				PDCD10	4.72536	0.646452	2.29703e-06	3.14215e-05	0.385714	0.270009				HM13	2.73901	0.239676	0.00616246	0.0927309	0.290875	0.246384				STOML2	2.17528	0.231341	0.0296088	0.354928	0.393372	0.333501
		RNF32	0.0406209	0.804354	0.967598	1	0.00338266	0.00269784				RNF216	1.88685	0.41786	0.0591807	0.467976	0.229653	0.187296				VAMP8	4.72409	0.491547	2.31144e-06	3.1549e-05	0.583333	0.452946				RABIF	2.73881	0.333414	0.00616611	0.0927309	0.172671	0.130165				DDHD1	2.17055	0.441883	0.029965	0.358511	0.195965	0.143886
		HCRT	0.0405094	0.699951	0.967687	1	0.00338266	0.00269784				C16orf54	1.88439	0.870398	0.059512	0.469997	0.112234	0.0651466				PYURF	4.72315	0.668118	2.32222e-06	3.16613e-05	0.374603	0.260334				HNRNPA3	2.73484	0.188149	0.00624097	0.0936235	0.498345	0.447831				CDKN3	2.17	0.749595	0.0300068	0.358665	0.135447	0.0855946
		WFS1	0.0404871	0.669367	0.967705	1	0.00338266	0.00269784				PSPC1	1.8832	0.394685	0.0596736	0.470674	0.233022	0.188925				SMIM15	4.72291	0.989077	2.32492e-06	3.16633e-05	0.248413	0.133685				RSBN1	2.73484	0.478666	0.0062411	0.0936235	0.145059	0.105372				MFF	2.16858	0.225655	0.0301144	0.359605	0.445245	0.388275
		CCNI2	0.0396734	0.364531	0.968354	1	0.0118393	0.011241				PRKCA	1.88219	2.13561	0.0598105	0.471454	0.0648004	0.0179153				TXNDC17	4.72093	0.695142	2.34767e-06	3.19381e-05	0.348413	0.225154				SFXN1	2.73447	0.296288	0.00624811	0.0936235	0.203026	0.160124				ENDOD1	2.16163	0.643517	0.0306467	0.364854	0.14121	0.0899497
		NUDT17	0.0389711	0.536767	0.968913	1	0.0038055	0.00314748				GSTP1	1.88146	0.224485	0.0599088	0.471929	0.585796	0.52443				DOK1	4.72031	1.576	2.35484e-06	3.20006e-05	0.17619	0.0650836				INPP5F	2.73326	0.708515	0.00627107	0.0937412	0.0975887	0.0578512				CNDP2	2.16131	0.273339	0.0306716	0.364854	0.309798	0.251424
		AHI1	0.0384918	0.239774	0.969296	1	0.162368	0.178507				NUDT4	1.88061	0.397402	0.0600255	0.472549	0.268274	0.23127				CLNS1A	4.71874	0.723041	2.37304e-06	3.22126e-05	0.336508	0.223395				HMGN3	2.73159	0.195653	0.00630301	0.0941052	0.432151	0.391012				MAPKAP1	2.1601	0.354734	0.0307651	0.365265	0.237752	0.184422
		CEACAM21	0.0382577	0.353322	0.969482	1	0.0219873	0.0215827				NXF1	1.87741	0.47333	0.0604621	0.47478	0.205806	0.162866				ILK	4.71798	0.667511	2.38202e-06	3.22991e-05	0.368254	0.253298				SDF2	2.72704	0.327463	0.00639055	0.0952976	0.189976	0.147727				PDRG1	2.15679	0.481592	0.0310217	0.367258	0.164265	0.111725
		VWA7	0.0377449	0.675155	0.969891	1	0.00422833	0.00359712				TRPS1	1.87255	0.764158	0.0611311	0.478509	0.129601	0.0846906				MRPL17	4.71676	1.06428	2.39624e-06	3.24565e-05	0.234921	0.123131				BAX	2.72581	0.206785	0.00641445	0.0955391	0.3826	0.333161				ANAPC11	2.15627	0.1645	0.0310623	0.367317	0.590778	0.567672
		FBLN7	0.0374551	0.519984	0.970122	1	0.00422833	0.00359712				XRCC6	1.87231	0.137194	0.0611637	0.478509	0.754795	0.729642				COX20	4.71017	0.671753	2.47504e-06	3.34873e-05	0.376984	0.260334				VPS4B	2.72309	0.404734	0.00646745	0.096213	0.155745	0.115186				MIEN1	2.15597	0.211363	0.0310859	0.367317	0.530259	0.475042
		TCTN2	0.0374105	0.503306	0.970158	1	0.00422833	0.00359712				MLXIP	1.86343	1.25545	0.0624023	0.485233	0.0826853	0.0358306				NOP58	4.7001	0.473783	2.60036e-06	3.51063e-05	0.601587	0.476693				CLDND1	2.72023	0.19793	0.00652375	0.0968243	0.448889	0.399277				C22orf39	2.15216	0.286814	0.0313851	0.369902	0.31268	0.257286
		HFE	0.0362066	0.518189	0.971118	1	0.00465116	0.00404676				SGF29	1.86331	0.36754	0.0624189	0.485233	0.252981	0.214984				NDUFAF3	4.69705	0.716057	2.6394e-06	3.5556e-05	0.334127	0.216359				DTX3L	2.7202	0.477161	0.00652415	0.0968243	0.147329	0.107955				FUT7	2.15204	0.581856	0.0313941	0.369902	0.152738	0.101843
		PHEX	0.0361397	0.56979	0.971171	1	0.00465116	0.00404676				NRBF2	1.86237	0.411306	0.0625515	0.485959	0.235096	0.197068				FBXW2	4.69608	0.822442	2.65203e-06	3.56873e-05	0.299206	0.186456				ZFAND2A	2.71773	0.430907	0.00657314	0.0974348	0.141655	0.10124				EMC7	2.14939	0.249249	0.0316032	0.372012	0.373199	0.315243
		GAS6	0.0351141	0.596885	0.971989	1	0.005074	0.0044964				ZBTB4	1.85964	0.888748	0.0629365	0.488644	0.112494	0.0667752				PHB	4.6949	0.593647	2.66741e-06	3.58554e-05	0.407937	0.280563				ARIH2	2.71567	0.220722	0.00661417	0.0978094	0.27461	0.227789				TEX30	2.1435	0.510552	0.0320726	0.376466	0.175793	0.125628
		RWDD2A	0.0350918	0.63215	0.972007	1	0.005074	0.0044964				MRPL55	1.85646	0.464631	0.063388	0.491842	0.217989	0.180782				SECISBP2L	4.69206	0.780745	2.70467e-06	3.6317e-05	0.318254	0.206684				MAP3K2	2.7122	0.333021	0.00668389	0.0987226	0.174752	0.133264				CLIC3	2.14241	0.345943	0.0321605	0.377141	0.317003	0.274037
		UGCG	0.0350027	0.218446	0.972078	1	0.103594	0.109263				CNPPD1	1.85567	0.289623	0.0635008	0.492194	0.332297	0.296417				MTCH2	4.68228	0.895228	2.83703e-06	3.79709e-05	0.25873	0.140721				MRPL57	2.71178	0.260386	0.00669231	0.0987295	0.269125	0.227789				CCNB1IP1	2.14135	0.370697	0.032246	0.377787	0.223343	0.172194
		RTN4R	0.0347351	0.499782	0.972291	1	0.005074	0.0044964				ZEB2	1.85178	0.234332	0.0640571	0.495484	0.400726	0.361564				COX8A	4.67953	0.468167	2.87532e-06	3.84419e-05	0.695238	0.557608				UBN1	2.71081	0.470459	0.00671189	0.0989007	0.130118	0.089876				CENPU	2.13988	0.602799	0.0323647	0.378819	0.149856	0.0998325
		DNAJB5	0.0338879	0.84536	0.972967	1	0.00549683	0.00494604				STARD3	1.85077	0.373157	0.0642023	0.496045	0.265163	0.224756				TSPAN14	4.67548	0.607808	2.93263e-06	3.9166e-05	0.403175	0.278804				DENR	2.70911	0.323051	0.0067464	0.0992913	0.188369	0.146694				THOC3	2.13721	0.332225	0.032581	0.38075	0.268012	0.2134
		EIF4EBP3	0.0331522	0.375061	0.973553	1	0.00549683	0.00494604				MIA3	1.85072	0.330387	0.0642096	0.496045	0.294712	0.258958				DBNL	4.67451	0.834196	2.9466e-06	3.93102e-05	0.284921	0.168865				JUND	2.70435	0.274605	0.00684389	0.100607	0.256927	0.214876				FARSA	2.1368	0.328372	0.032614	0.38075	0.282421	0.233333
		NUDT6	0.0325948	0.274231	0.973998	1	0.00549683	0.00494604				JMJD1C	1.85039	0.305814	0.064258	0.49611	0.334111	0.301303				CDKN1B	4.66372	0.454757	3.10542e-06	4.13401e-05	0.656349	0.534741				RUNX1	2.70205	0.494317	0.00689127	0.101167	0.13721	0.097624				MICAL2	2.13477	0.383968	0.0327798	0.382236	0.255043	0.20804
		PPP1R35	0.0325279	0.284593	0.974051	1	0.0731501	0.0755396				PCMTD1	1.84739	0.546206	0.0646906	0.49734	0.184292	0.143322				XAB2	4.65722	0.828666	3.20508e-06	4.2621e-05	0.290476	0.176781				RAB37	2.70171	0.63807	0.00689829	0.101167	0.112246	0.0733471				RAD51AP1	2.13373	0.925746	0.032865	0.38287	0.115274	0.0668342
		PXMP4	0.0324165	0.496729	0.97414	1	0.015222	0.0148381				P4HA1	1.84589	0.65961	0.0649078	0.498028	0.15267	0.110749				TMEM39A	4.65116	0.866908	3.3007e-06	4.38456e-05	0.27381	0.16007				TRAF5	2.70041	0.317549	0.00692546	0.101445	0.203877	0.162707				MRPS26	2.13206	0.298149	0.0330019	0.384104	0.304035	0.253266
		NFKBIA	0.0323719	-0.0419019	0.974175	1	0.495983	0.575989				FCMR	1.84253	0.582287	0.065398	0.50086	0.155521	0.109121				TMED9	4.64945	0.546802	3.32825e-06	4.41642e-05	0.476984	0.354442				TMEM50A	2.69256	0.176434	0.00709057	0.103741	0.56227	0.517045				PSMB6	2.1312	0.200879	0.0330731	0.38443	0.64121	0.587772
		ATG9B	0.0318368	0.504395	0.974602	1	0.00591966	0.00539568				PAM	1.84088	0.85035	0.0656394	0.502089	0.117937	0.0732899				MTMR6	4.64909	0.988322	3.33397e-06	4.41929e-05	0.242063	0.129288				PPP3R1	2.6906	0.508996	0.00713231	0.104229	0.120946	0.081095				KDELR1	2.13059	0.212746	0.0331229	0.38443	0.502882	0.454104
		ZNF18	0.031703	0.342798	0.974709	1	0.0147992	0.0143885				DGKA	1.8378	0.652773	0.066092	0.503378	0.15267	0.109121				PIGX	4.64502	1.1982	3.40051e-06	4.50268e-05	0.211111	0.102023				RBCK1	2.68689	0.201739	0.00721215	0.105272	0.380047	0.332645				JMJD4	2.12905	0.692043	0.0332503	0.385548	0.142651	0.0936348
		PEX11A	0.031703	0.466759	0.974709	1	0.00591966	0.00539568				UTP3	1.83553	0.617299	0.0664276	0.504537	0.149041	0.104235				CIAO1	4.64354	0.667135	3.42493e-06	4.53018e-05	0.353175	0.237467				OTUB1	2.68538	0.21458	0.00724473	0.105499	0.347423	0.30062				FAM50A	2.1247	0.220009	0.0336115	0.388647	0.446686	0.385762
		CHEK2	0.0308558	0.625981	0.975385	1	0.00634249	0.00584532				HSP90B1	1.83453	0.184668	0.0665746	0.505194	0.725505	0.674267				DDX46	4.64318	0.579055	3.43082e-06	4.53314e-05	0.422222	0.308707				UGCG	2.68425	0.601121	0.00726925	0.105732	0.105059	0.0655992				DTX3L	2.12108	0.342994	0.0339147	0.391787	0.255043	0.203685
		CTPS2	0.0307444	0.491489	0.975473	1	0.00634249	0.00584532				POLR2C	1.82937	0.283424	0.0673443	0.508669	0.337481	0.30456				ITGA1	4.64165	0.837221	3.45644e-06	4.56213e-05	0.275397	0.162709				NAPA	2.68348	0.199458	0.00728593	0.105851	0.323877	0.275826				HEXA	2.11941	0.323672	0.0340561	0.392568	0.282421	0.231826
		EGR4	0.030566	0.4623	0.975616	1	0.00634249	0.00584532				PRDM2	1.8239	0.434337	0.0681671	0.512265	0.212805	0.17101				BANP	4.63996	0.799942	3.48473e-06	4.59458e-05	0.3	0.184697				DDX58	2.68139	0.611519	0.00733162	0.106357	0.11357	0.0748967				CHEK1	2.11805	0.895886	0.0341707	0.393271	0.115274	0.0668342
		TIMP2	0.0302539	0.325173	0.975865	1	0.00634249	0.00584532				MKKS	1.82244	0.510908	0.0683888	0.513305	0.178331	0.135179				CDK16	4.63792	0.851708	3.51928e-06	4.63029e-05	0.28254	0.166227				CISD2	2.68111	0.22192	0.00733792	0.106357	0.285579	0.240186				SNRNP70	2.11379	0.23143	0.0345333	0.396188	0.487032	0.433501
		TNS4	0.0300309	0.314447	0.976042	1	0.00634249	0.00584532				RASGRP2	1.82181	1.78393	0.0684832	0.513313	0.0637636	0.0179153				FASLG	4.63358	0.572581	3.59397e-06	4.71856e-05	0.433333	0.319261				GBP1	2.67894	0.285625	0.00738564	0.106664	0.221371	0.179752				SAE1	2.11358	0.302483	0.0345511	0.396188	0.298271	0.244724
		TMTC2	0.0294067	0.481665	0.97654	1	0.00676533	0.00629496				PLK3	1.82156	0.793068	0.0685215	0.513313	0.129082	0.0863192				SEC61A1	4.62347	0.710362	3.77368e-06	4.94404e-05	0.330952	0.217238				DDRGK1	2.67879	0.299544	0.00738881	0.106664	0.194232	0.152376				FAM136A	2.11075	0.332899	0.0347942	0.39824	0.257925	0.206868
		NLRP2	0.0279352	0.414702	0.977714	1	0.00718816	0.0067446				UQCC2	1.82134	0.509134	0.0685548	0.513313	0.18507	0.143322				PHACTR2	4.6225	1.78879	3.79147e-06	4.95943e-05	0.160317	0.0510114				ARIH1	2.67823	0.502717	0.00740113	0.106664	0.122175	0.0826446				LSM10	2.10917	0.251846	0.0349298	0.399055	0.380403	0.322446
		CHRNA5	0.0269877	0.509858	0.97847	1	0.00761099	0.00719424				CHMP6	1.81966	1.28942	0.0688108	0.514608	0.0795749	0.034202				LAMTOR3	4.62235	1.04967	3.79417e-06	4.95943e-05	0.234127	0.124011				SMARCE1	2.67819	0.259439	0.00740211	0.106664	0.223924	0.180785				DCTN2	2.10817	0.244688	0.0350162	0.399451	0.420749	0.367504
		CAPS	0.0266867	0.459964	0.97871	1	0.00761099	0.00719424				CDC34	1.81788	1.37445	0.069083	0.515092	0.0793157	0.034202				TPI1	4.62217	0.277464	3.79742e-06	4.95943e-05	0.847619	0.817062				SMARCC1	2.677	0.492555	0.00742855	0.106866	0.134563	0.0955579				HMGB3	2.10802	0.708287	0.0350288	0.399451	0.12536	0.0760469
		ADAMTS13	0.0247917	19.7532	0.980221	1	0.000422833	0				MX1	1.81295	0.593839	0.0698401	0.520424	0.151374	0.105863				COX6C	4.60949	0.379656	4.03648e-06	5.26057e-05	0.787302	0.688654				BUD31	2.67678	0.215281	0.00743333	0.106866	0.309409	0.262913				CHCHD7	2.10564	0.257861	0.0352358	0.400659	0.315562	0.259129
		NIPAL1	0.0247917	19.5592	0.980221	1	0.000422833	0				CXCL16	1.80702	0.637653	0.0707586	0.525061	0.135303	0.0895765				FKBP2	4.60713	0.599699	4.08262e-06	5.31512e-05	0.415079	0.292876				FAM49B	2.67612	0.184955	0.007448	0.106953	0.465248	0.42407				COA3	2.10532	0.283642	0.0352639	0.400659	0.324207	0.272027
		LGALS9B	0.0247917	19.4819	0.980221	1	0.000422833	0				CHPT1	1.80186	1.04714	0.0715678	0.530431	0.102385	0.0586319				U2SURP	4.60432	0.738748	4.13808e-06	5.38167e-05	0.316667	0.202287				HSPB11	2.67205	0.216965	0.00753884	0.108132	0.35669	0.315083				RCN1	2.10428	0.746425	0.0353538	0.401312	0.123919	0.0748744
		SPX	0.0247917	19.3432	0.980221	1	0.000422833	0				CCDC97	1.80107	0.619584	0.0716924	0.53072	0.154743	0.112378				PDE7B	4.60347	3.02711	4.15515e-06	5.39822e-05	0.127778	0.0193492				RBM27	2.66472	0.496615	0.00770515	0.110263	0.131631	0.0929752				PYM1	2.10216	0.373723	0.0355395	0.402472	0.236311	0.187437
		CREB5	0.0247917	19.7675	0.980221	1	0.000422833	0				U2AF2	1.79952	0.333702	0.0719367	0.531894	0.304562	0.273616				SCNM1	4.60299	0.816701	4.1646e-06	5.40483e-05	0.284921	0.167106				GEM	2.66089	0.222178	0.00779349	0.111398	0.284161	0.239669				MAD2L1	2.102	0.419085	0.0355532	0.402472	0.191643	0.140704
		ELOVL7	0.0247917	19.8857	0.980221	1	0.000422833	0				GALNT2	1.79651	0.24534	0.072414	0.53415	0.412649	0.376221				STAM	4.60137	0.985658	4.19724e-06	5.4415e-05	0.238889	0.127529				MPRIP	2.65985	0.599136	0.0078176	0.111614	0.111017	0.072314				ISCU	2.09761	0.175491	0.0359394	0.406102	0.68732	0.635511
		CXorf65	0.0247917	19.533	0.980221	1	0.000422833	0				COPB1	1.79588	0.321582	0.0725129	0.534245	0.28253	0.245928				SPTBN1	4.60045	0.740803	4.21574e-06	5.45978e-05	0.320635	0.210202				UPF2	2.65858	0.642115	0.00784704	0.111906	0.107991	0.0697314				ENO1	2.09137	0.160876	0.036495	0.411257	0.779539	0.737353
		ZNF285	0.0247917	19.9599	0.980221	1	0.000422833	0				TOX4	1.79447	0.264982	0.0727381	0.535585	0.330741	0.299674				CPNE3	4.598	0.855651	4.26566e-06	5.51867e-05	0.28254	0.174142				IER3IP1	2.65527	0.254641	0.00792445	0.11288	0.259953	0.219008				TSTA3	2.09064	0.255199	0.0365604	0.41162	0.353026	0.297152
		IRAK3	0.0247917	19.8393	0.980221	1	0.000422833	0				TOP1	1.79294	0.206989	0.0729826	0.53651	0.47719	0.45114				ZNF24	4.59552	0.798789	4.31676e-06	5.57897e-05	0.302381	0.190853				ODF2L	2.64065	0.335387	0.00827482	0.117361	0.174941	0.134298				MCTS1	2.09024	0.285311	0.036596	0.411646	0.324207	0.270184
		PPP1R26	0.0247917	19.9522	0.980221	1	0.000422833	0				TOM1	1.79252	0.421655	0.0730499	0.536607	0.202955	0.159609				HACD3	4.59312	0.903995	4.36659e-06	5.63163e-05	0.268254	0.157432				C19orf70	2.64056	0.233197	0.00827683	0.117361	0.271773	0.228822				DTL	2.08716	1.10427	0.0368739	0.414022	0.0994236	0.0517588
		FGFR3	0.0247917	19.7936	0.980221	1	0.000422833	0				ATP6V1A	1.79104	0.380718	0.0732872	0.537079	0.25013	0.20684				ATP6V1E1	4.5899	0.921584	4.43452e-06	5.7133e-05	0.255556	0.144239				GIMAP1	2.63917	0.320905	0.00831083	0.117708	0.18922	0.148244				BRD4	2.08479	0.287091	0.0370882	0.415311	0.337176	0.289782
		FTCD	0.0247917	19.1082	0.980221	1	0.000422833	0				TRNT1	1.78739	0.70065	0.073875	0.540588	0.133748	0.0912052				MVP	4.5845	0.694351	4.55085e-06	5.85709e-05	0.345238	0.230431				TRPS1	2.63666	0.591042	0.0083727	0.118449	0.110544	0.072314				UBL5	2.08478	0.113423	0.0370891	0.415311	0.90634	0.883082
		AOC3	0.0247917	19.3656	0.980221	1	0.000422833	0				RAB3GAP1	1.78631	0.451078	0.0740491	0.540846	0.231467	0.197068				OVCA2	4.57755	0.837362	4.70452e-06	6.02985e-05	0.268254	0.153914				FAM133B	2.63619	0.554006	0.00838428	0.118478	0.127943	0.0903926				ADGRE2	2.08382	4.60216	0.0371763	0.415537	0.0504323	0.00217755
		SH2D4A	0.0247917	19.2145	0.980221	1	0.000422833	0				CLINT1	1.78577	0.380964	0.0741363	0.540846	0.236651	0.197068				PM20D2	4.57728	1.9525	4.7105e-06	6.03129e-05	0.153175	0.0457344				TMCO1	2.6316	0.206056	0.00849837	0.11984	0.306572	0.260847				TBC1D4	2.08287	0.631129	0.0372627	0.415683	0.144092	0.0956449
		KIT	0.0247917	20.1476	0.980221	1	0.000422833	0				SMAP2	1.78034	0.397285	0.0750209	0.546315	0.228097	0.190554				TMEM140	4.57584	0.95043	4.7432e-06	6.0669e-05	0.247619	0.134565				TADA3	2.63154	0.255079	0.00849999	0.11984	0.265437	0.222624				TCIRG1	2.08184	0.226769	0.0373569	0.415683	0.399135	0.342044
		GPC5	0.0247917	19.3544	0.980221	1	0.000422833	0				MITD1	1.77749	0.39021	0.0754872	0.548645	0.224728	0.18241				PACSIN2	4.57406	1.07141	4.78354e-06	6.10308e-05	0.229365	0.120493				BRD7	2.63104	0.598025	0.00851233	0.119878	0.102506	0.0640496				TRMT112	2.08053	0.136013	0.037477	0.416647	0.79683	0.765997
		CCDC144NL	0.0247917	19.918	0.980221	1	0.000422833	0				RNF5	1.77645	0.279282	0.0756589	0.548947	0.340591	0.314332				DAZAP2	4.57395	0.405865	4.78624e-06	6.10308e-05	0.85873	0.736148				PRR13	2.63012	0.182473	0.0085355	0.120068	0.54818	0.49845				CENPH	2.07948	0.542672	0.0375736	0.417346	0.151297	0.10201
		TBC1D9	0.0247917	19.7958	0.980221	1	0.000422833	0				HIVEP1	1.77098	0.839253	0.0765639	0.552888	0.111716	0.0684039				TP53RK	4.57188	1.04056	4.83375e-06	6.15732e-05	0.222222	0.109938				RALGDS	2.62893	0.307351	0.00856528	0.12035	0.19773	0.157025				DDRGK1	2.07826	0.237607	0.0376857	0.418217	0.391931	0.337688
		NIPSNAP3B	0.0247917	19.6908	0.980221	1	0.000422833	0				C18orf32	1.77091	0.425053	0.0765751	0.552888	0.195179	0.148208				SLC27A2	4.56567	1.43825	4.97898e-06	6.33582e-05	0.181746	0.0738786				ZNF207	2.62543	0.220484	0.00865386	0.121457	0.310733	0.268595				FPGS	2.07616	0.273342	0.037879	0.419066	0.318444	0.266164
		COL27A1	0.0247917	19.782	0.980221	1	0.000422833	0				CCDC141	1.77075	2.56497	0.0766031	0.552888	0.0541731	0.00977199				NAGK	4.56428	1.04739	5.01206e-06	6.37137e-05	0.227778	0.116974				TM9SF2	2.62389	0.308233	0.00869326	0.121873	0.192813	0.152893				TSR2	2.07596	0.288607	0.0378973	0.419066	0.298271	0.242211
		KLHDC9	0.0247917	19.9938	0.980221	1	0.000422833	0				DDIT3	1.76851	0.585342	0.0769761	0.554351	0.157595	0.117264				STOML2	4.56357	0.807267	5.02903e-06	6.3864e-05	0.28254	0.167986				TAOK1	2.62269	0.579604	0.00872388	0.122164	0.108652	0.0702479				PRKAG2	2.07463	0.445426	0.0380209	0.420058	0.181556	0.132161
		DRP2	0.0247917	19.5714	0.980221	1	0.000422833	0				NLRP6	1.76647	5.30369	0.0773168	0.555454	0.0458787	0.00162866				WTAP	4.55509	0.579146	5.23626e-06	6.64277e-05	0.40873	0.290237				IRF9	2.62228	0.195948	0.00873431	0.122172	0.347423	0.301136				DDX27	2.07302	0.262764	0.03817	0.420742	0.305476	0.250084
		DAGLA	0.0247917	19.6587	0.980221	1	0.000422833	0				EMC7	1.76481	0.192769	0.0775965	0.556819	0.467341	0.442997				TRIM27	4.548	0.888798	5.41582e-06	6.86354e-05	0.265873	0.155673				NFKB2	2.61692	0.42308	0.00887264	0.123967	0.1426	0.103822				ZNRD1	2.07287	0.209113	0.0381846	0.420742	0.505764	0.440704
		KL	0.0247917	19.9154	0.980221	1	0.000422833	0				BNIP3	1.75868	0.57328	0.0786318	0.562621	0.145671	0.100977				ERP44	4.54697	0.630709	5.44249e-06	6.8903e-05	0.385714	0.271768				PRKAR1A	2.61289	0.198801	0.00897789	0.125297	0.335414	0.290806				YWHAQ	2.07123	0.177689	0.0383372	0.422049	0.71902	0.674874
		PLEKHH3	0.0247917	19.9892	0.980221	1	0.000422833	0				EIF3J	1.75813	0.217883	0.0787262	0.56263	0.433644	0.413681				RDH11	4.53893	0.867275	5.6541e-06	7.15091e-05	0.262698	0.149516				LRBA	2.61212	0.273274	0.0089984	0.125442	0.192719	0.150826				PTTG1	2.06658	0.229937	0.0387735	0.425343	0.469741	0.41675
		IGSF10	0.0247917	19.5623	0.980221	1	0.000422833	0				N4BP1	1.75747	0.408865	0.0788379	0.562699	0.225765	0.187296				PNPLA2	4.53754	0.538749	5.69146e-06	7.19082e-05	0.507143	0.387863				TMX1	2.60863	0.216622	0.00909043	0.126582	0.330402	0.286157				HNRNPDL	2.06139	0.13007	0.0392656	0.430361	0.868876	0.841206
		ZNF730	0.0247917	19.1754	0.980221	1	0.000422833	0				PEX16	1.75728	0.494337	0.0788694	0.562699	0.188699	0.149837				SOCS1	4.52983	0.616336	5.90323e-06	7.4508e-05	0.392063	0.277045				RASA2	2.59742	0.255696	0.00939261	0.130624	0.214657	0.172521				ATP6V0C	2.05758	0.114575	0.0396307	0.433596	0.799712	0.782412
		CPXM1	0.0247917	19.5452	0.980221	1	0.000422833	0				B3GNT5	1.74683	1.67261	0.080666	0.572881	0.0650596	0.0211726				HAX1	4.52486	0.613922	6.04351e-06	7.61236e-05	0.380159	0.258575				KPNA4	2.5957	0.516524	0.00943988	0.130861	0.122931	0.0852273				NFKBIE	2.05371	0.55031	0.0400037	0.436523	0.151297	0.102178
		MYEOV	0.0247917	19.5841	0.980221	1	0.000422833	0				TRMT6	1.74471	0.848671	0.0810346	0.57484	0.108605	0.0651466				MRPS16	4.5175	1.05994	6.2573e-06	7.85773e-05	0.224603	0.117854				HSPB1	2.59475	0.203534	0.00946596	0.131076	0.384208	0.344008				NKAP	2.05221	0.313356	0.0401493	0.437726	0.260807	0.210218
		TLR5	0.0247917	19.8261	0.980221	1	0.000422833	0				SUSD3	1.7428	0.47847	0.0813692	0.576872	0.195697	0.156352				PDCD2	4.51573	0.653922	6.30989e-06	7.91576e-05	0.345238	0.230431				STAMBP	2.58937	0.496038	0.00961524	0.132995	0.121135	0.0831612				TP53INP1	2.05132	0.572506	0.0402354	0.437896	0.136888	0.0874372
		SYBU	0.0247917	19.6359	0.980221	1	0.000422833	0				PHF23	1.74004	0.612615	0.0818526	0.578663	0.139969	0.0977199				MRPL28	4.51387	1.00645	6.36557e-06	7.97754e-05	0.234127	0.127529				PHF14	2.58591	0.503299	0.0097121	0.133887	0.12104	0.0831612				MAPKAPK2	2.04991	0.51776	0.0403736	0.43863	0.172911	0.125461
		RSPH9	0.0247917	19.1028	0.980221	1	0.000422833	0				TIMM22	1.73891	0.556175	0.0820507	0.579398	0.182996	0.14658				POLR2K	4.51192	0.504963	6.4244e-06	8.04314e-05	0.488095	0.366755				RAB6A	2.58351	0.251438	0.0097801	0.134525	0.233948	0.191632				SAMSN1	2.0493	0.19091	0.0404326	0.438676	0.667147	0.601675
		HDC	0.0247917	19.5121	0.980221	1	0.000422833	0				HSPB1	1.73792	0.513629	0.0822255	0.580303	0.440384	0.444625				SNRNP27	4.50929	0.858747	6.50455e-06	8.13528e-05	0.261905	0.152155				FAAP20	2.57699	0.249906	0.0099665	0.136937	0.265248	0.225723				WASF2	2.0488	0.212929	0.0404815	0.438676	0.45389	0.39732
		GPER1	0.0247917	20.1711	0.980221	1	0.000422833	0				BCL7B	1.73445	0.285397	0.0828382	0.582874	0.32141	0.286645				PLPP5	4.5089	1.16558	6.51634e-06	8.13929e-05	0.205556	0.0976253				BRD2	2.57441	0.146986	0.0100411	0.137599	0.639338	0.602273				TMEM245	2.04874	0.409832	0.0404877	0.438676	0.191643	0.141876
		MAATS1	0.0247917	19.2502	0.980221	1	0.000422833	0				HOXB2	1.7342	0.417191	0.082883	0.582874	0.215397	0.175896				NOSIP	4.50781	0.545646	6.55e-06	8.16742e-05	0.45	0.324538				RARRES3	2.574	0.155197	0.0100531	0.137599	0.699953	0.66064				CCS	2.04465	0.242842	0.0408891	0.442031	0.321326	0.267504
		L1TD1	0.0247917	19.8242	0.980221	1	0.000422833	0				ABCC1	1.734	0.609294	0.0829188	0.582874	0.146967	0.105863				CD2	4.50692	0.329226	6.57741e-06	8.19337e-05	0.873016	0.813544				RAP1B	2.57396	0.18058	0.0100542	0.137599	0.553191	0.502583				GNA15	2.04454	0.598127	0.0409004	0.442031	0.148415	0.10134
		SLC44A4	0.0247917	20.1794	0.980221	1	0.000422833	0				TNFSF10	1.73026	0.277051	0.0835837	0.585889	0.37662	0.345277				TFIP11	4.50403	0.942127	6.66774e-06	8.29756e-05	0.246825	0.135444				PML	2.57379	0.45291	0.010059	0.137599	0.131348	0.0934917				FAM177A1	2.04296	0.206613	0.041056	0.443326	0.556196	0.49196
		SCNN1A	0.0247917	19.2812	0.980221	1	0.000422833	0				ZFAND2A	1.7278	0.499386	0.0840234	0.58808	0.21747	0.180782				GK	4.50231	1.73229	6.72175e-06	8.35639e-05	0.168254	0.064204				HNRNPD	2.57028	0.2657	0.0101618	0.138852	0.218345	0.178202				MED28	2.04048	0.250332	0.0413022	0.444884	0.314121	0.258291
		PADI4	0.0247917	18.9752	0.980221	1	0.000422833	0				CDK11B	1.72541	0.367376	0.0844528	0.589649	0.235355	0.197068				SMARCE1	4.49965	0.774118	6.8064e-06	8.45315e-05	0.306349	0.198769				JAK3	2.56983	0.303562	0.0101749	0.138878	0.185154	0.145145				MYL6B	2.03906	0.379522	0.0414445	0.445582	0.224784	0.177554
		SAMD15	0.0247917	19.6641	0.980221	1	0.000422833	0				BZW1	1.72032	0.117153	0.085375	0.592752	0.678072	0.666124				NGRN	4.48683	0.567964	7.22909e-06	8.96913e-05	0.418254	0.30343				RASGRP1	2.56903	0.339259	0.0101984	0.139045	0.17513	0.136364				CCDC124	2.03163	0.216823	0.0421907	0.45282	0.402017	0.344891
		MPV17L	0.0247917	19.5401	0.980221	1	0.000422833	0				MAZ	1.71966	0.289085	0.0854943	0.593248	0.30845	0.273616				AKAP5	4.48355	1.5931	7.34116e-06	9.09908e-05	0.164286	0.0580475				UBXN4	2.5664	0.185716	0.0102761	0.139951	0.43896	0.389463				LAGE3	2.02833	0.26328	0.0425265	0.45603	0.342939	0.296817
		APBA1	0.0247917	19.8842	0.980221	1	0.000422833	0				WDR18	1.71766	0.346106	0.0858591	0.595447	0.269829	0.237785				MYO7A	4.47941	1.99481	7.48489e-06	9.26796e-05	0.14127	0.0343008				APOBEC3H	2.56456	0.409757	0.0103306	0.140385	0.155366	0.118285				SREBF2	2.02533	0.466192	0.0428336	0.458668	0.185879	0.138526
		SH3RF3	0.0247917	19.533	0.980221	1	0.000422833	0				GLYR1	1.71719	0.446807	0.0859451	0.595612	0.193364	0.153094				ZNF22	4.46017	0.97934	8.18929e-06	0.000101099	0.235714	0.128408				USP9X	2.56332	0.411994	0.0103677	0.140735	0.155839	0.118285				ITGAD	2.0252	3.60049	0.0428465	0.458668	0.0518732	0.00502513
		REPS2	0.0247917	19.6801	0.980221	1	0.000422833	0				ACD	1.717	0.339979	0.085979	0.595612	0.271643	0.236156				RAD23A	4.45663	0.512072	8.32587e-06	0.000102683	0.502381	0.376429				LPIN2	2.56222	0.392481	0.0104007	0.141028	0.171348	0.134814				MPG	2.01177	0.213366	0.0442444	0.472243	0.469741	0.421441
		PROSER2	0.0247917	19.7723	0.980221	1	0.000422833	0				PAF1	1.71274	0.30324	0.0867596	0.600272	0.333333	0.302932				AOAH	4.45616	0.551369	8.34424e-06	0.000102807	0.470635	0.366755				WNK1	2.56019	0.217919	0.0104616	0.1417	0.280189	0.237087				UBE2C	2.01139	0.773918	0.044284	0.472243	0.119597	0.0730318
		ZNF114	0.0247917	20.0591	0.980221	1	0.000422833	0				OAT	1.70953	0.300272	0.0873528	0.602773	0.322188	0.296417				SAP18	4.45527	0.391058	8.3788e-06	0.000103131	0.799206	0.685136				NRDC	2.55846	0.267936	0.0105135	0.142248	0.224492	0.184401				MRPL28	2.01119	0.228295	0.0443049	0.472243	0.353026	0.300503
		ZNF835	0.0247917	19.5026	0.980221	1	0.000422833	0				LRRC59	1.70899	0.350384	0.0874525	0.603126	0.282789	0.252443				SSH1	4.45468	1.46006	8.40191e-06	0.000103313	0.172222	0.0659631				CIR1	2.5574	0.471747	0.0105457	0.142527	0.128038	0.0903926				PCIF1	2.00979	0.275763	0.0444536	0.473016	0.311239	0.264322
		CYP46A1	0.0247917	19.4349	0.980221	1	0.000422833	0				GMIP	1.70367	0.540314	0.0884419	0.608934	0.158372	0.117264				LSM5	4.45323	0.6738	8.4588e-06	0.000103909	0.329365	0.211961				TMEM167A	2.55584	0.272808	0.0105932	0.143014	0.22818	0.189566				SLC16A3	2.00428	0.364545	0.0450396	0.477612	0.246398	0.200503
		ABLIM3	0.0247917	19.8393	0.980221	1	0.000422833	0				NUDT9	1.69753	0.685838	0.089596	0.614833	0.137636	0.0977199				SFT2D2	4.44832	0.840059	8.65426e-06	0.000106205	0.265079	0.153914				C22orf39	2.54877	0.3449	0.0108104	0.145629	0.16331	0.125				SP140	2.00375	0.208461	0.0450965	0.477808	0.461095	0.40536
		PLA1A	0.0247917	19.8412	0.980221	1	0.000422833	0				TNFRSF25	1.69605	0.4686	0.089876	0.616073	0.179886	0.138436				UBE2B	4.44658	0.422316	8.72477e-06	0.000106965	0.764286	0.640281				TYW3	2.54819	0.621792	0.0108284	0.145714	0.092766	0.0552686				VDAC2	2.00212	0.181876	0.0452722	0.478851	0.560519	0.506868
		KLF1	0.0247917	20.0149	0.980221	1	0.000422833	0				SRSF9	1.69474	0.215291	0.0901248	0.616756	0.435718	0.420195				PDIA4	4.4425	0.818033	8.89183e-06	0.000108905	0.277778	0.171504				SERPINB9	2.54573	0.213085	0.0109049	0.146426	0.320851	0.280475				INAFM1	2.00064	0.801633	0.0454316	0.480114	0.105187	0.058459
		SLC45A3	0.0247917	19.6419	0.980221	1	0.000422833	0				PREB	1.69413	0.305793	0.0902399	0.617203	0.279419	0.2443				CD59	4.43922	1.0649	9.02842e-06	0.000110469	0.220635	0.115215				NDUFC2	2.54432	0.179178	0.010949	0.146859	0.44974	0.402893				TRAPPC5	1.9999	0.181003	0.0455114	0.480114	0.527378	0.468844
		SYT15	0.0247917	19.6785	0.980221	1	0.000422833	0				MYCBP2	1.68924	0.353186	0.091174	0.62222	0.258683	0.223127				BTF3L4	4.43792	0.97378	9.08312e-06	0.000111029	0.234127	0.12577				FBXW11	2.54372	0.465333	0.010968	0.146955	0.130307	0.0929752				BRD3	1.99957	0.373265	0.0455464	0.480114	0.197406	0.148744
		DNAJC12	0.0247917	19.6348	0.980221	1	0.000422833	0				IMPDH2	1.68771	0.249607	0.0914677	0.623881	0.348108	0.315961				TIMM17A	4.43642	0.710551	9.14691e-06	0.000111699	0.315873	0.206684				MRFAP1L1	2.54134	0.262572	0.0110427	0.147796	0.225343	0.18595				CD151	1.99782	0.376553	0.0457359	0.481703	0.230548	0.18593
		PTH2R	0.0247917	20.2924	0.980221	1	0.000422833	0				SCRN2	1.68606	0.895791	0.0917848	0.6257	0.0902022	0.0472313				ZMPSTE24	4.43299	1.25651	9.29361e-06	0.000113267	0.192063	0.0861917				MLLT3	2.54091	0.468181	0.0110564	0.147819	0.124728	0.0872934				C7orf50	1.99697	0.207676	0.0458287	0.482112	0.393372	0.335846
		ADRA2A	0.0247917	19.9408	0.980221	1	0.000422833	0				H3F3A	1.68454	0.0526487	0.0920768	0.627346	0.974857	0.97557				TMEM14B	4.43201	0.634552	9.33576e-06	0.000113669	0.353968	0.236588				DNPH1	2.54019	0.215631	0.0110792	0.147965	0.279243	0.23812				COX20	1.99675	0.287194	0.0458525	0.482112	0.311239	0.264154
		PRKCG	0.0247917	19.804	0.980221	1	0.000422833	0				TIMM10	1.68427	0.378663	0.0921288	0.627356	0.230949	0.197068				LSM6	4.42867	0.694537	9.48145e-06	0.000115217	0.31746	0.198769				APOPT1	2.53919	0.320764	0.0111109	0.148071	0.167849	0.128616				PRDX1	1.99412	0.176715	0.0461387	0.484343	0.652738	0.604355
		SLC17A3	0.0247917	19.5866	0.980221	1	0.000422833	0				ATG2A	1.68379	0.511826	0.0922231	0.627474	0.163297	0.12215				MRPL55	4.42247	0.915898	9.758e-06	0.000118346	0.243651	0.136324				STAU1	2.53919	0.257134	0.011111	0.148071	0.23792	0.198864				CALR	1.99311	0.15526	0.0462493	0.484343	0.847262	0.804188
		ADAMTS14	0.0247917	19.4655	0.980221	1	0.000422833	0				CCDC12	1.68352	0.213073	0.0922752	0.627474	0.401763	0.37785				MAT2A	4.41476	0.488256	1.01125e-05	0.000122401	0.492063	0.370273				WDR26	2.5388	0.54377	0.0111234	0.148077	0.111584	0.0743802				CD52	1.99275	0.139614	0.0462892	0.484343	0.974063	0.955276
		PTPRS	0.0247917	18.7414	0.980221	1	0.000422833	0				YARS	1.68291	0.203581	0.0923924	0.627474	0.428979	0.400651				ACD	4.41446	0.795323	1.01263e-05	0.000122401	0.290476	0.182938				UBE2K	2.5361	0.277424	0.0112093	0.148902	0.192246	0.152376				RNASEH2B	1.99215	0.238389	0.0463544	0.484343	0.42219	0.370352
		BTNL9	0.0247917	18.7414	0.980221	1	0.000422833	0				MAPKAPK2	1.68252	0.53329	0.0924674	0.627474	0.175739	0.138436				ASNSD1	4.41434	0.794088	1.01318e-05	0.000122401	0.269841	0.159191				KDM6A	2.53556	0.347698	0.0112269	0.148928	0.151489	0.112603				HIST3H2A	1.9921	0.364643	0.0463601	0.484343	0.221902	0.174037
		TBC1D12	0.0247917	19.5026	0.980221	1	0.000422833	0				CDV3	1.68084	0.312979	0.0927938	0.627474	0.293675	0.260586				PSMD11	4.41192	0.614143	1.02459e-05	0.000123658	0.369048	0.257696				RASAL3	2.53529	0.198053	0.0112353	0.148928	0.337967	0.294938				ZNF791	1.99179	0.360088	0.0463944	0.484343	0.223343	0.176717
		UBXN10	0.0247917	19.5121	0.980221	1	0.000422833	0				RBKS	1.67879	1.01391	0.0931934	0.629423	0.0878694	0.0456026				LRP10	4.4087	0.606902	1.03994e-05	0.00012539	0.365079	0.247142				TPGS1	2.5349	0.413116	0.0112481	0.148938	0.143357	0.105888				NABP2	1.99123	0.288709	0.0464551	0.484343	0.295389	0.245729
		C6orf201	0.0247917	20.1764	0.980221	1	0.000422833	0				E2F4	1.678	0.384797	0.0933477	0.629504	0.226801	0.190554				CLK4	4.40447	0.756593	1.06042e-05	0.000127735	0.296825	0.189094				MRPL10	2.53356	0.404946	0.0112911	0.149348	0.13948	0.101756				CCND2	1.98825	0.198986	0.0467836	0.486134	0.479827	0.430988
		ACSM1	0.0247917	20.0776	0.980221	1	0.000422833	0				EPRS	1.67448	0.299571	0.0940362	0.633048	0.285122	0.250814				PFKFB3	4.40001	0.55845	1.08246e-05	0.000130263	0.416667	0.300792				ERGIC2	2.53301	0.259805	0.0113087	0.149422	0.203877	0.16374				KIFC1	1.986	0.716229	0.047033	0.488317	0.119597	0.0733668
		TLE6	0.0247917	19.7931	0.980221	1	0.000422833	0				HERPUD2	1.66965	0.248653	0.0949884	0.635016	0.400207	0.374593				SAMM50	4.39889	1.02688	1.08808e-05	0.000130812	0.219841	0.113456				TXN	2.53111	0.176078	0.0113702	0.150074	0.479716	0.436467				NDUFC1	1.98259	0.199647	0.0474128	0.49081	0.527378	0.472529
		CHSY3	0.0247917	19.5809	0.980221	1	0.000422833	0				SEC61A1	1.66936	0.253751	0.095045	0.635016	0.340591	0.307818				SS18	4.39516	0.807284	1.1069e-05	0.000132817	0.26746	0.155673				SHOC2	2.5293	0.482081	0.0114289	0.150449	0.127281	0.0903926				PPM1M	1.98243	0.211977	0.0474314	0.49081	0.386167	0.331826
		ZNF572	0.0247917	20.2906	0.980221	1	0.000422833	0				CMPK1	1.66936	0.281443	0.095045	0.635016	0.321928	0.286645				VPS4B	4.39168	0.665032	1.1248e-05	0.000134835	0.32619	0.21372				CCNL1	2.52898	0.201289	0.0114394	0.150449	0.347991	0.306302				NME1	1.97975	0.280497	0.0477318	0.492686	0.283862	0.235176
		ANKDD1B	0.0247917	19.8782	0.980221	1	0.000422833	0				CTR9	1.66859	0.299511	0.0951984	0.635698	0.307154	0.275244				NUDCD2	4.39017	0.780501	1.13263e-05	0.000135642	0.276984	0.169745				MRPS24	2.52875	0.249168	0.0114471	0.150449	0.250875	0.211777				POLR2A	1.97854	0.245425	0.0478679	0.493512	0.353026	0.302345
		TIE1	0.0247917	19.6992	0.980221	1	0.000422833	0				BECN1	1.66581	0.292888	0.0957503	0.63801	0.278383	0.241042				SEC14L1	4.38745	0.643289	1.14687e-05	0.000137216	0.353175	0.251539				LTB	2.52824	0.269348	0.0114635	0.150505	0.300426	0.266529				SNRPD2	1.97833	0.081961	0.0478914	0.493512	0.880403	0.877052
		SLC35F3	0.0247917	19.9655	0.980221	1	0.000422833	0				DERL2	1.66348	0.235117	0.0962172	0.640433	0.371954	0.343648				ADK	4.38594	0.838128	1.15484e-05	0.000137903	0.264286	0.155673				PRRC2B	2.52755	0.357635	0.0114862	0.150644	0.166525	0.129132				FBXO5	1.96965	0.642027	0.0488786	0.501676	0.132565	0.0864322
		DACT1	0.0247917	19.515	0.980221	1	0.000422833	0				MKRN1	1.66174	0.224016	0.0965644	0.641913	0.374546	0.346906				GID8	4.38299	0.608815	1.17063e-05	0.000139519	0.384921	0.274406				RAD21	2.52626	0.197501	0.0115283	0.150744	0.334752	0.291839				POLA2	1.96959	0.804325	0.0488858	0.501676	0.115274	0.0703518
		ACOT1	0.0247917	20.0521	0.980221	1	0.000422833	0				ARMC10	1.66173	0.454495	0.0965678	0.641913	0.180664	0.140065				LRRC41	4.37433	1.05848	1.21806e-05	0.000144895	0.210317	0.103782				TGS1	2.5262	0.604898	0.0115302	0.150744	0.105154	0.0686983				RAD51	1.96854	0.951523	0.0490055	0.501905	0.0979827	0.0527638
		SALL4	0.0247917	19.9306	0.980221	1	0.000422833	0				RIOK1	1.65437	0.633511	0.0980518	0.649855	0.131934	0.0912052				VPS4A	4.36978	0.964279	1.24373e-05	0.000147806	0.234921	0.130167				SFMBT2	2.52494	0.589363	0.0115716	0.151061	0.111584	0.0754132				ACP1	1.96437	0.202288	0.0494866	0.504918	0.5	0.440536
		CMTM4	0.0247917	19.82	0.980221	1	0.000422833	0				MOB4	1.64941	0.438022	0.0990639	0.655163	0.187662	0.149837				GIMAP4	4.3618	0.467672	1.28997e-05	0.000153155	0.547619	0.435356				PBRM1	2.52473	0.496789	0.0115789	0.151061	0.124066	0.0872934				VPS37B	1.96309	0.278818	0.0496354	0.505716	0.318444	0.270352
		AHSP	0.0247917	19.7958	0.980221	1	0.000422833	0				NINJ1	1.6488	0.278887	0.099188	0.65521	0.33437	0.307818				ELAVL1	4.35985	0.636327	1.30152e-05	0.000154378	0.349206	0.235708				PLEKHA3	2.52386	0.646025	0.0116075	0.151276	0.0931442	0.0563017				NCOA7	1.963	0.346708	0.0496463	0.505716	0.208934	0.160637
		LONRF2	0.0247917	19.5303	0.980221	1	0.000422833	0				EMC10	1.6486	0.268657	0.0992294	0.65521	0.300674	0.260586				ECHDC1	4.35441	0.841388	1.33425e-05	0.000157958	0.255556	0.147757				HERC6	2.52307	0.823744	0.0116335	0.151456	0.0779196	0.0413223				ZRSR2	1.95782	0.355609	0.0502513	0.510621	0.226225	0.177387
		DIRAS3	0.0247917	19.6188	0.980221	1	0.000422833	0				CCS	1.64741	0.362261	0.0994745	0.655781	0.214878	0.174267				NHP2	4.35234	0.658609	1.3469e-05	0.000159304	0.33254	0.219877				IL6ST	2.51456	0.355727	0.0119182	0.154836	0.172388	0.135331				NDUFA3	1.9567	0.178562	0.0503823	0.511533	0.677233	0.620771
		C19orf33	0.0247917	19.1931	0.980221	1	0.000422833	0				RSRC2	1.64355	0.17165	0.100269	0.659614	0.497408	0.470684				ANKRD49	4.34977	0.962298	1.36279e-05	0.000160876	0.233333	0.127529				CENPK	2.51284	0.495046	0.0119762	0.155428	0.131064	0.0950413				PHYKPL	1.95498	0.183869	0.050585	0.513171	0.455331	0.393467
		XKR9	0.0247917	19.6446	0.980221	1	0.000422833	0				PAPSS1	1.64091	0.705534	0.100816	0.662482	0.12338	0.0830619				SF3B3	4.34948	0.865822	1.36463e-05	0.00016094	0.257143	0.153034				LIMA1	2.50399	0.536915	0.0122801	0.159205	0.107896	0.071281				NARF	1.95346	0.187535	0.0507649	0.513936	0.371758	0.312228
		LRRC75A	0.0232645	0.331224	0.981439	1	0.00845666	0.00809353				YAF2	1.63813	0.472284	0.101394	0.664548	0.192328	0.156352				TXNL1	4.3423	0.531937	1.41001e-05	0.00016582	0.444444	0.325418				IFIT5	2.50146	1.50865	0.0123682	0.160013	0.0539007	0.0180785				AKIRIN2	1.95331	0.220185	0.0507834	0.513936	0.517291	0.460302
		ADAMTSL4	0.0232422	1.44256	0.981457	1	0.000845666	0.00044964				GTPBP1	1.63763	0.522276	0.101499	0.664887	0.167703	0.130293				UBE2L6	4.33984	0.479025	1.42584e-05	0.000167523	0.534127	0.412489				CBWD5	2.49626	0.633825	0.0125509	0.162208	0.0971158	0.0609504				RNPEP	1.95133	0.348824	0.0510184	0.51588	0.21902	0.170519
		KCNG1	0.0232422	1.23933	0.981457	1	0.000845666	0.00044964				TWISTNB	1.63645	0.564744	0.101745	0.665527	0.145671	0.105863				CCDC115	4.3371	0.812725	1.44378e-05	0.00016947	0.268254	0.161829				ADGRG1	2.49552	0.318833	0.0125771	0.162377	0.16539	0.12655				UBE2D2	1.94938	0.116142	0.0512505	0.517409	0.795389	0.770352
		WWC1	0.0232422	1.14935	0.981457	1	0.000845666	0.00044964				RANGAP1	1.63603	0.295936	0.101833	0.665527	0.297045	0.26873				NOL8	4.33565	1.1182	1.45332e-05	0.000170428	0.203175	0.0985048				HSPA4	2.48846	0.318818	0.0128297	0.165466	0.172577	0.134814				DDB2	1.94936	0.289362	0.051253	0.517409	0.272334	0.222613
		NUAK1	0.0232422	1.57382	0.981457	1	0.000845666	0.00044964				GADD45G	1.63527	2.60646	0.101992	0.666005	0.0508035	0.00977199				SH3BGRL2	4.33449	6.98373	1.46095e-05	0.000171162	0.103968	0.00175901				PDE7A	2.48728	0.341097	0.0128725	0.165846	0.186856	0.150826				PARP14	1.949	0.237148	0.0512953	0.517415	0.324207	0.274372
		CUEDC1	0.0232422	1.08558	0.981457	1	0.000845666	0.00044964				SGK1	1.63405	2.04064	0.102249	0.667211	0.0585796	0.0179153				PSMA3	4.33101	0.584338	1.48429e-05	0.000173731	0.378571	0.264732				JAK1	2.48645	0.167706	0.0129025	0.16606	0.51357	0.467459				MPC2	1.94805	0.184323	0.0514087	0.517717	0.504323	0.461809
		SOX6	0.0232422	0.988778	0.981457	1	0.000845666	0.00044964				EPHA4	1.63145	0.791738	0.102794	0.668083	0.114308	0.0749186				KDELR2	4.32991	0.503561	1.49167e-05	0.000174432	0.493651	0.367634				TRANK1	2.48439	0.39774	0.0129775	0.166852	0.138913	0.101756				CCSER2	1.94401	0.211221	0.0518945	0.522185	0.459654	0.40804
		DGAT2	0.0232422	1.01761	0.981457	1	0.000845666	0.00044964				BCL9L	1.62952	0.686368	0.103203	0.669375	0.131674	0.0928339				COMMD8	4.32658	0.93815	1.51446e-05	0.000176858	0.234921	0.131047				FAM208A	2.47962	0.374257	0.0131522	0.168923	0.154043	0.117252				MCM2	1.94283	0.591568	0.0520366	0.522768	0.14121	0.0958124
		CPED1	0.0232422	1.11419	0.981457	1	0.000845666	0.00044964				TPGS1	1.62902	0.442424	0.10331	0.669375	0.202436	0.167752				GSTM1	4.32646	4.94476	1.51527e-05	0.000176858	0.107143	0.00527704				CD200R1	2.47831	0.530275	0.0132006	0.169369	0.121324	0.0857438				CBX3	1.94216	0.165635	0.0521173	0.523155	0.603746	0.562312
		MAP6D1	0.0232422	1.35147	0.981457	1	0.000845666	0.00044964				ACSF3	1.62604	0.621953	0.103942	0.670971	0.136081	0.0977199				SUCLG1	4.32445	0.73507	1.52915e-05	0.000178309	0.292063	0.183817				ST3GAL1	2.47448	0.247219	0.0133429	0.170613	0.226099	0.18595				HNRNPH3	1.93492	0.192267	0.0530002	0.529771	0.507205	0.446231
		TNS2	0.0232422	1.37325	0.981457	1	0.000845666	0.00044964				TLE3	1.62479	0.371429	0.104207	0.671983	0.229393	0.190554				EIF3J	4.32247	0.613413	1.54294e-05	0.000179628	0.351587	0.238347				PAM	2.47422	0.391107	0.0133526	0.170613	0.136454	0.0991736				SLC25A45	1.93457	0.53899	0.0530437	0.529771	0.144092	0.0976549
		LRRC32	0.0232422	0.960765	0.981457	1	0.000845666	0.00044964				PLEKHO1	1.62178	0.5366	0.104851	0.674078	0.159927	0.123779				UBL7	4.32217	0.92815	1.54501e-05	0.000179628	0.234921	0.128408				PRPF40A	2.47035	0.216083	0.0134981	0.172295	0.280189	0.239153				ABCB1	1.93448	0.55697	0.0530539	0.529771	0.135447	0.0896147
		GLIS1	0.0232422	1.12889	0.981457	1	0.000845666	0.00044964				CHMP2A	1.62175	0.256976	0.104858	0.674078	0.309487	0.273616				LRIF1	4.31703	0.82428	1.58143e-05	0.000183543	0.269841	0.165347				ROCK1	2.46747	0.189934	0.0136072	0.173509	0.336548	0.292872				CAMTA1	1.93425	0.221515	0.0530821	0.529771	0.329971	0.274539
		FOXC1	0.0232422	1.69802	0.981457	1	0.000845666	0.00044964				BOD1L1	1.62025	0.540616	0.105179	0.675605	0.164075	0.127036				EML4	4.31502	0.393452	1.59588e-05	0.000185047	0.761111	0.657872				GRAMD1B	2.46695	0.694232	0.013627	0.173583	0.0840662	0.0480372				SMC2	1.93396	0.402895	0.053118	0.529771	0.18732	0.140201
		DNAH6	0.0232422	1.25209	0.981457	1	0.000845666	0.00044964				TMEM155	1.62013	2.25839	0.105204	0.675605	0.0505443	0.00977199				MRPL22	4.30905	0.745987	1.63956e-05	0.000189581	0.280952	0.172383				AKAP13	2.46546	0.185801	0.0136839	0.174129	0.404634	0.363636				TIMM13	1.93099	0.317895	0.0534843	0.532163	0.253602	0.207705
		RSPH14	0.0232422	1.82183	0.981457	1	0.000845666	0.00044964				LPGAT1	1.61897	0.931096	0.105454	0.676508	0.0896838	0.0488599				CDC40	4.30678	0.891476	1.65651e-05	0.000191363	0.251587	0.150396				TMEM259	2.46267	0.437677	0.0137905	0.175306	0.126809	0.0903926				FASN	1.93093	0.760764	0.053492	0.532163	0.116715	0.0725293
		MCEMP1	0.0232422	1.94158	0.981457	1	0.000845666	0.00044964				GTF2A2	1.61788	0.191645	0.105689	0.677318	0.437273	0.415309				CHMP2A	4.30409	0.69264	1.67676e-05	0.000193342	0.307937	0.197889				TXNL4A	2.46083	0.355567	0.0138617	0.175851	0.161135	0.124483				UQCRH	1.92875	0.151512	0.053762	0.534048	0.74928	0.71206
		SCT	0.0232422	1.31143	0.981457	1	0.000845666	0.00044964				CHKA	1.61693	2.3719	0.105893	0.677639	0.0518403	0.0114007				C19orf53	4.29487	0.434316	1.74798e-05	0.000200994	0.628571	0.504837				TEX30	2.45918	0.440221	0.0139256	0.176481	0.123215	0.0867769				CDC45	1.9251	0.941959	0.0542167	0.537401	0.0951009	0.0505863
		PAX9	0.0232422	1.02886	0.981457	1	0.000845666	0.00044964				TPRKB	1.61666	0.439172	0.105951	0.677639	0.20114	0.167752				GOLGA4	4.28978	0.557353	1.78847e-05	0.000205459	0.400794	0.288478				PHF3	2.45847	0.264412	0.0139532	0.176501	0.179669	0.140496				CPSF7	1.92507	0.268576	0.0542207	0.537401	0.244957	0.194975
		ENOX1	0.0232422	1.80299	0.981457	1	0.000845666	0.00044964				BRWD1	1.61641	0.308316	0.106005	0.677639	0.262571	0.226384				PSMD3	4.28875	0.807483	1.79682e-05	0.000206227	0.264286	0.159191				NFKBIB	2.4584	0.32483	0.0139556	0.176501	0.175414	0.13843				BLVRA	1.92472	0.330209	0.054265	0.537401	0.223343	0.176382
		PLN	0.0232422	1.49037	0.981457	1	0.000845666	0.00044964				ZNF326	1.61446	0.451826	0.106428	0.679593	0.203992	0.172638				CCR4	4.28828	1.67388	1.80064e-05	0.000206475	0.157937	0.0580475				GNA13	2.45686	0.352136	0.0140156	0.177079	0.147329	0.110021				TRPT1	1.92465	0.286836	0.0542728	0.537401	0.291066	0.245394
		NXN	0.0232422	2.01108	0.981457	1	0.000845666	0.00044964				PSENEN	1.6112	0.369147	0.107137	0.682717	0.234837	0.205212				ERLEC1	4.28615	0.750097	1.81797e-05	0.000208269	0.280159	0.173263				WDR82	2.45573	0.317239	0.0140598	0.177154	0.158487	0.120351				HMOX1	1.92235	0.951402	0.0545618	0.539401	0.0965418	0.0522613
		SEMA6C	0.0232199	1.29221	0.981475	1	0.000845666	0.00044964				SSSCA1	1.60828	0.516697	0.107773	0.68536	0.165111	0.127036				PDE4A	4.28358	0.912842	1.83911e-05	0.000210109	0.223016	0.116095				LRRC8C	2.45561	0.578329	0.0140644	0.177154	0.109787	0.0743802				AFAP1	1.92105	0.707082	0.0547259	0.540592	0.122478	0.0777219
		C1orf115	0.0232199	0.954148	0.981475	1	0.000845666	0.00044964				CRTAM	1.60556	0.49885	0.108371	0.688458	0.177553	0.138436				TXNDC15	4.28358	0.730417	1.83911e-05	0.000210109	0.296825	0.191733				TNKS2	2.45202	0.401705	0.0142055	0.178677	0.143641	0.107438				APOBEC3H	1.91972	0.290038	0.0548929	0.54155	0.272334	0.221776
		CLDN5	0.0232199	0.884722	0.981475	1	0.000845666	0.00044964				CXorf56	1.60384	1.22323	0.108749	0.689709	0.0754277	0.0358306				CBWD2	4.2816	0.808359	1.85555e-05	0.000211793	0.260317	0.156552				ZNF106	2.45144	0.430612	0.0142285	0.178677	0.132671	0.0965909				TOP2A	1.91959	0.596546	0.0549101	0.54155	0.134006	0.0891122
		SOWAHD	0.0232199	0.804689	0.981475	1	0.000845666	0.00044964				AKR1B1	1.60367	0.300322	0.108786	0.689709	0.283826	0.249186				FDPS	4.27929	0.831041	1.87487e-05	0.000213801	0.259524	0.156552				NIN	2.44598	0.333946	0.0144459	0.181223	0.169456	0.132748				MPLKIP	1.91896	0.251736	0.0549892	0.541899	0.318444	0.269514
		LRG1	0.0232199	0.83637	0.981475	1	0.000845666	0.00044964				ZNF622	1.60356	0.340175	0.108812	0.689709	0.24339	0.213355				GRSF1	4.27882	0.538057	1.87886e-05	0.000214059	0.412698	0.297274				GPR137B	2.44505	0.380274	0.0144833	0.18151	0.142317	0.105888				HIST1H2AC	1.91672	0.446601	0.0552734	0.544268	0.168588	0.122948
		ITGAD	0.0232199	0.907613	0.981475	1	0.000845666	0.00044964				LRRC41	1.60275	0.424165	0.10899	0.689709	0.191291	0.156352				MRPS15	4.27835	0.661553	1.88286e-05	0.000214206	0.312698	0.204046				PPP4R3A	2.43951	0.273456	0.0147071	0.183882	0.173712	0.134814				CUEDC2	1.91496	0.214249	0.0554977	0.546043	0.367435	0.310385
		TEX22	0.0232199	0.900029	0.981475	1	0.000845666	0.00044964				TMEM59	1.60263	0.121138	0.109016	0.689709	0.822447	0.798046				NCDN	4.27826	1.39157	1.8836e-05	0.000214206	0.174603	0.0729991				SH3GLB1	2.43891	0.187898	0.0147315	0.183882	0.299574	0.256715				PSMB5	1.91294	0.324297	0.0557561	0.548031	0.240634	0.194305
		ARRDC4	0.0232199	0.840516	0.981475	1	0.000845666	0.00044964				NDUFB6	1.59661	0.155626	0.110353	0.695355	0.50648	0.490228				NSA2	4.2733	0.451012	1.92606e-05	0.000218833	0.544444	0.432718				NXT1	2.4389	0.177465	0.0147319	0.183882	0.286809	0.243285				R3HDM1	1.91079	0.299773	0.0560316	0.549552	0.25072	0.203015
		FOXP2	0.0231976	0.187407	0.981493	1	0.000845666	0.00044964				GIMAP5	1.59577	0.512392	0.110541	0.696185	0.150337	0.110749				VPS28	4.27046	0.480369	1.95072e-05	0.000221433	0.506349	0.397537				PIK3R1	2.43012	0.216415	0.0150939	0.188089	0.282931	0.242769				MAD2L2	1.90712	0.199696	0.0565049	0.553333	0.425072	0.378559
		SLC25A35	0.022852	0.488626	0.981768	1	0.00887949	0.00854317				SMU1	1.59491	0.319411	0.110733	0.696715	0.275531	0.2443				MKKS	4.26594	1.26329	1.99065e-05	0.000225759	0.184921	0.0835532				FOXN2	2.42999	0.379899	0.0150993	0.188089	0.143073	0.106405				CNPY3	1.90711	0.194655	0.0565062	0.553333	0.4683	0.415913
		DCLRE1A	0.0228075	0.431841	0.981804	1	0.00887949	0.00854317				UBL5	1.59228	0.0637386	0.111321	0.698969	0.922499	0.920195				CD84	4.26337	0.895448	2.01371e-05	0.000228165	0.246825	0.14336				SIAH2	2.42954	0.508807	0.0151178	0.188131	0.118771	0.0836777				CISH	1.90621	0.49687	0.0566224	0.554033	0.20317	0.162312
		FAM86C1	0.0226514	0.334072	0.981928	1	0.00887949	0.00854317				GCDH	1.59196	0.430588	0.111393	0.699066	0.182478	0.141694				CRBN	4.25929	0.707952	2.05079e-05	0.000232155	0.303175	0.19701				ARMCX3	2.42662	0.396275	0.0152401	0.189463	0.139953	0.103822				MYO1E	1.9053	0.468149	0.0567415	0.554761	0.157061	0.111725
		ARVCF	0.021715	1.15171	0.982675	1	0.0012685	0.000899281				MRPS22	1.58922	0.373604	0.112011	0.701005	0.223691	0.190554				GNG4	4.25867	3.40884	2.05649e-05	0.000232588	0.113492	0.0131926				GCHFR	2.42509	0.371053	0.0153047	0.189999	0.146761	0.110537				PRDX4	1.90138	0.374359	0.0572525	0.559316	0.214697	0.168174
		ALOXE3	0.021715	0.834959	0.982675	1	0.0012685	0.000899281				PSMC4	1.58909	0.184166	0.112041	0.701005	0.499741	0.47557				POLR2F	4.25621	0.51319	2.07917e-05	0.000234849	0.433333	0.322779				SMAP2	2.42487	0.340667	0.0153139	0.189999	0.150733	0.113636				DSN1	1.90026	0.5687	0.0573986	0.560303	0.126801	0.081742
		IDO1	0.021715	1.00129	0.982675	1	0.0012685	0.000899281				LBR	1.58806	0.235833	0.112273	0.702102	0.370918	0.34202				IFNAR2	4.2561	0.820963	2.08027e-05	0.000234849	0.265079	0.16095				MPPE1	2.42411	0.492951	0.015346	0.190207	0.11253	0.0769628				FAM192A	1.89875	0.257963	0.0575972	0.561518	0.278098	0.229313
		NAPSA	0.021715	1.10066	0.982675	1	0.0012685	0.000899281				ZBTB20	1.58707	1.0015	0.112498	0.702401	0.0821669	0.0423453				SNX6	4.25403	0.507507	2.09959e-05	0.0002366	0.459524	0.346526				UBE2R2	2.42276	0.456217	0.0154032	0.190726	0.121891	0.0862603				MVB12B	1.89863	0.308475	0.0576136	0.561518	0.275216	0.230318
		CD34	0.021715	1.22891	0.982675	1	0.0012685	0.000899281				CDIP1	1.58685	0.728986	0.112547	0.702401	0.114826	0.0765472				TVP23B	4.25258	1.07953	2.11322e-05	0.000237919	0.211905	0.110818				ADAM19	2.42166	0.613638	0.0154497	0.191111	0.0976832	0.0625				SP110	1.89688	0.20552	0.0578444	0.563324	0.497118	0.452596
		MAP10	0.021715	0.928943	0.982675	1	0.0012685	0.000899281				SAR1A	1.58488	0.275363	0.112994	0.70448	0.294194	0.257329				SIPA1L1	4.25205	1.03543	2.11825e-05	0.000238269	0.215873	0.114336				PM20D2	2.41986	1.19968	0.0155267	0.191872	0.0560757	0.0211777				ABT1	1.89602	0.237796	0.0579573	0.563981	0.353026	0.300335
		MAK	0.021715	1.26215	0.982675	1	0.0012685	0.000899281				GARS	1.58449	0.325652	0.113082	0.704674	0.272162	0.247557				TBCA	4.25178	0.467268	2.12076e-05	0.000238336	0.553968	0.437115				PDCD6	2.41925	0.182838	0.0155524	0.191998	0.36331	0.319731				UGP2	1.89505	0.262594	0.0580856	0.564307	0.332853	0.288777
		PXDC1	0.021715	0.690598	0.982675	1	0.0012685	0.000899281				MLEC	1.58286	0.261787	0.113453	0.70603	0.32141	0.288274				PIGT	4.24939	0.755501	2.14355e-05	0.000240679	0.283333	0.180299				ZNF644	2.416	0.246162	0.0156919	0.193529	0.213144	0.174587				NSF	1.89467	0.400611	0.0581367	0.564307	0.182997	0.137688
		WBP2NL	0.021715	1.02788	0.982675	1	0.0012685	0.000899281				WDR43	1.58229	0.712701	0.113584	0.70603	0.12338	0.0863192				WDR18	4.24912	0.91875	2.1461e-05	0.000240747	0.236508	0.133685				ARID1B	2.4147	0.512134	0.0157484	0.194032	0.114232	0.0790289				IFIT2	1.89439	0.95431	0.0581726	0.564307	0.106628	0.0634841
		SNX32	0.021715	0.863747	0.982675	1	0.0012685	0.000899281				ZNF749	1.58059	0.835956	0.113972	0.708089	0.101607	0.0635179				ARFGAP2	4.2488	0.840127	2.14921e-05	0.000240879	0.257143	0.153914				SPG7	2.41294	0.420032	0.0158246	0.194777	0.125296	0.0893595				YEATS4	1.89039	0.338788	0.0587055	0.568587	0.220461	0.174874
		ADGRB1	0.021715	1.20425	0.982675	1	0.0012685	0.000899281				TAX1BP1	1.57562	0.117812	0.115112	0.713387	0.60394	0.584691				VTA1	4.24756	0.88249	2.16115e-05	0.000241998	0.238095	0.134565				DDX46	2.41238	0.2203	0.0158488	0.194882	0.260426	0.222107				N4BP2L1	1.88659	0.259606	0.0592158	0.572189	0.270893	0.222446
		SLC22A17	0.0216927	0.65158	0.982693	1	0.0012685	0.000899281				SYNM	1.57251	0.824	0.115832	0.716207	0.102125	0.0635179				PLRG1	4.24652	1.15596	2.17115e-05	0.000242898	0.195238	0.0932278				HSBP1	2.41042	0.237948	0.0159341	0.195574	0.239054	0.20093				CENPK	1.88444	0.35395	0.0595054	0.573728	0.20317	0.156784
		L3MBTL4	0.0216927	0.604868	0.982693	1	0.0012685	0.000899281				GLA	1.56965	0.393062	0.116496	0.71909	0.221358	0.185668				BST2	4.23807	0.480374	2.25449e-05	0.000251542	0.526984	0.40985				ZRANB2	2.41	0.312113	0.0159524	0.195574	0.161797	0.124483				TMEM208	1.88438	0.233578	0.0595138	0.573728	0.321326	0.269849
		B3GALT2	0.0216927	0.750836	0.982693	1	0.0012685	0.000899281				ARL4A	1.5694	0.72389	0.116555	0.719095	0.118714	0.0814332				RBBP4	4.23668	0.532776	2.26848e-05	0.000252875	0.423016	0.311346				GALM	2.40747	0.24335	0.0160633	0.19674	0.251726	0.21436				POC1A	1.88237	1.20548	0.0597863	0.574569	0.0850144	0.0422111
		SLC26A1	0.0216927	0.982435	0.982693	1	0.0012685	0.000899281				SLFN12L	1.56837	0.388285	0.116794	0.720212	0.21747	0.184039				SARAF	4.23562	0.221738	2.27925e-05	0.00025362	0.998413	0.987687				NUP98	2.40655	0.318953	0.016104	0.197043	0.167187	0.130682				FAM32A	1.88194	0.225374	0.0598443	0.574681	0.357349	0.31273
		FMNL2	0.0216927	0.947336	0.982693	1	0.0012685	0.000899281				STX5	1.56735	0.269817	0.117034	0.720815	0.282271	0.252443				ATP6V0B	4.23319	0.44532	2.30395e-05	0.000256139	0.590476	0.459103				TMEM154	2.40369	0.752583	0.0162307	0.198203	0.0821749	0.0475207				DHRSX	1.8816	0.365226	0.059891	0.574685	0.191643	0.145561
		CNTD1	0.0216927	0.648548	0.982693	1	0.0012685	0.000899281				METTL8	1.56637	0.8566	0.117262	0.721304	0.102903	0.0651466				IFI35	4.23231	0.898934	2.31306e-05	0.000256921	0.22619	0.121372				INPP4B	2.4031	0.21163	0.0162567	0.198311	0.266099	0.226756				KDM5B	1.88124	0.342595	0.0599392	0.574703	0.240634	0.198157
		ZNF300	0.0216927	0.845658	0.982693	1	0.0012685	0.000899281				CCNL1	1.56487	0.162132	0.117613	0.72237	0.524365	0.511401				CREBZF	4.22536	0.635698	2.38556e-05	0.0002645	0.347619	0.240985				CKAP2	2.40263	0.319204	0.0162776	0.198311	0.177021	0.141529				BIN1	1.87966	0.181247	0.0601549	0.575949	0.658501	0.600168
		GPC2	0.0216704	0.726458	0.982711	1	0.0012685	0.000899281				TWF1	1.55962	0.488594	0.118849	0.728539	0.16226	0.125407				GRWD1	4.22507	1.10449	2.38869e-05	0.000264611	0.196032	0.0941073				ZFP91	2.40241	0.606823	0.0162875	0.198311	0.0968322	0.0619835				DDX3X	1.8796	0.169688	0.060162	0.575949	0.567723	0.518425
		BCL7A	0.0216704	0.761733	0.982711	1	0.0012685	0.000899281				OTULIN	1.5586	0.370904	0.119092	0.729173	0.225765	0.193811				UBE2E3	4.22457	0.674247	2.39402e-05	0.000264966	0.312698	0.204046				LSM3	2.40146	0.231102	0.0163297	0.19863	0.24539	0.207128				ACAA1	1.87823	0.212417	0.0603499	0.576858	0.342939	0.288442
		MPEG1	0.0216481	0.525621	0.982729	1	0.0012685	0.000899281				LMBR1L	1.55819	0.458722	0.119188	0.729173	0.170295	0.13355				CXCR3	4.22335	0.509068	2.40694e-05	0.000266157	0.498413	0.406332				ANKRD11	2.39963	0.258058	0.0164115	0.199075	0.189693	0.151343				URM1	1.87551	0.238139	0.0607229	0.57894	0.350144	0.30335
		VWDE	0.0216481	0.581368	0.982729	1	0.0012685	0.000899281				SNRPD3	1.55764	0.133041	0.119319	0.729217	0.645671	0.625407				GFI1	4.21939	1.4175	2.4496e-05	0.000270393	0.166667	0.0659631				MOB4	2.39921	0.212097	0.0164305	0.199075	0.272624	0.233471				CHCHD1	1.87528	0.25702	0.0607544	0.57894	0.299712	0.253601
		PCDH9	0.0216481	0.621678	0.982729	1	0.0012685	0.000899281				PIH1D1	1.55523	0.338289	0.119891	0.732033	0.228875	0.192182				GNG5	4.21715	0.395426	2.47411e-05	0.000272614	0.725397	0.613017				GLS	2.39826	0.21654	0.0164732	0.199398	0.214468	0.17407				NDUFB5	1.87292	0.204503	0.061079	0.579773	0.387608	0.334673
		ESAM	0.0216258	0.298423	0.982746	1	0.0012685	0.000899281				GNG4	1.55195	1.32541	0.120674	0.735728	0.069466	0.0309446				HIST1H2AC	4.21715	0.855959	2.47411e-05	0.000272614	0.278571	0.185576				BIRC6	2.39566	0.266886	0.0165906	0.200623	0.201797	0.164256				SARDH	1.87261	0.448599	0.0611222	0.579773	0.175793	0.133333
		CBX5	0.0212914	0.285659	0.983013	1	0.0849894	0.0890288				ZNF451	1.5505	0.512325	0.121021	0.736756	0.167444	0.13355				GZMB	4.21685	0.366551	2.47736e-05	0.000272729	0.661905	0.671944				CDK17	2.38933	0.245822	0.016879	0.203912	0.202459	0.164256				PSMD7	1.86492	0.186097	0.0621929	0.586425	0.479827	0.430151
		XRCC2	0.0202101	1.12838	0.983876	1	0.00169133	0.00134892				PER1	1.54808	0.578851	0.121603	0.73885	0.14619	0.110749				MTERF4	4.21597	1.03967	2.48711e-05	0.00027356	0.213492	0.112577				MSL3	2.38685	0.3779	0.0169933	0.205093	0.137494	0.101756				PLEKHJ1	1.86489	0.218298	0.0621972	0.586425	0.383285	0.335008
		ZNF396	0.0202101	0.755292	0.983876	1	0.00169133	0.00134892				CBR1	1.53988	0.457712	0.123588	0.748712	0.168999	0.131922				TOLLIP	4.2131	0.801435	2.5189e-05	0.000276811	0.257143	0.150396				CNOT4	2.38471	0.327867	0.0170924	0.205881	0.15253	0.116219				SNRPF	1.86486	0.170851	0.0622016	0.586425	0.528818	0.49598
		LEAP2	0.0202101	1.00694	0.983876	1	0.00169133	0.00134892				DMAP1	1.53916	0.604159	0.123765	0.749415	0.120529	0.0830619				OXCT1	4.21	0.816756	2.55374e-05	0.000280392	0.255556	0.150396				GTF3C6	2.38437	0.214997	0.0171083	0.205881	0.27253	0.233471				ARPC4	1.8641	0.154154	0.0623084	0.586688	0.70317	0.666332
		ZNF70	0.0201878	0.558183	0.983894	1	0.00169133	0.00134892				PIKFYVE	1.53861	0.591204	0.123901	0.749777	0.12649	0.0879479				SURF2	4.20796	0.709185	2.57689e-05	0.000282369	0.307143	0.204925				RAD23B	2.38366	0.521331	0.0171416	0.206081	0.107139	0.072314				TESPA1	1.86382	0.422169	0.0623464	0.586688	0.190202	0.146734
		ATAD3C	0.0201878	1.13898	0.983894	1	0.00169133	0.00134892				PPIG	1.5377	0.163271	0.124123	0.749777	0.483929	0.469055				TRIAP1	4.20781	0.858499	2.57858e-05	0.000282369	0.24127	0.136324				UVRAG	2.38161	0.333991	0.0172373	0.206831	0.134752	0.0981405				ERICH1	1.86232	0.266771	0.0625576	0.587994	0.298271	0.251256
		RAMP1	0.0201655	0.60149	0.983911	1	0.00169133	0.00134892				ZBTB24	1.53103	0.884626	0.125761	0.757068	0.0870918	0.0488599				EMC10	4.20757	0.658784	2.58127e-05	0.000282415	0.321429	0.2146				FASLG	2.38123	0.201372	0.0172549	0.206843	0.299007	0.259814				SNRNP27	1.86177	0.303862	0.0626354	0.58828	0.257925	0.213903
		CXCL3	0.0201432	0.619627	0.983929	1	0.00169133	0.00134892				NELL2	1.5305	0.225294	0.125894	0.757135	0.401503	0.371336				NDUFS2	4.20548	0.791125	2.60534e-05	0.000284797	0.268254	0.165347				CCND2	2.38039	0.171186	0.0172944	0.207116	0.4174	0.369835				MRFAP1	1.86023	0.189111	0.0628533	0.589431	0.45245	0.39397
		SAXO2	0.0201432	0.670951	0.983929	1	0.00169133	0.00134892				LUZP1	1.52947	0.549405	0.126148	0.758295	0.158113	0.123779				DDRGK1	4.2029	0.760767	2.63512e-05	0.000287798	0.274603	0.170624				EZH2	2.37915	0.469071	0.0173528	0.207603	0.11792	0.0831612				SAMD9	1.85732	0.239404	0.0632656	0.591512	0.342939	0.303015
		FCRL5	0.020121	0.477097	0.983947	1	0.00169133	0.00134892				RNF40	1.52839	0.364928	0.126415	0.759415	0.212286	0.177524				UBE2D1	4.19998	0.821047	2.6694e-05	0.000291144	0.262698	0.16095				COPA	2.37881	0.307398	0.0173686	0.207603	0.172577	0.136364				MPHOSPH9	1.85673	0.312555	0.0633502	0.591857	0.237752	0.19397
		LEMD1	0.0200987	0.597641	0.983965	1	0.00169133	0.00134892				HERPUD1	1.52615	0.139227	0.126971	0.761032	0.710472	0.692182				DNAJC19	4.19989	0.735305	2.67044e-05	0.000291144	0.28254	0.182938				ARL3	2.37693	0.367379	0.0174575	0.20838	0.152624	0.117252				NEDD8	1.85533	0.156579	0.0635492	0.59327	0.74928	0.700168
		NEURL1	0.0200987	0.465986	0.983965	1	0.00169133	0.00134892				MN1	1.52222	2.06077	0.127955	0.764709	0.0526179	0.014658				RAB11B	4.19909	0.485605	2.67987e-05	0.000291915	0.484127	0.381706				GALNT1	2.37672	0.41204	0.0174672	0.20838	0.120851	0.0852273				PSMA5	1.85415	0.155091	0.0637175	0.594072	0.67147	0.624456
		WDR78	0.0200987	0.40245	0.983965	1	0.00169133	0.00134892				MAP9	1.51798	1.15076	0.12902	0.769594	0.0692068	0.0309446				PABPC1	4.19661	0.231271	2.7094e-05	0.000294873	0.984127	0.966579				TRAF4	2.37473	0.347385	0.0175617	0.209307	0.138534	0.102273				LMO4	1.85406	0.291866	0.0637309	0.594072	0.266571	0.222278
		UNC45B	0.0200764	0.25322	0.983982	1	0.00169133	0.00134892				FAM173A	1.51719	0.501538	0.12922	0.770414	0.150855	0.114007				SYTL3	4.19227	0.38346	2.76182e-05	0.000300314	0.792857	0.693931				TBC1D1	2.37381	0.279714	0.0176056	0.209628	0.179291	0.142045				CCND3	1.85331	0.146562	0.0638384	0.594626	0.670029	0.626968
		ITGA9	0.0200764	0.625777	0.983982	1	0.00169133	0.00134892				AURKAIP1	1.51623	0.154384	0.129462	0.771117	0.572576	0.54886				LIMD2	4.18999	0.352724	2.78966e-05	0.000302811	0.73254	0.655233				TSPAN13	2.37321	1.59247	0.0176342	0.209767	0.0523877	0.018595				AHR	1.85149	0.247178	0.0640986	0.596155	0.285303	0.239531
		TMEM63C	0.0200095	0.191211	0.984036	1	0.00169133	0.00134892				WHAMM	1.51438	0.297965	0.129931	0.773419	0.267496	0.236156				SNRNP40	4.18845	0.705325	2.80861e-05	0.000304602	0.293651	0.189974				RNF138	2.37003	0.216603	0.0177869	0.211179	0.233381	0.193698				KHDC1	1.85053	0.778997	0.0642365	0.596711	0.0893372	0.0455611
		AIFM2	0.0199537	0.542042	0.98408	1	0.010148	0.00989209				NABP1	1.51421	0.629803	0.129973	0.773419	0.114567	0.0765472				MLF2	4.18822	0.484688	2.81154e-05	0.000304653	0.490476	0.371152				C16orf87	2.36862	0.674405	0.0178546	0.211781	0.0943735	0.0604339				CLEC2B	1.85041	0.110098	0.0642546	0.596711	0.818444	0.80938
		RIBC2	0.0187275	0.533741	0.985058	1	0.00211416	0.00179856				CSNK1G2	1.51067	0.443306	0.130872	0.777299	0.174184	0.140065				FRG1	4.18739	0.580188	2.8218e-05	0.000305498	0.365873	0.255057				PNRC2	2.36789	0.186062	0.01789	0.211998	0.307518	0.266012				SMCO4	1.84844	0.550886	0.0645388	0.598903	0.154179	0.111893
		TET1	0.0187275	0.725124	0.985058	1	0.00211416	0.00179856				SMAD3	1.51066	0.531863	0.130876	0.777299	0.134007	0.0977199				EIF3G	4.18532	0.408426	2.84762e-05	0.000308025	0.727778	0.605101				KMT2A	2.36649	0.229185	0.0179575	0.212594	0.235839	0.198864				IL6ST	1.84736	0.288322	0.0646956	0.599014	0.226225	0.178392
		ZFHX2	0.0187275	0.996669	0.985058	1	0.00211416	0.00179856				SCCPDH	1.50899	0.792565	0.131301	0.778334	0.105754	0.0700326				OS9	4.18384	0.580034	2.86621e-05	0.000309765	0.371429	0.255057				CEP350	2.36543	0.263785	0.018009	0.213001	0.185059	0.148244				PABPC4	1.84736	0.265063	0.0646956	0.599014	0.246398	0.197487
		MEST	0.0187052	0.726293	0.985076	1	0.00211416	0.00179856				UPP1	1.50633	0.289259	0.131982	0.781607	0.283307	0.254072				MAP1LC3A	4.17613	0.753945	2.96508e-05	0.000319894	0.274603	0.171504				PRPF6	2.36073	0.353873	0.0182388	0.215308	0.147991	0.112603				HELLS	1.84646	0.413102	0.0648256	0.599769	0.162824	0.11809
		MARCH1	0.0187052	0.77885	0.985076	1	0.00211416	0.00179856				CTC1	1.50372	1.01203	0.132652	0.783723	0.0795749	0.0423453				PEX3	4.17483	1.28659	2.98207e-05	0.000321447	0.175397	0.0756376				CEBPD	2.35997	1.42741	0.0182764	0.215491	0.0548463	0.0211777				PHB	1.84368	0.194839	0.0652303	0.602658	0.425072	0.372194
		NIPAL4	0.0186607	0.889011	0.985112	1	0.00211416	0.00179856				SERPINH1	1.50204	1.12097	0.133086	0.785165	0.0857957	0.0488599				MAST4	4.17397	1.4447	2.99332e-05	0.000322309	0.168254	0.0703606				TM2D1	2.35971	0.268575	0.018289	0.215491	0.202459	0.166322				NAPA	1.84329	0.173578	0.0652866	0.602687	0.56196	0.509548
		PPP5D1	0.0186384	0.553285	0.98513	1	0.00211416	0.00179856				STAM	1.49656	0.353327	0.134509	0.792427	0.208398	0.175896				TOX4	4.17383	0.626093	2.99526e-05	0.000322309	0.346032	0.240985				PLEKHA2	2.35539	0.287693	0.0185033	0.217603	0.182979	0.146694				CNPY2	1.84185	0.218998	0.0654968	0.602949	0.400576	0.353769
		FLT1	0.0172226	0.891339	0.986259	1	0.002537	0.0022482				USPL1	1.49573	0.8177	0.134724	0.792991	0.0927942	0.0553746				TSR2	4.16851	0.850274	3.06601e-05	0.000329066	0.246825	0.148637				NPEPPS	2.35325	0.370052	0.0186101	0.218444	0.151868	0.117252				EIF2B1	1.84176	0.290448	0.0655105	0.602949	0.24928	0.204523
		CDC42EP2	0.0171558	0.326776	0.986312	1	0.002537	0.0022482				AAMP	1.4957	0.195364	0.134732	0.792991	0.389839	0.37785				WDR61	4.16679	1.09518	3.08914e-05	0.000331104	0.198413	0.0993843				SEC11A	2.35279	0.17274	0.0186331	0.218507	0.434137	0.394628				TMPO	1.84145	0.230137	0.0655563	0.602949	0.371758	0.330821
		C2	0.0171558	0.568564	0.986312	1	0.002537	0.0022482				NASP	1.49521	0.198642	0.13486	0.793364	0.436496	0.407166				PRPF4	4.1667	1.23952	3.09034e-05	0.000331104	0.184921	0.0853122				SUPT6H	2.35046	0.506478	0.0187504	0.219675	0.113664	0.0795455				TMEM160	1.84136	0.192531	0.0655685	0.602949	0.498559	0.445226
		C19orf73	0.0171112	0.515677	0.986348	1	0.002537	0.0022482				RCOR1	1.49371	1.11428	0.135251	0.794534	0.0759461	0.0390879				BTN3A3	4.16313	0.596501	3.13916e-05	0.000336044	0.361111	0.255057				BIN1	2.34832	0.175015	0.0188584	0.220732	0.364444	0.323347				PNRC2	1.8411	0.200607	0.0656067	0.602949	0.478386	0.432496
		FAM72B	0.017022	0.358231	0.986419	1	0.002537	0.0022482				PPP1R15B	1.49163	0.486642	0.135797	0.79699	0.160446	0.125407				DPY30	4.16008	0.74407	3.18129e-05	0.000340261	0.270635	0.165347				RWDD1	2.33891	0.182193	0.0193399	0.22596	0.299574	0.257748				LMNB2	1.84026	0.340672	0.0657304	0.60364	0.182997	0.137018
		TRIO	0.0169774	0.422194	0.986455	1	0.002537	0.0022482				PIK3AP1	1.48988	1.07466	0.136257	0.799217	0.0730949	0.0358306				TOR1A	4.1574	0.838547	3.21895e-05	0.000343786	0.252381	0.153914				LAP3	2.33816	0.223956	0.0193789	0.226116	0.255414	0.219008				HSPA4	1.83901	0.263111	0.0659142	0.604057	0.311239	0.268509
		VSIG8	0.0156955	0.544789	0.987477	1	0.00295983	0.00269784				APH1A	1.48799	0.181034	0.136753	0.801292	0.459824	0.425081				ALG5	4.15734	1.29927	3.21979e-05	0.000343786	0.177778	0.0809147				IGBP1	2.33792	0.246673	0.0193913	0.226116	0.213806	0.177169				FDFT1	1.83895	0.211003	0.0659219	0.604057	0.465418	0.417085
		CYBB	0.0156955	0.446591	0.987477	1	0.00295983	0.00269784				ZNF83	1.48661	2.01625	0.137117	0.80173	0.0502851	0.0130293				SAFB	4.15577	0.635661	3.24193e-05	0.000345852	0.333333	0.233069				PSMD7	2.33682	0.204584	0.0194484	0.226569	0.235177	0.196281				ATG2A	1.83553	0.500635	0.0664279	0.606454	0.138329	0.0943049
		ACTRT3	0.0156732	0.415211	0.987495	1	0.00295983	0.00269784				SNRPC	1.48389	0.147149	0.137839	0.80403	0.443235	0.431596				LGALS8	4.15341	0.85784	3.27562e-05	0.000349146	0.25	0.150396				SPTY2D1	2.33392	0.381791	0.0195998	0.228119	0.139196	0.104339				SSH1	1.83469	0.458587	0.0665514	0.607135	0.167147	0.123953
		GRAMD4	0.0145027	0.356291	0.988429	1	0.0219873	0.0220324				CSNK2B	1.48338	0.546337	0.137973	0.804055	0.144375	0.109121				CXorf40B	4.14989	0.999591	3.32635e-05	0.000354249	0.205556	0.104661				NMI	2.33106	0.342729	0.01975	0.229447	0.153381	0.118285				HARS2	1.82831	0.501613	0.0675026	0.614908	0.144092	0.100335
		C11orf65	0.014302	0.585422	0.988589	1	0.00338266	0.00314748				TESPA1	1.48323	0.791883	0.138013	0.804055	0.101089	0.0651466				GALNT11	4.14945	0.617573	3.33279e-05	0.000354631	0.360317	0.262093				RBM7	2.33105	0.388711	0.0197509	0.229447	0.131915	0.0971074				MYDGF	1.82783	0.219924	0.0675746	0.615112	0.427954	0.389112
		KIF7	0.0142797	0.61536	0.988607	1	0.00338266	0.00314748				AUTS2	1.4824	0.37464	0.138233	0.804433	0.233022	0.201954				MAPRE1	4.13724	0.526895	3.51505e-05	0.000372427	0.403968	0.296394				PPP4C	2.32954	0.183848	0.0198302	0.230153	0.366525	0.330579				FHL3	1.82238	0.738471	0.068397	0.622142	0.108069	0.0658291
		ZNF443	0.0142129	0.55768	0.98866	1	0.00338266	0.00314748				C19orf66	1.48212	0.242303	0.138309	0.804499	0.319336	0.285016				G6PD	4.13033	0.68268	3.62247e-05	0.000383481	0.296032	0.189974				GNB1	2.32762	0.304123	0.0199322	0.231121	0.158582	0.122934				GID8	1.81438	0.198307	0.0696197	0.630951	0.39049	0.343049
		BAIAP2L1	0.0141683	0.479395	0.988696	1	0.00338266	0.00314748				SNRPN	1.48146	0.232785	0.138483	0.80476	0.345516	0.314332				NGDN	4.13	0.60782	3.62759e-05	0.000383696	0.327778	0.212841				SPAG7	2.3229	0.256343	0.0201844	0.233826	0.182506	0.145661				MGST3	1.81188	0.1752	0.0700054	0.632513	0.512968	0.456951
		DBNDD1	0.0139899	0.201329	0.988838	1	0.00338266	0.00314748				SLC25A33	1.47961	0.629328	0.138977	0.805767	0.117937	0.0814332				NSMCE1	4.1196	1.05401	3.7953e-05	0.000401092	0.211111	0.114336				UBE2D3	2.32113	0.158817	0.0202799	0.234713	0.733995	0.692149				RBBP8	1.81187	0.424944	0.070007	0.632513	0.154179	0.110385
		ARMCX4	0.0129755	0.564606	0.989647	1	0.0038055	0.00359712				USP36	1.47505	0.274641	0.140199	0.810709	0.296527	0.260586				TM2D2	4.11644	1.14063	3.84772e-05	0.000406286	0.190476	0.0914688				RRP7A	2.31974	0.294046	0.020355	0.235362	0.164444	0.128616				AIP	1.81157	0.159404	0.0700522	0.632513	0.616715	0.577219
		BTK	0.0129086	0.52075	0.989701	1	0.0038055	0.00359712				CHD3	1.47495	0.335128	0.140226	0.810709	0.204251	0.164495				SLC25A11	4.11186	1.19184	3.92487e-05	0.000414081	0.189683	0.0932278				PELI1	2.31618	0.326841	0.0205482	0.237376	0.15234	0.117252				HIST1H1B	1.80964	0.976646	0.0703508	0.633413	0.0994236	0.0582915
		LMNTD2	0.0129086	0.561075	0.989701	1	0.0038055	0.00359712				IL21R	1.47204	0.254691	0.14101	0.814106	0.307932	0.28013				DLD	4.11142	0.977982	3.93242e-05	0.000414524	0.211905	0.111697				LUC7L3	2.31519	0.170329	0.0206024	0.237781	0.319716	0.275826				NCAPG	1.80889	0.719529	0.0704674	0.634002	0.105187	0.0628141
		ATP13A4	0.012708	0.468122	0.989861	1	0.0038055	0.00359712				ANP32E	1.47051	0.344559	0.141424	0.815646	0.220321	0.187296				REST	4.10234	0.562374	4.08988e-05	0.000430391	0.386508	0.280563				MAT2B	2.31461	0.162796	0.0206345	0.237929	0.373617	0.327996				EXOSC1	1.80683	0.223503	0.0707887	0.635051	0.31268	0.263317
		UBE2E2	0.0125965	0.378378	0.98995	1	0.0038055	0.00359712				CBX6	1.47032	0.661523	0.141474	0.815646	0.1169	0.0814332				ING4	4.10172	1.22179	4.10086e-05	0.000430816	0.179365	0.0817942				KLHDC7B	2.3127	0.617596	0.0207391	0.238914	0.0869976	0.0532025				GMDS	1.80098	0.316055	0.0717055	0.642346	0.240634	0.197655
		SETBP1	0.0121506	0.408615	0.990305	1	0.0131078	0.0130396				PLPP5	1.46978	0.538073	0.14162	0.815728	0.138673	0.104235				DYNC1H1	4.09915	0.475202	4.14668e-05	0.000435261	0.466667	0.354442				DIAPH1	2.31156	0.202692	0.0208021	0.239195	0.231489	0.192149				HIRIP3	1.79989	0.44795	0.0718781	0.643429	0.157061	0.114238
		NEURL2	0.0113703	0.503124	0.990928	1	0.00422833	0.00404676				TMEM70	1.46926	0.31949	0.141761	0.816164	0.26309	0.242671				RBM5	4.0975	0.774462	4.17642e-05	0.000437643	0.261111	0.16095				CCDC28A	2.30716	0.304649	0.0210459	0.241775	0.163499	0.128099				ATAD2	1.79871	0.373731	0.0720644	0.64421	0.206052	0.163484
		ZNF35	0.0110916	0.300885	0.99115	1	0.00422833	0.00404676				BCKDK	1.46662	0.417829	0.142479	0.819155	0.166148	0.130293				FIP1L1	4.09655	0.695022	4.19351e-05	0.000439063	0.296032	0.194371				HNRNPH1	2.30498	0.212548	0.0211679	0.242951	0.261749	0.224174				H2AFX	1.79868	0.230391	0.0720693	0.64421	0.409222	0.369682
		ERI2	0.0110693	0.43833	0.991168	1	0.00422833	0.00404676				KAT6A	1.46494	0.406397	0.142938	0.821136	0.207102	0.177524				ATP8A1	4.09608	0.5303	4.20208e-05	0.000439589	0.389683	0.283201				PRRG4	2.30425	1.26382	0.0212088	0.242975	0.0576832	0.0247934				SAC3D1	1.79761	0.620825	0.0722394	0.645208	0.135447	0.0948074
		CLNK	0.0107683	0.313427	0.991408	1	0.012685	0.0125899				ARL13B	1.46487	0.962703	0.142956	0.821136	0.0850181	0.0488599				ST13	4.09513	0.392458	4.21927e-05	0.000441015	0.722222	0.613017				YME1L1	2.30424	0.19329	0.0212091	0.242975	0.247943	0.208161				CBX1	1.79723	0.363824	0.0722989	0.645208	0.185879	0.142714
		MIEF2	0.0100772	0.447665	0.99196	1	0.00465116	0.0044964				HRAS	1.4644	1.07668	0.143085	0.821495	0.0767237	0.0407166				TIMM10	4.09469	0.868234	4.22735e-05	0.000441488	0.225397	0.12489				SHISA5	2.30291	0.151969	0.0212841	0.243385	0.503546	0.469008				NUBP2	1.79211	0.226581	0.0731148	0.649503	0.317003	0.272194
		BCAT1	0.00898476	-0.0375096	0.992831	1	0.00465116	0.0044964				TBC1D9B	1.46314	0.500366	0.143429	0.822333	0.143339	0.107492				RWDD1	4.09448	0.465736	4.23113e-05	0.00044151	0.518254	0.397537				CLTB	2.30023	0.190375	0.0214354	0.244889	0.273853	0.234504				HIST1H2BK	1.79197	0.626643	0.0731382	0.649503	0.136888	0.0969849
		NR5A2	0.00814871	0.300147	0.993498	1	0.005074	0.00494604				SARDH	1.46213	0.928187	0.143706	0.823538	0.0878694	0.0521173				NOB1	4.09129	0.77204	4.28979e-05	0.000447255	0.25	0.145119				NENF	2.29883	0.379528	0.0215146	0.245567	0.139858	0.105888				DCTN3	1.79178	0.172079	0.0731682	0.649503	0.508646	0.463819
		SLC35G1	0.00717889	0.455601	0.994272	1	0.00549683	0.00539568				CHD7	1.46132	1.89084	0.143927	0.824426	0.0497667	0.0130293				TCEA1	4.09037	0.423212	4.30677e-05	0.000448649	0.569841	0.450308				SRPK1	2.29808	0.33625	0.0215574	0.24583	0.161418	0.127583				POLR2K	1.79168	0.170068	0.0731849	0.649503	0.540346	0.500335
		SNX24	0.00717889	0.523767	0.994272	1	0.00549683	0.00539568				CDR2	1.46098	0.589593	0.14402	0.824574	0.117678	0.0814332				TAF6	4.0834	1.11117	4.43814e-05	0.000461946	0.195238	0.0985048				POP7	2.29597	0.469468	0.0216774	0.246972	0.119905	0.0867769				RIN3	1.78978	0.222398	0.0734895	0.651675	0.342939	0.299162
		HIST1H2BD	0.00625366	0.483435	0.99501	1	0.00591966	0.00584532				FAM162A	1.46008	0.286259	0.144269	0.825241	0.265163	0.236156				FNTA	4.08316	0.646419	4.44266e-05	0.000462029	0.306349	0.19701				LSM5	2.29395	0.225702	0.0217936	0.247839	0.259953	0.22469				SUCLG1	1.78903	0.183608	0.0736103	0.651815	0.353026	0.295645
		TIGD7	0.00580777	0.402446	0.995366	1	0.00591966	0.00584532				TMEM179B	1.45981	0.209597	0.144343	0.825284	0.368844	0.340391				RABIF	4.07953	0.64494	4.51269e-05	0.000468919	0.306349	0.198769				NUCKS1	2.29241	0.211598	0.0218818	0.248615	0.266761	0.229339				LYRM4	1.78875	0.399642	0.0736556	0.651815	0.184438	0.143049
		GPNMB	0.00569629	0.341252	0.995455	1	0.00591966	0.00584532				PKN2	1.4534	0.517467	0.146114	0.831884	0.143079	0.107492				PSMC6	4.07728	0.624776	4.55649e-05	0.000473074	0.320635	0.218997				PIAS1	2.29069	0.203644	0.0219816	0.249136	0.224019	0.185434				C1orf112	1.78745	1.02384	0.0738641	0.653194	0.0878963	0.0470687
		MNDA	0.0050163	0.36938	0.995998	1	0.015222	0.0152878				ANKRD26	1.45223	1.16528	0.146436	0.831884	0.0762053	0.0407166				METRNL	4.07678	0.74069	4.56634e-05	0.0004737	0.269841	0.164468				CDV3	2.28987	0.280184	0.0220288	0.249144	0.189976	0.155475				DAD1	1.78562	0.158375	0.0741608	0.655351	0.742075	0.686097
		LSM11	0.00457041	0.54757	0.996353	1	0.00634249	0.00629496				KCNAB2	1.45049	0.338795	0.146923	0.834074	0.219285	0.187296				SRP68	4.07545	0.77224	4.59251e-05	0.000476018	0.254762	0.152155				C19orf66	2.28512	0.185803	0.0223055	0.251815	0.294941	0.256715				PCID2	1.77999	0.282902	0.0750773	0.660973	0.26513	0.224456
		EPM2A	0.00414681	0.317294	0.996691	1	0.00634249	0.00629496				NCOA7	1.45037	0.381456	0.146956	0.834074	0.211509	0.185668				ABLIM1	4.07392	0.540837	4.62294e-05	0.000478771	0.392063	0.291996				SPEN	2.28412	0.420972	0.0223644	0.25225	0.12	0.0862603				MRPS11	1.77975	0.232325	0.0751166	0.660973	0.270893	0.223116
		CEP44	0.00394616	0.322553	0.996851	1	0.027907	0.0283273				ZNF593	1.44983	0.574546	0.147106	0.834535	0.127527	0.0928339				POLR2G	4.06738	0.663213	4.75438e-05	0.000491563	0.306349	0.206684				XRN2	2.28326	0.204577	0.0224149	0.25259	0.247092	0.208678				IFI27	1.77641	1.43362	0.075666	0.664955	0.0835735	0.0432161
		RAB40C	0.00387928	0.347952	0.996905	1	0.0156448	0.0157374				RAB24	1.44764	0.619142	0.147717	0.836863	0.12027	0.0846906				SELPLG	4.06271	0.441826	4.85052e-05	0.000500669	0.55873	0.443272				TMEM160	2.2828	0.206644	0.0224423	0.25267	0.302695	0.267562				DHCR24	1.77634	0.735464	0.0756763	0.664955	0.102305	0.0609715
		GATAD1	0.00358944	0.32716	0.997136	1	0.030444	0.0310252				JTB	1.44508	0.0980052	0.148434	0.839392	0.737429	0.73127				BRD8	4.06141	1.19477	4.87762e-05	0.000503048	0.183333	0.0870712				SMG1	2.2824	0.217362	0.0224659	0.252706	0.229787	0.192149				RAP1B	1.77577	0.143368	0.0757708	0.665314	0.793948	0.760134
		MAMLD1	0.00339994	0.496326	0.997287	1	0.00676533	0.0067446				CDK9	1.44421	0.532564	0.14868	0.840399	0.12986	0.0944625				CHPF	4.05642	1.99393	4.98304e-05	0.000513494	0.133333	0.0378188				EDEM3	2.27993	0.390484	0.0226121	0.25412	0.126241	0.0924587				DENR	1.77366	0.213947	0.0761186	0.667358	0.351585	0.302178
		SLC2A8	0.00332191	0.394793	0.99735	1	0.0418605	0.0431655				MAGED2	1.44338	0.249346	0.148912	0.840615	0.279679	0.249186				ALG2	4.05615	1.08323	4.98872e-05	0.000513652	0.2	0.103782				TVP23B	2.27713	0.313025	0.0227783	0.255524	0.140804	0.105888				SLIRP	1.77344	0.186073	0.0761566	0.667358	0.399135	0.347739
		COQ3	0.00288716	0.353076	0.997696	1	0.00676533	0.0067446				RBM42	1.44222	0.169389	0.149239	0.842025	0.419388	0.394137				PPIE	4.05441	0.881687	5.02607e-05	0.000517068	0.23254	0.134565				USP34	2.27496	0.207001	0.0229083	0.256611	0.227801	0.189566				CDCA5	1.77324	0.881703	0.0761894	0.667358	0.0979827	0.0574539
		SCAI	0.00170554	0.378369	0.998639	1	0.0346723	0.0355216				RBM48	1.43864	0.319284	0.150253	0.845053	0.205288	0.169381				NDUFA1	4.04951	0.371868	5.13259e-05	0.000527152	0.72619	0.620932				ARL8B	2.27482	0.277486	0.0229165	0.256611	0.167376	0.132231				EZH2	1.77306	0.432072	0.0762187	0.667358	0.181556	0.140871
		CHST2	0.00158292	0.320672	0.998737	1	0.00718816	0.00719424				IL18RAP	1.43642	0.81596	0.150883	0.846869	0.109124	0.0765472				SRRT	4.04097	0.409627	5.32315e-05	0.000544471	0.565079	0.448549				PRKCA	2.27151	1.82716	0.0231159	0.258389	0.0434043	0.0108471				SMC1A	1.77239	0.254193	0.0763293	0.667855	0.305476	0.263652
		RGS13	0.00109244	0.32088	0.999128	1	0.0164905	0.0166367				MRPL38	1.4363	0.787785	0.150917	0.846869	0.10394	0.0700326				CHMP1A	4.03958	0.696172	5.35477e-05	0.000547254	0.284921	0.185576				ELOF1	2.2715	0.369632	0.0231169	0.258389	0.128794	0.0945248				WBP1	1.7709	0.221538	0.0765769	0.668848	0.34438	0.298827
		WDR25	0.000847198	0.459208	0.999324	1	0.0181818	0.0184353				GPR89B	1.43519	0.975668	0.151233	0.847775	0.0821669	0.0472313				KPNA1	4.03355	0.616879	5.49409e-05	0.00056103	0.324603	0.219877				DUSP10	2.27039	0.597512	0.0231838	0.258775	0.098156	0.0655992				UQCC2	1.77074	0.259666	0.0766046	0.668848	0.302594	0.261139
		DNAJC18	0.000111473	0.311503	0.999911	1	0.0169133	0.0170863				PRDX2	1.43467	0.219683	0.151382	0.847775	0.374806	0.368078				ACTL6A	4.0321	1.32998	5.52806e-05	0.000564034	0.165873	0.0703606				CHMP4B	2.27024	0.419631	0.0231932	0.258775	0.125106	0.0919421				BUB1	1.76754	0.516511	0.0771385	0.673036	0.135447	0.0939698
		TMEM184A	0	0	1	1	0	0				GUK1	1.43272	0.0549961	0.151939	0.84856	0.870658	0.874593				HMGB2	4.02918	0.412648	5.5973e-05	0.00057063	0.688889	0.568162				PPP6C	2.26419	0.185216	0.0235624	0.262658	0.263735	0.225207				FKBP11	1.76712	0.185899	0.0772083	0.673172	0.45245	0.394975
		FLRT3	0	0	1	1	0	0				ENC1	1.43255	0.515751	0.151987	0.84856	0.121566	0.0846906				NRBP1	4.02808	0.465271	5.62338e-05	0.00057188	0.484127	0.37467				MFSD6	2.25942	0.694137	0.023857	0.265466	0.0880378	0.0557851				HSPA1A	1.76639	0.336013	0.0773305	0.673764	0.456772	0.434338
		TRIM54	0	0	1	1	0	0				FKBP1C	1.43241	0.617003	0.152026	0.84856	0.135562	0.104235				SMU1	4.02575	0.656541	5.67947e-05	0.000577111	0.307143	0.205805				TMEM18	2.25856	0.395617	0.0239105	0.265822	0.120378	0.0867769				TUBG1	1.76363	0.49244	0.0777947	0.676858	0.135447	0.0934673
		PPP1R36	0	0	1	1	0	0				HTRA2	1.43223	0.368811	0.152079	0.84856	0.19155	0.161238				PFDN4	4.02548	0.826112	5.6859e-05	0.000577291	0.247619	0.153914				FOXJ3	2.2577	0.586918	0.0239647	0.266186	0.0972104	0.0645661				GSS	1.76106	0.250151	0.0782277	0.678721	0.242075	0.19531
		ARHGEF38	0	0	1	1	0	0				GGCX	1.43142	1.05366	0.15231	0.848925	0.0759461	0.0407166				MRPL49	4.01741	0.978357	5.88404e-05	0.000596056	0.210317	0.113456				CERS6	2.25619	1.76951	0.0240588	0.266753	0.0461466	0.0139463				TFPT	1.75689	0.286672	0.0789359	0.684355	0.236311	0.191457
		PTGFRN	0	0	1	1	0	0				TRIM44	1.43063	0.510692	0.152536	0.849425	0.122862	0.0863192				PRPF19	4.0173	0.875598	5.88699e-05	0.000596056	0.221429	0.124011				LYPLA1	2.25509	0.191793	0.0241274	0.267275	0.278298	0.241219				SLC25A11	1.75627	0.188167	0.0790425	0.684355	0.335735	0.283585
		TMEM130	0	0	1	1	0	0				STAG1	1.43033	0.50584	0.152623	0.849504	0.157854	0.127036				XRN2	4.01718	0.605909	5.88994e-05	0.000596056	0.325397	0.221636				HAT1	2.25099	0.40239	0.0243863	0.269662	0.136454	0.103822				NCAPG2	1.75467	0.627923	0.0793151	0.686236	0.10951	0.0681742
		ADAMTS2	0	0	1	1	0	0				FHL3	1.42972	1.6595	0.152797	0.849504	0.05521	0.019544				CAPG	4.01582	0.716054	5.924e-05	0.000598676	0.278571	0.180299				CSNK2B	2.25062	0.165475	0.0244095	0.269678	0.529173	0.482438				PPP4R2	1.75413	0.200206	0.0794079	0.68656	0.417867	0.362814
		CCDC89	0	0	1	1	0	0				ROMO1	1.42938	0.120195	0.152894	0.849504	0.600052	0.583062				MRPL16	4.01576	0.812161	5.92548e-05	0.000598676	0.235714	0.136324				COX5A	2.24665	0.163394	0.0246625	0.271989	0.576548	0.529442				CBR3	1.75223	1.26337	0.0797334	0.688106	0.0835735	0.0440536
		PMFBP1	0	0	1	1	0	0				HARS	1.42666	0.305741	0.153678	0.852722	0.259202	0.236156				SNAPIN	4.01555	0.921032	5.93068e-05	0.000598714	0.219048	0.122252				RAB27A	2.24475	0.167729	0.0247844	0.273091	0.429314	0.390496				CISD2	1.75212	0.190425	0.0797531	0.688106	0.361671	0.312563
		PFN4	0	0	1	1	0	0				ALKBH5	1.42599	0.504282	0.153873	0.853037	0.167703	0.138436				BET1L	4.01272	0.947374	6.00244e-05	0.000605465	0.221429	0.123131				AHSA1	2.24384	0.352045	0.0248428	0.273491	0.150922	0.117769				ARRDC3	1.75112	0.321909	0.0799253	0.689113	0.182997	0.139028
		CA12	0	0	1	1	0	0				ARRDC2	1.42526	0.436765	0.154082	0.853814	0.165111	0.130293				NDUFB7	4.01153	0.555193	6.03257e-05	0.000608011	0.357937	0.24978				AP1G1	2.23835	0.447036	0.0251985	0.277161	0.111395	0.0785124				TFEB	1.74916	0.96912	0.0802633	0.691547	0.0835735	0.0430486
		SLC13A3	0	0	1	1	0	0				RGS16	1.42496	1.96216	0.154169	0.853918	0.0533955	0.0179153				UNC45A	4.01065	0.747917	6.05527e-05	0.000609766	0.268254	0.167986				HERPUD2	2.23656	0.228029	0.0253153	0.2782	0.235083	0.199897				PPP4C	1.74842	0.134702	0.0803913	0.692168	0.619597	0.583752
		CD4	0	0	1	1	0	0				C1orf52	1.42351	0.286599	0.154588	0.855092	0.250907	0.21987				MAGOHB	4.01047	1.48691	6.05982e-05	0.000609766	0.153175	0.0580475				PNPT1	2.23521	0.582167	0.0254037	0.278874	0.0874704	0.0547521				CHMP5	1.74736	0.184908	0.0805754	0.693273	0.465418	0.418928
		GNB3	0	0	1	1	0	0				STMN1	1.42257	0.0262135	0.154861	0.856221	0.468377	0.400651				NECAP2	4.00917	0.618493	6.09328e-05	0.000612636	0.318254	0.2146				AZI2	2.23493	0.359623	0.0254217	0.278874	0.13409	0.100723				SS18L2	1.74677	0.185825	0.0806767	0.693663	0.5	0.444054
		MYRF	0	0	1	1	0	0				PTP4A1	1.41968	0.233591	0.155702	0.859421	0.364178	0.343648				KLRC3	4.00867	1.57385	6.10626e-05	0.000612948	0.146825	0.0510114				CRIPT	2.23381	0.45341	0.0254954	0.279436	0.114799	0.0821281				WRN	1.74517	0.75646	0.0809556	0.695579	0.0893372	0.0480737
		CFAP61	0	0	1	1	0	0				SSR1	1.41962	0.185863	0.155717	0.859421	0.371695	0.345277				LSM14A	4.00748	0.481859	6.13689e-05	0.000615524	0.463492	0.362357				GLMN	2.23304	0.656348	0.0255462	0.279745	0.0834043	0.0511364				E2F1	1.74459	0.874249	0.0810554	0.695955	0.0965418	0.0564489
		GPC4	0	0	1	1	0	0				CHD1	1.41707	0.224958	0.156463	0.862197	0.336444	0.314332				PITPNB	4.00562	0.609096	6.18543e-05	0.000619892	0.315079	0.209323				REEP3	2.23115	0.480144	0.0256712	0.280619	0.0960757	0.0630165				LAMTOR4	1.74108	0.147569	0.0816691	0.700255	0.651297	0.602345
		SMIM10L2A	0	0	1	1	0	0				GTF2B	1.41695	0.187252	0.156498	0.862197	0.394246	0.385993				GLCCI1	4.00004	1.13595	6.33324e-05	0.000633681	0.186508	0.0905893				TESPA1	2.22993	0.643665	0.0257518	0.281252	0.0952246	0.0635331				SPON2	1.74033	0.402332	0.0818007	0.700899	0.175793	0.134506
		CCDC13	0	0	1	1	0	0				GLUD1	1.41426	0.213225	0.157286	0.864622	0.369103	0.346906				SPG21	3.99939	0.651967	6.35066e-05	0.000634912	0.299206	0.200528				NPM1	2.22938	0.12536	0.0257888	0.281409	0.816643	0.789773				NOL7	1.73954	0.182363	0.0819399	0.701123	0.518732	0.475377
		KLLN	0	0	1	1	0	0				EEF1G	1.41399	0.532628	0.157365	0.864673	0.134266	0.0993485				PHF5A	3.99832	0.548389	6.37927e-05	0.000636746	0.373016	0.262093				TLE4	2.22883	0.604337	0.0258255	0.281561	0.092766	0.0604339				ATG10	1.73851	0.611225	0.0821214	0.702191	0.0994236	0.0577889
		PLEKHH1	0	0	1	1	0	0				PEX3	1.4132	0.538268	0.157598	0.865567	0.136081	0.102606				NUBP2	3.99552	0.783468	6.45534e-05	0.000643821	0.254762	0.16095				RAB29	2.22599	0.226565	0.0260152	0.28338	0.187423	0.150826				NCAPH	1.73759	0.495645	0.082283	0.703089	0.136888	0.0958124
		FAM131C	0	0	1	1	0	0				AKAP9	1.41281	0.2014	0.157712	0.865808	0.421721	0.390879				ASB1	3.9941	1.36827	6.4941e-05	0.000647167	0.161111	0.0650836				EVI2B	2.22533	0.163445	0.026059	0.283608	0.330591	0.292355				PSMD9	1.73684	0.17891	0.0824154	0.703735	0.410663	0.361474
		ZNF662	0	0	1	1	0	0				ITPRIPL1	1.41239	0.435281	0.157835	0.866105	0.165889	0.13355				PLEKHA5	3.99286	1.22966	6.5282e-05	0.000650043	0.17381	0.0782762				TMED5	2.22448	0.203848	0.026116	0.28398	0.235556	0.198347				MRPL1	1.73563	0.355219	0.0826291	0.704905	0.168588	0.125796
		PODNL1	0	0	1	1	0	0				MSN	1.41153	0.0663348	0.158088	0.867108	0.839295	0.843648				HNRNPK	3.98946	0.289609	6.62243e-05	0.000658897	0.869048	0.799472				NGDN	2.2223	0.344334	0.0262628	0.285327	0.136643	0.103306				PDE4DIP	1.73542	0.266594	0.082666	0.704905	0.288184	0.244054
		DTX4	0	0	1	1	0	0				LPIN2	1.41119	0.314613	0.158187	0.867157	0.22732	0.19544				LRRFIP2	3.98813	0.650266	6.65965e-05	0.00066207	0.302381	0.199648				MRPL32	2.22124	0.407426	0.0263346	0.285484	0.125768	0.0929752				TIMM50	1.73303	0.286212	0.0830911	0.707498	0.227666	0.184255
		UCN	0	0	1	1	0	0				MTX1	1.40756	0.665998	0.159261	0.870081	0.11042	0.0765472				ZGPAT	3.98432	0.948304	6.76746e-05	0.000672249	0.213492	0.118734				YWHAE	2.22124	0.186642	0.026335	0.285484	0.302506	0.263946				EIF2S2	1.73152	0.189942	0.0833583	0.708859	0.4683	0.414573
		SPEG	0	0	1	1	0	0				BRD2	1.40697	0.104602	0.159436	0.870652	0.702436	0.698697				HGS	3.98402	0.807855	6.77588e-05	0.000672547	0.240476	0.141601				FAM160B1	2.22107	0.645304	0.0263464	0.285484	0.088227	0.0563017				EIF2AK2	1.73117	0.181884	0.0834214	0.708911	0.416427	0.374539
		MEX3A	0	0	1	1	0	0				KIR2DL4	1.40667	1.0235	0.159526	0.870759	0.0800933	0.0456026				THOC3	3.98136	0.762879	6.85216e-05	0.000679575	0.253175	0.154793				GTF2H5	2.22061	0.283708	0.0263772	0.285569	0.176359	0.142562				GART	1.72993	0.314116	0.0836428	0.709915	0.204611	0.161642
		SNAP25	0	0	1	1	0	0				UFL1	1.40531	0.521261	0.15993	0.871706	0.12001	0.0846906				C5orf15	3.97817	1.06735	6.94477e-05	0.00068766	0.193651	0.0976253				SETX	2.21969	0.268819	0.0264397	0.285996	0.184965	0.150826				XRCC1	1.72781	0.336559	0.0840216	0.711785	0.236311	0.19598
		FUT6	0	0	1	1	0	0				NBEAL2	1.40514	0.761232	0.15998	0.871706	0.0982374	0.0635179				ARL3	3.9777	1.14263	6.95859e-05	0.000688479	0.184921	0.0905893				SPCS3	2.21899	0.179547	0.0264871	0.28626	0.30052	0.26343				ZDHHC16	1.72752	0.475454	0.0840739	0.711785	0.135447	0.0943049
		CNTNAP1	0	0	1	1	0	0				POM121	1.4049	0.554888	0.160051	0.871706	0.13945	0.107492				NDUFB11	3.97527	0.36909	7.02982e-05	0.000694972	0.709524	0.605981				SRI	2.21863	0.163359	0.0265116	0.286274	0.398487	0.357955				SF3A2	1.72509	0.163284	0.0845106	0.71474	0.579251	0.524288
		STPG2	0	0	1	1	0	0				PPP2R1A	1.40317	0.144894	0.160567	0.87375	0.46112	0.442997				APMAP	3.97185	0.403437	7.13178e-05	0.00070449	0.679365	0.561126				PSMB2	2.21727	0.174055	0.0266047	0.28703	0.329929	0.291322				MRPL33	1.72039	0.182108	0.0853611	0.720598	0.5	0.454941
		MME	0	0	1	1	0	0				PSMB1	1.40132	0.110122	0.161119	0.876372	0.757128	0.734528				RNF40	3.96168	0.836602	7.4424e-05	0.000734589	0.235714	0.138962				RDH10	2.21645	1.49239	0.0266608	0.287386	0.0477541	0.0160124				SCNM1	1.71994	0.206037	0.0854425	0.720598	0.301153	0.253936
		TFPI2	0	0	1	1	0	0				AHI1	1.40093	0.279591	0.161235	0.876617	0.326076	0.309446				FIS1	3.9613	0.504935	7.45439e-05	0.000735188	0.402381	0.291117				WAC	2.21512	0.250684	0.0267518	0.288116	0.203593	0.169421				AIMP1	1.71966	0.204351	0.0854937	0.720598	0.353026	0.307538
		ODF3L1	0	0	1	1	0	0				ARL8B	1.40024	0.24451	0.161441	0.876971	0.288491	0.260586				USE1	3.95911	1.06881	7.52297e-05	0.000741362	0.192063	0.0976253				NUP58	2.21413	0.292002	0.0268198	0.288597	0.157825	0.123967				AIF1	1.71799	1.29227	0.0857994	0.722126	0.0662824	0.0262982
		CYP24A1	0	0	1	1	0	0				RASD1	1.39947	1.6512	0.161673	0.87716	0.0513219	0.0162866				HIBADH	3.95846	1.46438	7.54347e-05	0.000742295	0.152381	0.0580475				BAZ1A	2.21229	0.185061	0.0269469	0.289714	0.271678	0.233471				EPS8L2	1.71754	0.355583	0.0858811	0.722126	0.207493	0.166332
		AKAP6	0	0	1	1	0	0				PRRC2C	1.39942	0.0867537	0.161688	0.87716	0.749611	0.7443				CDC5L	3.95843	0.771485	7.5444e-05	0.000742295	0.254762	0.157432				CTCF	2.21171	0.381978	0.0269866	0.28989	0.121324	0.0883264				ZNF100	1.71739	1.0025	0.0859078	0.722126	0.0821326	0.0423786
		CTDSPL	0	0	1	1	0	0				C1orf21	1.39583	0.273948	0.162765	0.880692	0.214101	0.175896				MRPL36	3.95802	0.702132	7.55748e-05	0.000742992	0.283333	0.184697				EMC8	2.20693	0.412128	0.0273191	0.292955	0.122742	0.0903926				ITGB1BP1	1.71469	0.193994	0.0864018	0.723827	0.420749	0.380905
		S100Z	0	0	1	1	0	0				DNAJC3	1.39499	0.309496	0.163019	0.880911	0.234578	0.205212				KRT10	3.95689	0.434069	7.59308e-05	0.000745901	0.534921	0.403694				AFF4	2.20282	0.276084	0.0276074	0.29579	0.154515	0.119835				SDF4	1.71415	0.162977	0.0865013	0.724171	0.518732	0.470854
		RAB39A	0	0	1	1	0	0				SLC10A3	1.39371	0.332245	0.163405	0.882119	0.226283	0.197068				ACTN4	3.95524	0.475638	7.64583e-05	0.000750489	0.533333	0.416007				TMEM87A	2.20078	0.318798	0.0277513	0.297075	0.152057	0.118802				CAMK1	1.71152	0.705346	0.0869847	0.726258	0.122478	0.0840871
		MSX2	0	0	1	1	0	0				DNAJC30	1.39181	1.13273	0.16398	0.882454	0.064282	0.029316				POP4	3.9537	0.843404	7.69513e-05	0.000754731	0.225397	0.127529				C1orf43	2.20023	0.164037	0.0277903	0.297237	0.346572	0.305269				PKM	1.71029	0.124666	0.0872117	0.727175	0.747839	0.720771
		MPP3	0	0	1	1	0	0				SCAND1	1.39169	0.158096	0.164015	0.882454	0.446086	0.420195				TRIM21	3.95311	1.17119	7.71417e-05	0.000755274	0.174603	0.0791557				ABCG1	2.19916	0.358333	0.0278669	0.297799	0.148652	0.116736				BORCS6	1.70967	0.346314	0.0873274	0.72765	0.208934	0.168844
		PPFIA4	0	0	1	1	0	0				SAP18	1.39105	0.0776717	0.164209	0.882678	0.783826	0.788274				CERS5	3.95296	1.16396	7.71893e-05	0.000755274	0.18254	0.0888303				MED13	2.19774	0.474305	0.027968	0.29837	0.109504	0.0774793				NELFE	1.7078	0.207395	0.0876731	0.729271	0.355908	0.31072
		HSD11B1	0	0	1	1	0	0				EPB41L3	1.39089	4.46655	0.16426	0.882678	0.0365474	0.00162866				LCMT1	3.95234	0.76697	7.73898e-05	0.00075664	0.255556	0.157432				BRAF	2.19773	0.377423	0.0279685	0.29837	0.109598	0.0764463				KIF20B	1.70767	0.269179	0.0876983	0.729271	0.233429	0.189615
		DENND2A	0	0	1	1	0	0				KIF9	1.38629	1.65216	0.165658	0.888188	0.0526179	0.0179153				GIGYF2	3.9485	1.02683	7.86421e-05	0.000768278	0.202381	0.109059				HNRNPC	2.19699	0.153776	0.0280212	0.298542	0.525012	0.481921				NTMT1	1.70538	0.293668	0.0881229	0.731821	0.229107	0.187772
		SNCB	0	0	1	1	0	0				RAB9A	1.3858	0.239006	0.165807	0.888188	0.316226	0.291531				KDM5A	3.94407	0.507589	8.01108e-05	0.000781395	0.381746	0.277924				HNRNPL	2.19683	0.227744	0.0280327	0.298542	0.186194	0.150826				HAGH	1.70349	0.243558	0.088477	0.73378	0.340058	0.30067
		CHST1	0	0	1	1	0	0				TOR1AIP1	1.3841	0.304609	0.166327	0.889106	0.241317	0.213355				TMEM147	3.94111	0.675785	8.11043e-05	0.000790464	0.288889	0.189094				BRCA2	2.19542	1.19574	0.0281338	0.299362	0.058156	0.0268595				GNPAT	1.69907	0.268759	0.0893065	0.738684	0.244957	0.202178
		FERMT1	0	0	1	1	0	0				MTSS1	1.38368	0.79117	0.166455	0.889411	0.0780197	0.0423453				CCDC127	3.93961	1.53317	8.16155e-05	0.000794822	0.15	0.057168				RAB8B	2.19427	0.217971	0.0282159	0.299978	0.238109	0.204545				CCNT1	1.69802	0.350068	0.0895031	0.739816	0.214697	0.174874
		ESRP2	0	0	1	1	0	0				TTC14	1.38062	0.318585	0.167396	0.893391	0.219025	0.187296				FAM104A	3.93777	0.606352	8.2241e-05	0.000800286	0.323016	0.225154				GFPT1	2.19384	0.469888	0.0282466	0.300048	0.110922	0.0790289				ZNF226	1.69553	0.537301	0.0899742	0.74226	0.132565	0.0931323
		FAM153C	0	0	1	1	0	0				U2AF1	1.38055	0.986254	0.167416	0.893391	0.0717989	0.0374593				EFCAB14	3.92991	0.629532	8.49764e-05	0.000826256	0.309524	0.209323				VTI1B	2.1925	0.220663	0.0283437	0.300822	0.200567	0.164773				PA2G4	1.69551	0.145557	0.0899782	0.74226	0.603746	0.565494
		SYDE1	0	0	1	1	0	0				COQ10A	1.3803	0.485088	0.167494	0.893421	0.148523	0.115635				GTF2F1	3.92832	0.603159	8.55422e-05	0.000831105	0.325397	0.222515				KDSR	2.1811	0.415804	0.0291763	0.309393	0.113381	0.081095				IRS2	1.69476	1.43343	0.0901205	0.742524	0.0720461	0.0335008
		RUSC2	0	0	1	1	0	0				RBM4	1.37978	0.295718	0.167655	0.893893	0.252203	0.223127				CFDP1	3.92185	0.780321	8.78731e-05	0.000853084	0.248413	0.152155				COX19	2.18053	0.513572	0.0292183	0.309574	0.0970213	0.0650826				NR5A2	1.69462	1.61045	0.0901482	0.742524	0.0605187	0.0214405
		SCUBE3	0	0	1	1	0	0				PABPC4	1.3788	0.317215	0.167955	0.89435	0.231208	0.205212				SREK1IP1	3.91827	0.754857	8.91866e-05	0.000865159	0.253968	0.159191				ATP6V1F	2.17993	0.155664	0.0292629	0.309783	0.411631	0.370351				CCDC85B	1.69337	0.14624	0.0903859	0.74266	0.659942	0.621106
		HES2	0	0	1	1	0	0				VPS4B	1.37877	0.219123	0.167966	0.89435	0.32478	0.29316				CEP350	3.91271	0.618424	9.12643e-05	0.000883891	0.30873	0.211082				ABRACL	2.17768	0.147638	0.0294295	0.311015	0.571631	0.534091				SNRNP25	1.69229	0.34312	0.0905903	0.742978	0.193084	0.152429
		SPIN2A	0	0	1	1	0	0				NDUFS6	1.37833	0.114181	0.168101	0.89435	0.565837	0.557003				POLR3K	3.91254	0.937574	9.13313e-05	0.000883891	0.203175	0.108179				TSC22D3	2.17363	0.142399	0.0297327	0.313754	0.701655	0.657541				NDUFA1	1.69222	0.103737	0.0906042	0.742978	0.770893	0.749246
		BCAS1	0	0	1	1	0	0				ZNF281	1.37318	0.491176	0.169695	0.900132	0.149559	0.118893				VAMP3	3.91198	1.22938	9.1544e-05	0.000885258	0.164286	0.0694811				AIMP1	2.17288	0.331611	0.0297894	0.313754	0.139196	0.106405				KLRC1	1.68878	0.267671	0.0912617	0.747758	0.298271	0.258961
		KDM4D	0	0	1	1	0	0				MYBBP1A	1.37165	1.18757	0.170172	0.900734	0.0723173	0.0390879				GLG1	3.90675	0.546995	9.35476e-05	0.000903225	0.351587	0.245383				R3HDM1	2.17265	0.34423	0.0298069	0.313754	0.142695	0.110537				SKA2	1.68588	0.225186	0.0918185	0.749551	0.31268	0.268174
		ARMC12	0	0	1	1	0	0				MAX	1.37103	0.134678	0.170366	0.901376	0.495075	0.480456				U2AF1L4	3.90642	0.885857	9.36734e-05	0.000903256	0.226984	0.131926				TBC1D4	2.17257	0.480344	0.0298131	0.313754	0.104586	0.0728306				MZB1	1.68583	0.492509	0.0918286	0.749551	0.164265	0.125126
		BMP4	0	0	1	1	0	0				TMEM160	1.36871	0.200869	0.171091	0.903207	0.353033	0.325733				PLEKHA1	3.90636	0.957064	9.36963e-05	0.000903256	0.200794	0.103782				RB1	2.17254	0.307512	0.0298151	0.313754	0.143641	0.110537				MRPL11	1.68484	0.21551	0.0920195	0.750615	0.331412	0.285762
		CDA	0	0	1	1	0	0				ASXL2	1.36852	0.303133	0.171149	0.903207	0.25013	0.224756				SEC23B	3.90033	0.864406	9.60605e-05	0.000923893	0.22381	0.129288				RNF38	2.17106	0.570619	0.029927	0.314398	0.0934279	0.0619835				SMARCA2	1.68372	0.191127	0.0922349	0.751304	0.407781	0.363652
		HSD11B2	0	0	1	1	0	0				COG3	1.36731	0.536142	0.171528	0.904439	0.128823	0.0960912				CALM3	3.89859	0.416481	9.67546e-05	0.000929356	0.548413	0.445031				ZCCHC10	2.17036	0.472292	0.0299795	0.314683	0.114043	0.0826446				MTRR	1.68354	0.405848	0.0922712	0.751304	0.142651	0.101675
		KCTD19	0	0	1	1	0	0				FBXO25	1.3666	0.798179	0.171749	0.904838	0.0842405	0.0504886				FMNL1	3.89853	0.46173	9.67782e-05	0.000929356	0.47381	0.371152				RNF168	2.16909	0.36039	0.030076	0.315429	0.128038	0.0955579				MRPS23	1.68332	0.287927	0.0923135	0.751304	0.231988	0.191122
		NR6A1	0	0	1	1	0	0				NR4A1	1.36573	1.13901	0.172024	0.905516	0.0865734	0.0537459				PRMT2	3.89646	0.439602	9.76082e-05	0.000936601	0.544444	0.430079				DGKZ	2.16875	0.223093	0.0301017	0.315433	0.223546	0.18905				ABHD5	1.68221	0.420035	0.0925275	0.751304	0.159942	0.11943
		TENM4	0	0	1	1	0	0				BAG3	1.36519	0.78693	0.172193	0.905638	0.141524	0.112378				GPR183	3.89611	0.53589	9.77511e-05	0.000937247	0.448413	0.376429				CTDNEP1	2.16797	0.412954	0.0301613	0.31579	0.117258	0.0852273				ELOVL6	1.68216	1.04157	0.0925376	0.751304	0.0821326	0.0435511
		AR	0	0	1	1	0	0				HSPBP1	1.36474	0.438139	0.172336	0.906004	0.166667	0.136808				ETS1	3.88984	0.425832	0.000100309	0.000959551	0.530159	0.424802				POMC	2.16601	0.516061	0.0303103	0.317083	0.0906856	0.0588843				SRSF1	1.68214	0.194146	0.0925417	0.751304	0.342939	0.297487
		HES7	0	0	1	1	0	0				NUBP1	1.36388	0.49405	0.172606	0.906655	0.127786	0.0944625				FAM207A	3.88984	1.40909	0.000100309	0.000959551	0.155556	0.0633245				MBD2	2.16394	0.55157	0.0304686	0.31847	0.0993853	0.0681818				CDCA4	1.68164	0.289374	0.0926387	0.751304	0.217579	0.176214
		KCNC3	0	0	1	1	0	0				NAPA	1.36287	0.130861	0.172924	0.907942	0.563245	0.542345				GLO1	3.88937	0.703084	0.000100505	0.000960059	0.277778	0.184697				POLD4	2.16354	0.15625	0.0304996	0.318526	0.432908	0.396178				PRKCQ	1.68145	0.236673	0.0926751	0.751304	0.301153	0.260302
		KREMEN1	0	0	1	1	0	0				ZNF431	1.36263	0.553071	0.172998	0.907947	0.132452	0.100977				SMARCC2	3.88934	0.730944	0.000100517	0.000960059	0.265873	0.169745				AFTPH	2.16113	0.389611	0.0306852	0.319939	0.118676	0.0867769				CCDC88B	1.68128	0.263293	0.0927095	0.751304	0.211816	0.167504
		ASGR1	0	0	1	1	0	0				SPCS2	1.3588	0.12529	0.174211	0.912193	0.651633	0.623779				FGD3	3.88774	0.552329	0.00010118	0.000965647	0.344444	0.235708				SSR1	2.16111	0.178808	0.0306865	0.319939	0.275934	0.23812				MRPS34	1.6784	0.164961	0.0932694	0.753872	0.489914	0.451591
		ENPP6	0	0	1	1	0	0				FOSL2	1.35868	0.292515	0.174248	0.912193	0.246501	0.218241				TMEM87A	3.88618	0.679256	0.000101835	0.000968172	0.287302	0.189094				BZW1	2.16022	0.152956	0.0307553	0.320173	0.433664	0.38688				PIP5K1B	1.67704	1.80795	0.093534	0.755027	0.054755	0.0159129
		XKRX	0	0	1	1	0	0				LIMS1	1.35612	0.420384	0.175061	0.914936	0.194401	0.167752				EIF5B	3.88449	0.485384	0.000102543	0.000974162	0.419841	0.3219				RNASEH2B	2.16016	0.205019	0.0307606	0.320173	0.257967	0.224174				SVIP	1.67663	0.246384	0.0936156	0.755194	0.259366	0.215075
		CCNO	0	0	1	1	0	0				DCTN1	1.35605	0.412984	0.175082	0.914936	0.183774	0.154723				BCKDK	3.88195	1.15292	0.000103621	0.000982896	0.172222	0.0782762				CCDC117	2.15944	1.00899	0.030816	0.320481	0.063357	0.0325413				MELK	1.67327	0.909973	0.0942741	0.759042	0.0951009	0.0574539
		CCL25	0	0	1	1	0	0				SEPT6	1.35587	0.131513	0.175141	0.914936	0.546916	0.527687				DNTTIP2	3.87344	0.496871	0.000107309	0.00101632	0.401587	0.294635				UBASH3B	2.15848	0.836038	0.0308909	0.320984	0.067234	0.036157				TMA7	1.67161	0.026462	0.0946007	0.7601	0.95389	0.962982
		ZDHHC15	0	0	1	1	0	0				UFSP2	1.35553	0.553411	0.175248	0.91511	0.119751	0.0863192				RAB7A	3.87244	0.423198	0.000107753	0.00101971	0.519048	0.419525				EIF4EBP2	2.15815	0.185558	0.0309161	0.320984	0.216454	0.179236				C5orf24	1.6714	0.365974	0.0946418	0.7601	0.195965	0.156951
		NTN1	0	0	1	1	0	0				CCDC93	1.35333	0.455444	0.175951	0.916851	0.156299	0.125407				TMEM126B	3.86812	0.724063	0.000109677	0.00103637	0.254762	0.158311				CREBRF	2.15744	0.482643	0.0309717	0.321293	0.0979669	0.0661157				DNAJC4	1.67104	0.198168	0.0947138	0.7601	0.318444	0.273199
		OSGIN1	0	0	1	1	0	0				CRNKL1	1.35121	0.376288	0.176629	0.918434	0.179368	0.14658				DHRS7	3.8675	0.444368	0.000109956	0.00103822	0.492063	0.383465				PRDM2	2.15055	0.413528	0.0315115	0.326619	0.106383	0.0743802				ELP5	1.67033	0.215107	0.0948539	0.760732	0.282421	0.237186
		PLXNA4	0	0	1	1	0	0				ZNF267	1.34922	0.36675	0.177265	0.920994	0.191291	0.161238				COPG1	3.8623	1.09253	0.000112324	0.00105978	0.184127	0.0914688				TOPBP1	2.15005	0.391827	0.0315515	0.326761	0.111678	0.0795455				ADSS	1.66884	0.170378	0.095149	0.762229	0.430836	0.3866
		TDRD9	0	0	1	1	0	0				PIM2	1.34789	0.375812	0.177693	0.922827	0.20451	0.175896				PPWD1	3.85855	0.929783	0.000114063	0.00107536	0.21746	0.12577				CSGALNACT1	2.14793	0.898621	0.0317192	0.32805	0.0742317	0.043905				SHMT2	1.66877	0.239425	0.0951635	0.762229	0.279539	0.238526
		NKAPL	0	0	1	1	0	0				ASNSD1	1.34162	0.300618	0.17972	0.931018	0.251426	0.229642				VDAC3	3.85618	0.529808	0.000115171	0.00108498	0.38254	0.277924				HCLS1	2.14771	0.158848	0.0317366	0.32805	0.486619	0.441116				SMAP2	1.6675	0.21588	0.0954158	0.763105	0.381844	0.341541
		HS3ST3A1	0	0	1	1	0	0				NOP16	1.33933	0.323731	0.180464	0.932922	0.224469	0.200326				SUPT6H	3.85542	0.711395	0.000115533	0.00108757	0.263492	0.167986				ELL2	2.14748	0.657499	0.0317553	0.32805	0.0821749	0.0511364				HLA-DMA	1.6668	0.173238	0.0955547	0.763231	0.533141	0.482245
		DAB1	0	0	1	1	0	0				LPCAT1	1.3381	0.349726	0.180864	0.933363	0.192328	0.161238				FURIN	3.85468	1.48041	0.000115883	0.00109003	0.142857	0.0501319				FAM207A	2.14659	0.500885	0.0318259	0.328506	0.0939007	0.0625				PAQR4	1.66397	0.500676	0.0961178	0.765426	0.123919	0.0847571
		USP6	0	0	1	1	0	0				PET100	1.3379	0.136288	0.18093	0.933363	0.536547	0.521173				UBASH3A	3.8529	0.767152	0.000116725	0.00109713	0.246825	0.152155				KDM5A	2.14439	0.242437	0.0320016	0.330045	0.181844	0.148244				UBR4	1.66292	0.246718	0.0963284	0.766611	0.23487	0.18995
		TUBB2B	0	0	1	1	0	0				SNF8	1.33753	0.266046	0.18105	0.933363	0.215137	0.184039				CBX1	3.85184	1.09477	0.000117234	0.00110107	0.184127	0.0923483				RALBP1	2.14078	0.309325	0.0322918	0.332485	0.131537	0.098657				AGO2	1.66054	0.242752	0.0968051	0.769142	0.299712	0.260469
		RNF182	0	0	1	1	0	0				PRPF4B	1.33699	0.187184	0.181226	0.933363	0.369622	0.351792				REXO2	3.85036	0.638062	0.000117943	0.0011069	0.302381	0.206684				CCDC174	2.13929	0.441802	0.0324118	0.333444	0.0990071	0.0671488				DDX49	1.66041	0.364822	0.0968324	0.769142	0.181556	0.141876
		RAI14	0	0	1	1	0	0				PRPSAP2	1.33561	0.685017	0.181677	0.934029	0.0948678	0.0618893				GHITM	3.84708	0.374626	0.000119533	0.00112097	0.613492	0.521548				OCIAD1	2.13892	0.160752	0.0324423	0.333481	0.350733	0.311983				COQ4	1.65965	0.193282	0.0969854	0.769864	0.289625	0.240369
		RTN4RL1	0	0	1	1	0	0				THADA	1.32965	1.03139	0.183633	0.942539	0.0705029	0.0374593				MRPL18	3.84608	0.474727	0.000120024	0.00112472	0.377778	0.263852				ELF2	2.13825	0.620117	0.0324961	0.333758	0.0786761	0.0475207				IMMP1L	1.65806	0.387146	0.0973047	0.771412	0.154179	0.114405
		AIRE	0	0	1	1	0	0				ITCH	1.32911	0.394161	0.18381	0.942539	0.16563	0.135179				CD82	3.8446	0.532127	0.000120749	0.0011305	0.371429	0.274406				NSMCE3	2.13758	0.454327	0.0325511	0.334046	0.105248	0.0738636				TIMELESS	1.65616	0.536618	0.0976903	0.773288	0.10951	0.0701843
		KCNIP2	0	0	1	1	0	0				CAPN7	1.32816	0.313015	0.184127	0.943136	0.195179	0.162866				NUDT5	3.84445	0.62144	0.000120822	0.0011305	0.306349	0.207564				SRP19	2.13671	0.189819	0.0326215	0.334492	0.229504	0.193698				CCT8	1.65282	0.156314	0.0983674	0.776273	0.494236	0.459631
		LIFR	0	0	1	1	0	0				CCRL2	1.32797	0.801946	0.184188	0.943136	0.0907206	0.0586319				SDHB	3.84422	0.605137	0.000120939	0.00113073	0.301587	0.204046				COX20	2.13489	0.261185	0.0327703	0.335452	0.180804	0.147727				PRRG4	1.65044	0.953885	0.0988522	0.779073	0.0778098	0.0393635
		SEMA5A	0	0	1	1	0	0				TMEM206	1.32422	0.589287	0.185431	0.946764	0.106013	0.0732899				HPS6	3.8404	1.93577	0.000122832	0.00114671	0.127778	0.0369393				OSBPL8	2.13465	0.176864	0.0327896	0.335452	0.243499	0.207128				CCNA2	1.65021	0.687138	0.0988991	0.779073	0.108069	0.0700168
		ALOX15	0	0	1	1	0	0				POU2F2	1.32326	0.724327	0.185749	0.947611	0.106273	0.0749186				NIT1	3.83904	1.57	0.000123514	0.00115134	0.143651	0.0527704				KAT6B	2.13457	0.310707	0.0327963	0.335452	0.140236	0.107438				NDC80	1.64543	0.485208	0.0998811	0.785812	0.148415	0.111055
		DISP2	0	0	1	1	0	0				REV1	1.32301	0.664031	0.185833	0.94765	0.105236	0.0732899				CTSB	3.8363	0.757016	0.000124904	0.00116342	0.248413	0.155673				GIMAP5	2.13393	0.297972	0.0328489	0.335634	0.166052	0.134298				MRPL34	1.64502	0.19134	0.0999649	0.785972	0.410663	0.359296
		FRMD5	0	0	1	1	0	0				BST2	1.31626	0.150049	0.188087	0.955812	0.582426	0.576547				TM9SF1	3.83426	0.947508	0.000125944	0.00117189	0.207937	0.115215				SLC2A8	2.13345	0.430597	0.0328882	0.335634	0.116596	0.0857438				TM2D3	1.64172	0.181207	0.100648	0.789876	0.345821	0.296817
		NIM1K	0	0	1	1	0	0				CES2	1.31421	0.894366	0.188777	0.955812	0.0764645	0.0439739				FBXO7	3.83414	0.459178	0.000126005	0.00117189	0.465079	0.359719				CLK4	2.13336	0.394096	0.0328952	0.335634	0.128983	0.097624				C6orf226	1.63948	0.363641	0.101114	0.792376	0.175793	0.136348
		ICAM5	0	0	1	1	0	0				BAZ2B	1.31352	1.62648	0.189009	0.955812	0.0508035	0.0179153				TCAF2	3.83396	1.01044	0.000126096	0.00117189	0.192857	0.100264				C17orf49	2.13302	0.154319	0.0329232	0.335644	0.43773	0.395145				C19orf48	1.63926	0.381122	0.101159	0.792376	0.154179	0.114405
		MATN4	0	0	1	1	0	0				PGP	1.31331	0.532931	0.189077	0.955812	0.138932	0.109121				STX5	3.83337	0.6086	0.000126399	0.00117323	0.312698	0.217238				CMIP	2.13063	0.405157	0.0331194	0.337184	0.11669	0.0852273				BOLA3	1.63897	0.188429	0.10122	0.792376	0.318444	0.272362
		SLC28A3	0	0	1	1	0	0				YWHAH	1.3132	0.234878	0.189117	0.955812	0.329964	0.312704				SPAG4	3.83331	2.11157	0.00012643	0.00117323	0.120635	0.0299033				OAZ1	2.13052	0.0579013	0.0331287	0.337184	0.935697	0.929752				LIG1	1.6377	0.390466	0.101485	0.793774	0.165706	0.126968
		FOXO6	0	0	1	1	0	0				IL12RB1	1.31298	0.391922	0.18919	0.955812	0.174184	0.144951				CSRP1	3.83243	0.671808	0.000126886	0.00117659	0.265079	0.167106				EIF5	2.12922	0.150101	0.0332358	0.337997	0.424775	0.384298				PNKD	1.63747	0.180608	0.101533	0.793774	0.368876	0.317588
		TLL1	0	0	1	1	0	0				REPIN1	1.31281	1.23049	0.189247	0.955812	0.0619492	0.029316				BCCIP	3.83059	0.684672	0.000127835	0.0011845	0.266667	0.171504				CCNC	2.1272	0.348451	0.0334037	0.339427	0.122553	0.0903926				PRELID1	1.63445	0.105327	0.102163	0.797196	0.688761	0.671524
		CCDC151	0	0	1	1	0	0				PSMC5	1.31254	0.149575	0.189338	0.955812	0.462675	0.442997				COMMD2	3.82672	0.754321	0.000129861	0.00120148	0.244444	0.149516				SUCO	2.12449	0.331454	0.0336295	0.341162	0.128605	0.0965909				CD82	1.63359	0.165478	0.102345	0.797832	0.646974	0.577052
		MAP6	0	0	1	1	0	0				TBC1D2B	1.31219	0.354085	0.189457	0.955812	0.184552	0.153094				RAB5B	3.82489	0.733811	0.000130831	0.00120955	0.250794	0.156552				SF3A2	2.12205	0.205412	0.0338332	0.342669	0.272246	0.240702				PCGF5	1.63345	0.172654	0.102373	0.797832	0.34438	0.29732
		ZCCHC12	0	0	1	1	0	0				PGK1	1.31214	0.0823693	0.189474	0.955812	0.934681	0.923453				PES1	3.82096	1.25369	0.000132934	0.00122808	0.161905	0.0712401				DCTN6	2.1216	0.320445	0.0338712	0.342773	0.159338	0.128099				CASP1	1.63213	0.165694	0.102652	0.798998	0.439481	0.396147
		SLC22A23	0	0	1	1	0	0				SMURF2	1.31202	0.705058	0.189514	0.955812	0.091239	0.0586319				CIR1	3.8149	0.577393	0.000136237	0.00125673	0.333333	0.234828				PFKP	2.11761	0.349969	0.0342077	0.345896	0.141655	0.111054				CAPZA2	1.62977	0.162444	0.103149	0.801359	0.446686	0.39799
		TLR2	0	0	1	1	0	0				LENG1	1.3115	0.465716	0.18969	0.956037	0.150855	0.120521				NIFK	3.80837	0.740313	0.000139885	0.00128846	0.255556	0.163588				RANBP1	2.11629	0.163062	0.0343204	0.346753	0.388842	0.34969				BIRC5	1.62923	0.530165	0.103264	0.801748	0.10951	0.0706868
		SLC47A1	0	0	1	1	0	0				CYB5A	1.31143	0.365417	0.189713	0.956037	0.17859	0.14658				BLOC1S2	3.80329	0.478455	0.000142788	0.00131422	0.404762	0.298153				ACAP2	2.11492	0.167551	0.0344366	0.347521	0.283593	0.246384				METTL5	1.62801	0.189511	0.103522	0.802869	0.370317	0.326131
		DAPL1	0	0	1	1	0	0				ZNF394	1.30877	0.374687	0.190612	0.959011	0.195179	0.167752				RNF41	3.79572	1.00131	0.000147214	0.00135395	0.192063	0.101143				PASK	2.11441	0.909374	0.0344804	0.347521	0.0634515	0.0330579				FAM200B	1.62794	0.244489	0.103537	0.802869	0.263689	0.223116
		LYG1	0	0	1	1	0	0				RLF	1.30775	0.408009	0.19096	0.960372	0.156817	0.125407				CRNKL1	3.79256	0.86088	0.000149102	0.00136994	0.205556	0.109938				SDHA	2.11361	0.248354	0.0345488	0.347738	0.187612	0.154959				EIF1AX	1.62683	0.160274	0.103774	0.804202	0.403458	0.349246
		ROR2	0	0	1	1	0	0				RBM34	1.30621	0.751454	0.19148	0.962019	0.0935718	0.0618893				NCF4	3.79164	1.8306	0.000149653	0.00137333	0.127778	0.0378188				CRELD2	2.11349	0.255862	0.0345585	0.347738	0.164634	0.131715				RGS9	1.62526	0.291115	0.104107	0.806099	0.210375	0.171022
		ATP1A4	0	0	1	1	0	0				DNAJC8	1.30537	0.117366	0.191766	0.962476	0.527216	0.517915				SNRPD2	3.78937	0.3183	0.00015103	0.00138392	0.885714	0.796834				NFATC3	2.11317	0.22416	0.034586	0.347738	0.211537	0.178202				PON2	1.62506	0.483715	0.104149	0.806099	0.139769	0.101675
		DPYSL4	0	0	1	1	0	0				UBE2E1	1.3048	0.692406	0.191961	0.963064	0.0984966	0.0667752				C12orf65	3.7816	0.733008	0.000155825	0.00142681	0.249206	0.157432				REV3L	2.11207	0.379637	0.0346804	0.348404	0.11773	0.0862603				COX10	1.62383	0.445815	0.104411	0.80674	0.135447	0.0969849
		ESYT3	0	0	1	1	0	0				ERH	1.30324	0.107576	0.192494	0.965351	0.638673	0.62215				M6PR	3.77743	0.450945	0.000158454	0.00144981	0.446032	0.336851				MRPL34	2.10672	0.205997	0.035142	0.352756	0.217589	0.183884				CCDC167	1.62376	0.174715	0.104427	0.80674	0.37464	0.329481
		MDH1B	0	0	1	1	0	0				FAM122A	1.303	0.577899	0.192575	0.965364	0.102644	0.0700326				TIPRL	3.77628	0.613911	0.000159189	0.00145546	0.302381	0.208443				ATF2	2.10367	0.293545	0.0354076	0.355135	0.154043	0.121901				ASCC1	1.62343	0.422988	0.104498	0.806788	0.165706	0.129146
		IL24	0	0	1	1	0	0				ARIH1	1.30238	0.363777	0.192787	0.965649	0.181182	0.151466				STRIP1	3.77566	1.00372	0.000159586	0.00145801	0.192063	0.100264				OTUD4	2.10234	0.420814	0.0355237	0.356011	0.109504	0.0785124				TMEM205	1.62106	0.303616	0.105004	0.810086	0.197406	0.157119
		ZC2HC1C	0	0	1	1	0	0				UBA52	1.30192	0.0218534	0.192943	0.965907	0.995075	0.998371				PSMB4	3.77344	0.495024	0.000161011	0.00146995	0.385714	0.283201				SARNP	2.10132	0.251143	0.035613	0.356547	0.197447	0.165806				C16orf91	1.62082	0.415277	0.105056	0.810086	0.161383	0.123451
		HSPA4L	0	0	1	1	0	0				NEBL	1.30177	25.6382	0.192994	0.965907	0.0326594	0				KEAP1	3.77279	0.724163	0.000161431	0.0014727	0.247619	0.153034				MYL12A	2.10106	0.0944858	0.0356361	0.356547	0.903073	0.889979				LRBA	1.61858	0.169699	0.105538	0.812285	0.342939	0.293132
		PRRT1	0	0	1	1	0	0				NDUFAF2	1.29903	0.52998	0.193934	0.968583	0.129082	0.0993485				RNF34	3.77105	0.867353	0.000162563	0.00148194	0.210317	0.116974				DHX9	2.10044	0.278018	0.0356906	0.356547	0.154421	0.122417				GFER	1.61679	0.268504	0.105924	0.813746	0.243516	0.202513
		STARD8	0	0	1	1	0	0				THAP7	1.29856	0.372527	0.194096	0.968683	0.193624	0.167752				TIMM17B	3.77043	0.600479	0.000162968	0.00148454	0.303968	0.208443				RECQL	2.10042	0.259932	0.0356921	0.356547	0.174468	0.142562				ORC6	1.61619	0.802117	0.106052	0.814209	0.0979827	0.061139
		KCNE5	0	0	1	1	0	0				CHMP7	1.29625	0.344668	0.194889	0.971164	0.187144	0.15798				OSGEP	3.76901	0.818882	0.000163897	0.00149191	0.229365	0.138083				NUFIP2	2.09693	0.474051	0.0359997	0.359331	0.100993	0.0702479				C21orf91	1.6159	0.224113	0.106116	0.814209	0.25072	0.206868
		TTC7B	0	0	1	1	0	0				ZNF644	1.29528	0.268617	0.195225	0.972362	0.265422	0.245928				AK2	3.76582	0.637424	0.000166005	0.00150999	0.280952	0.185576				ZC3H12D	2.0952	0.745822	0.0361533	0.360574	0.0759338	0.0459711				PPP1CB	1.61308	0.210201	0.106728	0.816885	0.325648	0.28191
		LRAT	0	0	1	1	0	0				COX16	1.29391	0.214056	0.195695	0.973712	0.324002	0.301303				DNPEP	3.76505	0.664158	0.000166516	0.00151353	0.269841	0.171504				THOC2	2.09323	0.248111	0.0363285	0.361714	0.173333	0.141012				TMIGD2	1.61149	0.475641	0.107072	0.819017	0.158501	0.122781
		LRGUK	0	0	1	1	0	0				DDX50	1.29356	0.444531	0.195817	0.973712	0.16874	0.143322				MRPS10	3.76254	0.967461	0.000168198	0.0015277	0.19127	0.100264				PTPRJ	2.09306	0.39655	0.0363434	0.361714	0.130402	0.100207				ECI2	1.61044	0.246564	0.107302	0.820267	0.305476	0.271524
		RAB36	0	0	1	1	0	0				MED4	1.29338	0.224639	0.195881	0.973712	0.324261	0.301303				EXOSC3	3.76195	0.906441	0.000168596	0.00153019	0.207937	0.117854				CHAMP1	2.09293	1.03847	0.036355	0.361714	0.0583452	0.0284091				PKIA	1.60963	0.77741	0.107479	0.821118	0.092219	0.0549414
		POU5F1	0	0	1	1	0	0				ECHS1	1.29312	0.347643	0.195969	0.973712	0.181441	0.151466				CDC37L1	3.75955	0.761907	0.000170217	0.00154378	0.245238	0.153034				KRR1	2.09194	0.29289	0.0364434	0.362303	0.151395	0.119835				THG1L	1.60865	0.592893	0.107693	0.821933	0.10951	0.0716918
		UNC79	0	0	1	1	0	0				HLA-E	1.29302	0.0346693	0.196004	0.973712	0.976931	0.983713				GOSR1	3.75905	1.10196	0.00017056	0.00154575	0.174603	0.0835532				GCNT1	2.08977	0.474247	0.0366383	0.363948	0.0958865	0.0650826				TEN1	1.60725	0.467756	0.107999	0.821933	0.142651	0.105025
		IGLON5	0	0	1	1	0	0				ANKRD13A	1.29272	0.870676	0.196108	0.973712	0.0816485	0.0504886				CD28	3.75778	0.676557	0.000171428	0.00155249	0.290476	0.206684				MORF4L1	2.08793	0.148129	0.0368044	0.365306	0.518865	0.472624				CCDC6	1.60709	0.343709	0.108034	0.821933	0.18732	0.150419
		MUC3A	0	0	1	1	0	0				IL6ST	1.29183	0.529891	0.196417	0.973712	0.123121	0.0912052				RBM17	3.75722	0.457387	0.000171813	0.00155484	0.446825	0.342128				SDF4	2.08544	0.160336	0.0370294	0.366952	0.296643	0.259814				WAS	1.60702	0.14018	0.10805	0.821933	0.694524	0.655444
		C14orf132	0	0	1	1	0	0				MPHOSPH6	1.29163	0.468974	0.196487	0.973712	0.147486	0.118893				CNIH4	3.75675	0.760926	0.000172138	0.00155664	0.242857	0.151275				PFDN2	2.0838	0.187654	0.037178	0.367759	0.286525	0.253616				CCDC28A	1.60595	0.229054	0.108285	0.823221	0.273775	0.230821
		NRXN2	0	0	1	1	0	0				TMEM43	1.29077	0.173791	0.196784	0.974653	0.383618	0.368078				MRPL4	3.75607	0.585793	0.000172605	0.00155973	0.3	0.199648				GBP4	2.08324	0.234384	0.0372294	0.367759	0.198582	0.165806				B3GNT2	1.6046	0.174257	0.108581	0.824964	0.413545	0.362312
		SLC6A12	0	0	1	1	0	0				PAK1IP1	1.28796	0.897981	0.197761	0.978708	0.0904614	0.0602606				COX4I1	3.75338	0.274555	0.000174469	0.00157313	0.953175	0.896218				OPTN	2.08291	0.153858	0.0372597	0.367765	0.386288	0.346591				CLPTM1L	1.60408	0.604876	0.108696	0.825177	0.10951	0.0720268
		SEC14L6	0	0	1	1	0	0				CNBP	1.28629	0.0508277	0.198341	0.979559	0.906428	0.905537				MRPS23	3.75081	1.04251	0.000176267	0.0015882	0.180952	0.0905893				OTOF	2.08248	2.14154	0.0372987	0.367858	0.0380142	0.00826446				TGIF1	1.60373	0.203157	0.108774	0.825177	0.353026	0.315578
		TRIM31	0	0	1	1	0	0				ATF7IP2	1.28585	0.803301	0.198494	0.979559	0.0896838	0.0586319				PSMB7	3.74602	0.570067	0.000179663	0.00161645	0.307143	0.207564				ENY2	2.08183	0.174123	0.0373584	0.368154	0.314988	0.279959				ERCC1	1.60335	0.208229	0.108857	0.825177	0.301153	0.256951
		GRIN2D	0	0	1	1	0	0				MEF2A	1.28579	0.610846	0.198518	0.979559	0.102644	0.0716612				PPHLN1	3.74268	0.541138	0.000182069	0.0016355	0.342857	0.243624				BBIP1	2.08005	0.334308	0.0375213	0.369197	0.127849	0.0965909				PTAR1	1.60327	0.305682	0.108875	0.825177	0.15562	0.115075
		COL4A6	0	0	1	1	0	0				NKD1	1.28286	2.14008	0.199542	0.981345	0.0419907	0.00977199				INIP	3.7412	1.09203	0.000183143	0.0016418	0.176984	0.0870712				BTG1	2.07962	0.151457	0.0375606	0.369197	0.878582	0.840909				CCNT2	1.60249	0.280698	0.109048	0.825773	0.217579	0.176717
		C4orf36	0	0	1	1	0	0				CCDC47	1.28281	0.299723	0.199559	0.981345	0.247538	0.228013				MRPS18B	3.73996	0.801506	0.000184049	0.00164874	0.22381	0.131926				PARP1	2.07906	0.207856	0.0376118	0.369197	0.246336	0.21436				CDK5RAP3	1.60013	0.178657	0.109569	0.828483	0.348703	0.301173
		PDE8B	0	0	1	1	0	0				SMARCA5	1.28183	0.155798	0.199902	0.98186	0.406687	0.392508				ACTR1A	3.73591	0.604058	0.000187036	0.00167428	0.307143	0.2146				ALG13	2.07906	0.259587	0.0376121	0.369197	0.16539	0.133264				DDX39A	1.59872	0.185735	0.109882	0.83027	0.423631	0.389615
		CRIP3	0	0	1	1	0	0				XPA	1.28086	0.583063	0.200244	0.982887	0.106532	0.0749186				EXOSC10	3.72941	0.856805	0.000191928	0.0017156	0.215873	0.12577				ATAD2	2.07905	0.425143	0.0376131	0.369197	0.111017	0.0805785				SERP2	1.59656	0.858799	0.110365	0.832903	0.092219	0.0559464
		SCUBE2	0	0	1	1	0	0				DNAJB12	1.28044	0.573912	0.200392	0.982887	0.1169	0.0863192				ATP6V1B2	3.72539	0.713841	0.000195012	0.00174066	0.246825	0.153914				GFER	2.07777	0.350443	0.0377305	0.370057	0.132482	0.101756				C12orf10	1.59494	0.252875	0.110725	0.835088	0.227666	0.186935
		ENPP1	0	0	1	1	0	0				BCCIP	1.28033	0.248998	0.200428	0.982887	0.288751	0.275244				LRIG1	3.72409	1.18151	0.00019602	0.0017484	0.169841	0.0826737				AES	2.07717	0.160956	0.0377861	0.370309	0.428558	0.396694				CXorf40A	1.59455	0.573809	0.110814	0.835088	0.116715	0.079397
		C2CD4C	0	0	1	1	0	0				LYPLA2	1.27858	0.189367	0.201043	0.985128	0.330223	0.302932				FUBP1	3.72291	0.592596	0.00019694	0.00175534	0.30873	0.2146				ATP11B	2.07599	0.351067	0.0378948	0.371082	0.129645	0.098657				DGKZ	1.59436	0.180783	0.110856	0.835088	0.462536	0.41943
		CIDEC	0	0	1	1	0	0				SMC5	1.27825	0.364358	0.201162	0.98532	0.178331	0.149837				CNOT8	3.72241	0.549597	0.000197332	0.00175758	0.324603	0.224274				ZNF655	2.07381	0.219769	0.0380969	0.372529	0.202364	0.169421				DPAGT1	1.59336	0.411721	0.11108	0.836169	0.148415	0.11072
		CELSR1	0	0	1	1	0	0				GOLGA8A	1.27747	0.825359	0.201435	0.986268	0.0775013	0.0456026				C18orf32	3.71995	0.669319	0.000199259	0.00177346	0.268254	0.173263				IQGAP1	2.07375	0.154638	0.0381026	0.372529	0.370875	0.333678				ST8SIA4	1.59296	0.1786	0.111169	0.836169	0.363112	0.315578
		PIWIL2	0	0	1	1	0	0				CD300A	1.2763	0.352502	0.201851	0.987136	0.152411	0.118893				CCAR2	3.71886	0.884891	0.000200123	0.00177988	0.201587	0.109938				TTC39C	2.07289	0.19134	0.0381825	0.373016	0.280189	0.248967				TCTN3	1.59281	0.277048	0.111202	0.836169	0.206052	0.167002
		NLRC4	0	0	1	1	0	0				NOLC1	1.27487	0.273661	0.202357	0.988081	0.249611	0.224756				BRMS1	3.7154	0.609592	0.00020288	0.00180181	0.294444	0.198769				ASNA1	2.06921	0.211105	0.0385259	0.375779	0.210969	0.178202				PSMD14	1.5918	0.190866	0.111429	0.83695	0.324207	0.28258
		CRLF2	0	0	1	1	0	0				AEBP2	1.27323	0.818379	0.202935	0.989708	0.0800933	0.0488599				NUDC	3.7149	0.443437	0.000203283	0.00180387	0.47381	0.35796				MGMT	2.06792	0.295543	0.0386478	0.376671	0.147707	0.116219				CLK3	1.59175	0.188936	0.11144	0.83695	0.275216	0.230486
		RIPK4	0	0	1	1	0	0				GKAP1	1.27182	1.03395	0.203437	0.991765	0.0645412	0.0325733				TMA7	3.7136	0.300678	0.000204331	0.00181081	0.96746	0.897098				ZC3H12A	2.06681	0.160304	0.0387522	0.377392	0.288132	0.251033				ECHS1	1.59033	0.179398	0.111759	0.83761	0.342939	0.296985
		TNFRSF10C	0	0	1	1	0	0				AIF1	1.26963	0.682771	0.204215	0.994261	0.0914982	0.0602606				ZC3H15	3.71047	0.430353	0.000206876	0.00183206	0.492857	0.379068				CCDC59	2.06289	0.271207	0.039123	0.380705	0.168416	0.13688				CARD11	1.58956	0.282144	0.111933	0.83761	0.263689	0.230653
		KCNIP4	0	0	1	1	0	0				TRAPPC10	1.26724	0.560842	0.205068	0.995805	0.106791	0.0749186				C16orf45	3.70341	1.91244	0.000212724	0.00188116	0.120635	0.0325418				SMC2	2.06016	0.475214	0.0393833	0.382638	0.108558	0.0790289				DUSP16	1.58772	0.265533	0.11235	0.839716	0.25072	0.21206
		ARHGEF37	0	0	1	1	0	0				CALCOCO1	1.26696	0.386962	0.205171	0.995912	0.145153	0.112378				ACLY	3.70341	0.857631	0.000212724	0.00188116	0.213492	0.123131				LARP1	2.05975	0.492191	0.0394225	0.3827	0.10695	0.0774793				TBC1D1	1.58716	0.174585	0.112477	0.840061	0.305476	0.259799
		GREB1L	0	0	1	1	0	0				PDCD2	1.26593	0.187445	0.205538	0.99709	0.365993	0.35342				SCAP	3.70252	1.10794	0.000213469	0.0018864	0.170635	0.0809147				MPG	2.05945	0.160656	0.0394514	0.3827	0.281986	0.243802				GPALPP1	1.586	0.449952	0.11274	0.840538	0.135447	0.0978224
		SLC22A18AS	0	0	1	1	0	0				TBK1	1.26453	0.380904	0.206038	0.997782	0.148263	0.117264				ILF2	3.69159	0.392367	0.00022286	0.00196611	0.552381	0.452946				EHD4	2.05855	0.467072	0.0395376	0.383211	0.101844	0.0717975				MBD2	1.58574	0.272082	0.112799	0.840538	0.20317	0.163149
		TBC1D30	0	0	1	1	0	0				LPAR2	1.26181	0.354137	0.207018	0.99836	0.177294	0.148208				MRPL15	3.69147	1.18123	0.000222964	0.00196611	0.165873	0.0782762				ODF3B	2.05821	0.562714	0.0395704	0.383211	0.0896454	0.0599174				U2AF1L4	1.58434	0.235024	0.113116	0.841891	0.255043	0.215075
		ST6GALNAC1	0	0	1	1	0	0				TFIP11	1.26107	0.301419	0.207284	0.99836	0.224469	0.197068				TMEM248	3.69014	0.482864	0.000224133	0.00197501	0.369841	0.270888				RB1CC1	2.05761	0.258246	0.0396276	0.383211	0.15773	0.126033				PRKCH	1.58343	0.146732	0.113323	0.842921	0.697406	0.650921
		EVA1A	0	0	1	1	0	0				BAZ2A	1.26073	0.289217	0.207406	0.998557	0.244168	0.216612				PRCC	3.68842	0.61285	0.000225648	0.00198695	0.285714	0.191733				CALM2	2.05571	0.110023	0.0398101	0.384376	0.754043	0.730372				ZBP1	1.58217	0.213039	0.11361	0.843444	0.309798	0.266834
		IL1RL2	0	0	1	1	0	0				USP15	1.26004	0.194704	0.207654	0.998956	0.351737	0.343648				KPNA6	3.67953	0.804768	0.000233665	0.00205508	0.219841	0.130167				TBK1	2.05481	0.289715	0.0398976	0.384573	0.13948	0.107955				TP53I13	1.58207	0.217892	0.113634	0.843444	0.240634	0.199832
		KLB	0	0	1	1	0	0				WDR74	1.25949	0.334951	0.207855	0.998956	0.230171	0.210098				GCHFR	3.67941	0.682146	0.000233774	0.00205508	0.259524	0.168865				ASH1L	2.05475	0.20202	0.0399036	0.384573	0.1913	0.157541				STARD7	1.58193	0.176637	0.113665	0.843444	0.384726	0.338693
		PABPC3	0	0	1	1	0	0				TBC1D20	1.25898	0.376564	0.208037	0.99927	0.187144	0.162866				HIF1AN	3.67929	1.1901	0.000233882	0.00205508	0.169841	0.0826737				RBBP8	2.05454	0.515733	0.0399234	0.384573	0.101277	0.0717975				CHCHD5	1.58059	0.193292	0.113972	0.84421	0.338617	0.29866
		GCK	0	0	1	1	0	0				BEST1	1.2575	0.524389	0.208572	1	0.118974	0.0879479				STT3B	3.67356	0.700774	0.000239195	0.00209879	0.247619	0.154793				NSD1	2.05317	0.267188	0.0400563	0.385553	0.184775	0.154442				SFT2D1	1.5801	0.187224	0.114084	0.844536	0.337176	0.293467
		INSRR	0	0	1	1	0	0				ISG20L2	1.25743	0.293811	0.208597	1	0.237688	0.211726				APRT	3.67306	0.364494	0.000239666	0.00210144	0.563492	0.473175				COA1	2.05176	0.295461	0.0401932	0.386241	0.143735	0.112603				BLMH	1.57833	0.290592	0.114491	0.845756	0.194524	0.154774
		SPDYE1	0	0	1	1	0	0				AKIRIN1	1.25732	0.169837	0.208639	1	0.409539	0.394137				COX7B	3.67078	0.344438	0.00024181	0.00211724	0.784127	0.681618				CISD1	2.05147	0.42525	0.0402211	0.386241	0.105626	0.0754132				PAPSS1	1.57675	0.317861	0.114852	0.84719	0.175793	0.137018
		TMEM232	0	0	1	1	0	0				SIPA1L1	1.25696	0.331885	0.208767	1	0.192587	0.164495				GLTP	3.66635	0.750404	0.000246038	0.00215272	0.230952	0.138962				FAM32A	2.05064	0.233107	0.0403021	0.386719	0.186194	0.154442				CACYBP	1.5756	0.146005	0.115119	0.848651	0.504323	0.454439
		ARHGEF16	0	0	1	1	0	0				PHF3	1.25578	0.203702	0.209194	1	0.345516	0.333876				MBIP	3.66617	1.49713	0.000246209	0.00215272	0.142063	0.055409				FOXO1	2.05011	0.582609	0.0403542	0.38692	0.0795272	0.0495868				TRAF5	1.57443	0.208793	0.115388	0.849567	0.31268	0.273367
		RSPH1	0	0	1	1	0	0				TRAPPC2L	1.25409	0.285359	0.209811	1	0.2338	0.208469				NFYB	3.66073	1.14213	0.000251493	0.00219583	0.173016	0.0870712				ATP6V1H	2.04958	0.435474	0.0404049	0.387107	0.110922	0.081095				TAF12	1.57417	0.169591	0.115449	0.849567	0.322767	0.272194
		HECW1	0	0	1	1	0	0				EIF4G2	1.25323	0.096681	0.210123	1	0.799119	0.789902				YDJC	3.66073	0.833626	0.000251493	0.00219583	0.219841	0.131047				CHST11	2.04599	0.235099	0.0407575	0.390184	0.168132	0.135847				NCBP2	1.57383	0.276191	0.115526	0.849631	0.257925	0.223116
		GLT1D1	0	0	1	1	0	0				LRRC8D	1.25279	0.620065	0.210282	1	0.0997926	0.0684039				GMIP	3.6592	0.945835	0.000253006	0.00220749	0.192063	0.102902				ERLEC1	2.04381	0.234845	0.0409728	0.391676	0.181371	0.14876				ENSA	1.57198	0.168601	0.115955	0.851922	0.662824	0.598827
		SULT1A2	0	0	1	1	0	0				AARS	1.25055	0.445293	0.211098	1	0.135303	0.104235				SERINC1	3.65825	0.394208	0.000253941	0.00221409	0.544444	0.441513				TOPORS	2.04377	0.300059	0.0409765	0.391676	0.155745	0.125				RFC2	1.57106	0.365305	0.116168	0.851922	0.174352	0.137353
		CCBE1	0	0	1	1	0	0				PRPF31	1.24963	0.216705	0.211436	1	0.274754	0.254072				POGLUT1	3.65716	0.977005	0.000255026	0.00222199	0.184921	0.0967458				PATL1	2.04268	0.707021	0.0410842	0.392403	0.0747991	0.0454545				POLR2E	1.571	0.158616	0.116183	0.851922	0.544669	0.500335
		SYCE3	0	0	1	1	0	0				CXXC1	1.24961	0.268226	0.211442	1	0.252203	0.234528				WBP11	3.65494	0.488028	0.00025724	0.0022397	0.374603	0.273527				HLA-DPB1	2.04186	0.194131	0.0411653	0.392875	0.721891	0.64876				EGR1	1.56999	0.436193	0.116418	0.851922	0.266571	0.241541
		MMP17	0	0	1	1	0	0				EIF2B1	1.24926	0.482732	0.211572	1	0.137895	0.109121				DCAF7	3.654	0.515699	0.000258189	0.00224639	0.349206	0.248021				CYTIP	2.03975	0.137952	0.0413756	0.393298	0.555366	0.515496				SNX5	1.56995	0.17548	0.116427	0.851922	0.381844	0.340201
		ADGRD1	0	0	1	1	0	0				C1QBP	1.24914	0.166625	0.211615	1	0.469673	0.447883				RAE1	3.65078	0.882211	0.000261449	0.00227157	0.200794	0.109938				THUMPD1	2.03961	0.33445	0.0413889	0.393298	0.132482	0.101756				CENPN	1.56951	0.317706	0.116529	0.851922	0.151297	0.111893
		POTEE	0	0	1	1	0	0				MTHFS	1.24835	0.342725	0.211904	1	0.203473	0.177524				UFC1	3.64454	0.418153	0.00026787	0.0023241	0.484127	0.378188				PHB2	2.0395	0.155744	0.0413998	0.393298	0.386478	0.347624				DPY30	1.56942	0.163465	0.116551	0.851922	0.322767	0.274204
		MGAT5B	0	0	1	1	0	0				KDM5A	1.24816	0.189363	0.211972	1	0.34733	0.333876				SLU7	3.63922	0.683222	0.000273464	0.00237097	0.269841	0.182058				ANKRD10	2.03887	0.154733	0.041463	0.393439	0.281418	0.246384				MED7	1.56756	0.522949	0.116984	0.854278	0.126801	0.0901173
		TNNT3	0	0	1	1	0	0				NXT1	1.24648	0.239103	0.212588	1	0.282271	0.263844				ECI2	3.63801	0.803572	0.000274753	0.00238049	0.227778	0.140721				H2AFZ	2.0386	0.131509	0.0414903	0.393439	0.784775	0.752583				RBM34	1.56692	0.53137	0.117132	0.85486	0.121037	0.0842546
		C10orf67	0	0	1	1	0	0				HDHD3	1.24465	0.627207	0.213262	1	0.10057	0.0700326				PPP1R16B	3.6376	0.393516	0.000275195	0.00238265	0.553175	0.452946				RABL6	2.03754	0.561174	0.0415957	0.393953	0.0896454	0.0604339				C19orf66	1.56655	0.13658	0.11722	0.854896	0.573487	0.540871
		LIN7A	0	0	1	1	0	0				KRI1	1.2438	0.553125	0.213572	1	0.121825	0.0928339				LMCD1	3.63503	2.74557	0.000277954	0.00240486	0.103968	0.0184697				FKBP5	2.03665	0.282691	0.0416849	0.394496	0.148936	0.117769				CKAP2L	1.56518	0.900283	0.11754	0.854896	0.0936599	0.058459
		TMEM45B	0	0	1	1	0	0				STAT5B	1.24335	0.272091	0.213739	1	0.264126	0.242671				MBTPS1	3.63047	0.909603	0.000282901	0.00244596	0.200794	0.112577				ERO1B	2.03606	0.263169	0.0417439	0.394754	0.155934	0.125				ABI2	1.56514	0.407631	0.11755	0.854896	0.136888	0.099665
		PCDHGC3	0	0	1	1	0	0				ILKAP	1.24316	0.220052	0.213807	1	0.261534	0.232899				NIPA2	3.62959	0.589801	0.000283874	0.00245266	0.302381	0.209323				ZBTB44	2.03555	0.505929	0.0417958	0.394944	0.091253	0.0614669				ALYREF	1.56477	0.494383	0.117638	0.854896	0.118156	0.081072
		GLIS3	0	0	1	1	0	0				ZNF410	1.24184	0.729066	0.214297	1	0.0961638	0.0667752				HMGXB4	3.62787	0.982457	0.000285765	0.00246728	0.178571	0.0897098				TMPO	2.03289	0.214626	0.0420638	0.397173	0.207092	0.175103				CWC15	1.56431	0.173439	0.117745	0.854896	0.353026	0.305528
		UTS2B	0	0	1	1	0	0				RAD21	1.24133	0.102547	0.214484	1	0.551322	0.539088				MRPL34	3.62616	0.484656	0.000287667	0.00248198	0.374603	0.273527				MRPL42	2.03215	0.239023	0.0421389	0.39758	0.180331	0.14876				BLM	1.5643	0.453792	0.117748	0.854896	0.139769	0.103685
		PCDHGB2	0	0	1	1	0	0				MAML2	1.24022	0.822935	0.214894	1	0.0777605	0.0472313				AAR2	3.62238	1.23368	0.000291908	0.00251682	0.152381	0.064204				XPO1	2.0283	0.272752	0.0425294	0.400655	0.141655	0.110537				TCEA1	1.56376	0.146598	0.117875	0.855249	0.638329	0.588275
		GRID2IP	0	0	1	1	0	0				ORAI2	1.23972	0.388139	0.215081	1	0.138932	0.107492				PRPF40A	3.62182	0.411242	0.000292542	0.00252054	0.490476	0.382586				PHACTR2	2.02712	0.817842	0.04265	0.401181	0.0696927	0.0408058				LSM8	1.56317	0.137961	0.118012	0.855364	0.615274	0.567337
		B4GALNT4	0	0	1	1	0	0				HDGF	1.23776	0.359218	0.215804	1	0.180923	0.154723				ELK1	3.62046	0.908186	0.000294084	0.00253206	0.194444	0.1073				CD3G	2.0263	0.13781	0.042734	0.401667	0.552057	0.514979				ARID5B	1.56264	0.191539	0.118137	0.855364	0.419308	0.389782
		LRRN1	0	0	1	1	0	0				EIF3A	1.2364	0.162314	0.21631	1	0.418351	0.395765				RAB8A	3.61992	0.455488	0.000294689	0.00253551	0.386508	0.28496				LETMD1	2.02492	0.229545	0.0428754	0.402692	0.15565	0.12345				TRNAU1AP	1.56253	0.220472	0.118164	0.855364	0.270893	0.230318
		RFX8	0	0	1	1	0	0				MRPL28	1.23561	0.25581	0.216604	1	0.248056	0.228013				GORASP2	3.61617	0.487151	0.000298992	0.00257075	0.36746	0.270009				WDR83OS	2.02452	0.148612	0.0429166	0.402693	0.533522	0.487087				NDUFAB1	1.56252	0.152153	0.118167	0.855364	0.551873	0.505193
		AKR1C1	0	0	1	1	0	0				MCFD2	1.2351	0.671983	0.216792	1	0.109642	0.0814332				DCAF11	3.61487	0.728529	0.000300497	0.0025819	0.239683	0.150396				CHD3	2.02429	0.358855	0.0429405	0.402693	0.129456	0.0996901				RAB24	1.56111	0.183452	0.118498	0.856265	0.353026	0.309883
		TSPAN1	0	0	1	1	0	0				MAPRE2	1.23334	0.170011	0.21745	1	0.406947	0.384365				TSPO	3.61378	0.438491	0.000301767	0.00258923	0.45	0.35708				RHOB	2.02355	0.25591	0.0430162	0.403098	0.181655	0.150826				RAD9A	1.55873	0.585627	0.11906	0.859359	0.118156	0.0824121
		DOK7	0	0	1	1	0	0				GRK6	1.23315	1.03761	0.217519	1	0.0635044	0.0325733				NARS	3.60961	0.678597	0.000306656	0.00262754	0.251587	0.16095				CARD8	2.02258	0.422908	0.0431168	0.403736	0.111017	0.0816116				MPDU1	1.55777	0.221611	0.119287	0.860462	0.246398	0.206868
		ENTPD2	0	0	1	1	0	0				PPM1K	1.23263	0.193385	0.217713	1	0.302488	0.270358				TKT	3.60784	0.444776	0.000308759	0.00264373	0.425397	0.314864				TNFRSF25	2.0213	0.478847	0.0432483	0.404662	0.093617	0.0640496				DERL2	1.55745	0.187554	0.119364	0.860515	0.348703	0.304355
		ANKRD29	0	0	1	1	0	0				SRA1	1.23137	0.274152	0.218185	1	0.232763	0.20684				EIF1B	3.60598	0.406102	0.000310981	0.00266093	0.511111	0.403694				TIAM1	2.01964	0.949006	0.0434203	0.405965	0.0579669	0.0289256				JOSD2	1.55575	0.200478	0.119767	0.86269	0.305476	0.264824
		HLX	0	0	1	1	0	0				SOD2	1.22923	0.25938	0.218985	1	0.283307	0.258958				SCYL1	3.60541	0.840516	0.000311654	0.00266485	0.210317	0.122252				PHACTR4	2.01836	0.473609	0.043554	0.406909	0.10156	0.072314				EPHB6	1.5545	0.725114	0.120065	0.862975	0.0893372	0.0529313
		MEIG1	0	0	1	1	0	0				ZNF354A	1.22745	0.989133	0.219654	1	0.0663556	0.0358306				CTLA4	3.60423	0.543891	0.000313076	0.00267516	0.276984	0.17942				TMEM87B	2.01383	0.387528	0.0440277	0.410716	0.113381	0.0836777				SRPK1	1.55228	0.19498	0.120595	0.865695	0.278098	0.236683
		RASGRP4	0	0	1	1	0	0				SARS	1.22597	0.167557	0.220211	1	0.411871	0.397394				TSFM	3.60252	1.39848	0.000315148	0.00269101	0.142857	0.057168				TXN2	2.00964	0.221475	0.0444695	0.413904	0.202931	0.172004				BAD	1.55184	0.222523	0.1207	0.865695	0.25072	0.209548
		ZNF667	0	0	1	1	0	0				GOLGB1	1.22592	0.203588	0.22023	1	0.304821	0.281759				MPHOSPH10	3.60219	0.819537	0.000315543	0.00269253	0.212698	0.124011				KRCC1	2.00856	0.280482	0.0445835	0.414653	0.16	0.129649				PARP12	1.55136	0.250436	0.120815	0.865695	0.236311	0.19799
		LYNX1	0	0	1	1	0	0				RASAL3	1.22363	0.138887	0.221092	1	0.38647	0.361564				JAGN1	3.60051	0.821986	0.000317594	0.00270817	0.211905	0.12489				PTPN11	2.00795	0.287438	0.0446482	0.414944	0.15773	0.127583				PAG1	1.54919	0.161829	0.121335	0.868168	0.489914	0.445561
		FFAR3	0	0	1	1	0	0				DPH2	1.22129	0.616311	0.221976	1	0.111457	0.0830619				RHBDF2	3.59797	0.670396	0.000320713	0.00273289	0.244444	0.151275				PTBP1	2.00462	0.170395	0.045004	0.417937	0.284917	0.25155				ST3GAL4	1.54693	0.642907	0.121879	0.871059	0.105187	0.0693467
		GRIK4	0	0	1	1	0	0				ARFRP1	1.21937	0.55023	0.222703	1	0.1169	0.0879479				VPS72	3.59652	0.838686	0.000322502	0.00274625	0.211905	0.12577				ATF4	2.00389	0.160921	0.0450816	0.418345	0.298251	0.264463				CHCHD3	1.54441	0.205887	0.122489	0.873402	0.278098	0.236516
		ZNF418	0	0	1	1	0	0				PTRH2	1.21892	0.512193	0.222875	1	0.12027	0.0912052				CCDC47	3.59268	0.626534	0.000327296	0.00278325	0.27619	0.184697				CNOT8	2.00341	0.262623	0.0451334	0.418512	0.160095	0.129649				EMC8	1.54408	0.181152	0.12257	0.873476	0.247839	0.204355
		GGN	0	0	1	1	0	0				RASGEF1B	1.2189	0.912696	0.222882	1	0.0738725	0.0439739				YIPF4	3.58907	0.685185	0.000331855	0.00282009	0.255556	0.167106				GPCPD1	2.00234	0.302155	0.0452484	0.419265	0.136454	0.105888				EIF2A	1.54332	0.183572	0.122754	0.873931	0.334294	0.292295
		OXTR	0	0	1	1	0	0				GCC1	1.21823	0.617139	0.223137	1	0.102644	0.0732899				SPG7	3.58813	0.75765	0.000333061	0.0028284	0.23254	0.146878				GIMAP2	2.00174	0.342237	0.0453124	0.419545	0.136927	0.107438				BARX2	1.54249	1.60319	0.122954	0.874707	0.054755	0.0190955
		C1QTNF1	0	0	1	1	0	0				NUP58	1.21705	0.309263	0.223585	1	0.219285	0.19544				PDCD6IP	3.58635	0.541625	0.000335333	0.00284574	0.326984	0.234828				ZNF800	2.00127	0.165978	0.0453636	0.419706	0.228936	0.193698				ETNK1	1.54131	0.188481	0.12324	0.876241	0.34438	0.305193
		MIOX	0	0	1	1	0	0				ZNF14	1.21382	1.05005	0.224817	1	0.0614308	0.0309446				ZFYVE27	3.58585	0.977738	0.000335979	0.00284928	0.180159	0.0932278				HBS1L	1.99994	0.321751	0.0455068	0.420718	0.134657	0.104855				CDK2	1.53879	0.451512	0.123855	0.880108	0.14121	0.105025
		SH3RF2	0	0	1	1	0	0				TCF12	1.21321	0.371733	0.225048	1	0.14282	0.112378				DLST	3.58313	0.820515	0.000339497	0.00287714	0.20873	0.118734				EFCAB14	1.99947	0.249077	0.0455571	0.420869	0.171915	0.141012				PRR13	1.53789	0.133251	0.124077	0.880283	0.817003	0.775042
		CBX2	0	0	1	1	0	0				COA4	1.21274	0.288653	0.225228	1	0.213323	0.188925				PSMA6	3.57613	0.420095	0.000348718	0.00295327	0.5	0.390501				SNU13	1.99848	0.14462	0.0456649	0.42155	0.497778	0.455579				LITAF	1.53781	0.126911	0.124094	0.880283	0.70317	0.662982
		FSTL4	0	0	1	1	0	0				ZC3HAV1	1.21005	0.164072	0.22626	1	0.415241	0.399023				CDC37	3.57374	0.307271	0.000351923	0.00297838	0.807143	0.723835				NCOA3	1.99692	0.263775	0.0458341	0.422484	0.142979	0.112603				ECH1	1.53755	0.143483	0.124158	0.880283	0.632565	0.590452
		KSR2	0	0	1	1	0	0				DPY30	1.20997	0.241383	0.226292	1	0.263608	0.2443				GOT2	3.57069	1.02442	0.000356038	0.0030091	0.17619	0.0905893				ARHGAP30	1.99457	0.157088	0.0460894	0.424522	0.246241	0.210744				TAX1BP3	1.5369	0.380187	0.124319	0.880283	0.151297	0.114908
		THEM5	0	0	1	1	0	0				RAB5C	1.20897	0.310662	0.226673	1	0.226801	0.20684				TGS1	3.56549	0.79084	0.000363174	0.00306524	0.223016	0.137203				C18orf32	1.99396	0.150453	0.0461567	0.424827	0.311962	0.27531				GNAI2	1.53671	0.156364	0.124365	0.880283	0.510086	0.460804
		DGKG	0	0	1	1	0	0				SKIV2L	1.20509	0.516328	0.22817	1	0.126231	0.0977199				IAH1	3.56325	0.631235	0.000366297	0.0030895	0.277778	0.188215				ETNK1	1.9933	0.179561	0.0462289	0.425176	0.222222	0.190599				OGG1	1.53661	0.4113	0.124388	0.880283	0.162824	0.127136
		PTK6	0	0	1	1	0	0				GNL1	1.2044	0.256518	0.228436	1	0.263349	0.245928				UBE2L3	3.56076	0.393595	0.000369778	0.00311673	0.515079	0.414248				SLC7A5	1.99286	0.142171	0.0462773	0.425305	0.355839	0.317665				HIST1H2BN	1.53608	0.905152	0.124518	0.880283	0.0878963	0.0529313
		TCTEX1D4	0	0	1	1	0	0				SP110	1.20414	0.364534	0.228534	1	0.149041	0.118893				SUPT16H	3.55001	0.592162	0.000385221	0.00324393	0.26746	0.175901				HNRNPK	1.98526	0.137502	0.0471158	0.431987	0.596028	0.554752				CREB3L2	1.53372	0.457815	0.125099	0.882798	0.136888	0.10067
		STX1B	0	0	1	1	0	0				PRPF19	1.20238	0.287036	0.229217	1	0.237947	0.216612				RARS	3.54974	1.11001	0.00038561	0.00324393	0.172222	0.0888303				TOR1AIP2	1.98395	0.673129	0.0472617	0.43275	0.0745154	0.0459711				ZNF107	1.53357	0.363199	0.125135	0.882798	0.14121	0.103518
		DPYS	0	0	1	1	0	0				NR1H2	1.20187	0.148044	0.229413	1	0.396319	0.381107				SSR1	3.54971	0.469016	0.000385653	0.00324393	0.380159	0.28584				CMC2	1.98233	0.135586	0.0474421	0.434081	0.429125	0.390496				IDI1	1.53348	0.149264	0.125158	0.882798	0.417867	0.364657
		PRKG2	0	0	1	1	0	0				DNAJC15	1.19884	0.270697	0.230589	1	0.226801	0.200326				UBLCP1	3.54939	1.02958	0.00038613	0.00324574	0.174603	0.0888303				MED4	1.98173	0.225036	0.0475099	0.434381	0.181087	0.15031				TPGS1	1.53298	0.180035	0.125282	0.883165	0.301153	0.257621
		SOX7	0	0	1	1	0	0				XRCC5	1.19311	0.121121	0.232828	1	0.527475	0.517915				NDUFB6	3.54826	0.419546	0.00038778	0.0032574	0.47619	0.365875				TSPYL2	1.97747	0.185389	0.0479882	0.438109	0.19792	0.165289				GIMAP2	1.53246	0.159819	0.12541	0.883568	0.311239	0.264154
		GAS2	0	0	1	1	0	0				CUX1	1.1923	0.901436	0.233144	1	0.0749093	0.0456026				YIPF6	3.54673	1.07821	0.000390048	0.00327424	0.162698	0.0765172				RAB1A	1.97675	0.281785	0.0480698	0.438531	0.163972	0.134814				KIF2C	1.53062	0.851842	0.125863	0.886257	0.0850144	0.0497487
		EREG	0	0	1	1	0	0				RHBDF2	1.1921	0.240628	0.233224	1	0.286159	0.26873				NDUFS7	3.54608	0.48363	0.000391012	0.00328011	0.362698	0.260334				VCP	1.97407	0.138646	0.0483737	0.440979	0.398203	0.358471				TMEM223	1.52945	0.268366	0.126152	0.886467	0.178674	0.139866
		FKBP1C	0	0	1	1	0	0				NAALADL1	1.19189	1.19875	0.233303	1	0.0557284	0.0260586				PARK7	3.54206	0.372266	0.000397018	0.00332825	0.697619	0.58927				GCC2	1.97298	0.195959	0.0484975	0.441783	0.18591	0.153926				CKAP2	1.52913	0.22634	0.126232	0.886467	0.278098	0.241541
		OOEP	0	0	1	1	0	0				IVNS1ABP	1.19154	0.132404	0.233441	1	0.343183	0.311075				ICMT	3.54076	1.14446	0.00039898	0.00334243	0.161905	0.0782762				PLEKHJ1	1.97247	0.215272	0.0485557	0.441988	0.214468	0.183884				MPV17	1.52906	0.248808	0.12625	0.886467	0.262248	0.226298
		MT1A	0	0	1	1	0	0				DLD	1.19033	0.319899	0.233917	1	0.190254	0.164495				BAK1	3.53975	0.554899	0.000400502	0.00335253	0.302381	0.211082				CPNE2	1.97186	0.589403	0.0486252	0.442297	0.0909693	0.0630165				ZFAND2B	1.52812	0.174117	0.126483	0.887097	0.354467	0.31206
		ZCWPW2	0	0	1	1	0	0				ARID2	1.18967	0.423836	0.234175	1	0.163038	0.138436				RAB3GAP1	3.53961	0.718281	0.000400726	0.00335253	0.226984	0.138083				PPIL4	1.97103	0.235716	0.0487202	0.442836	0.166147	0.135331				CCDC18	1.52781	0.422838	0.126561	0.88714	0.122478	0.0859296
		ASAH2	0	0	1	1	0	0				ZNF10	1.18954	0.734205	0.234228	1	0.0819077	0.0521173				RFC1	3.53053	0.639143	0.000414723	0.0034673	0.250794	0.161829				ICE1	1.97052	0.452873	0.0487793	0.443049	0.0924823	0.0635331				SLC25A25	1.52707	0.342561	0.126744	0.887916	0.172911	0.136683
		TMEM145	0	0	1	1	0	0				PNO1	1.18888	0.558767	0.234486	1	0.121047	0.0944625				PHF3	3.52551	0.468713	0.000422669	0.00352897	0.37619	0.282322				ATG2A	1.96988	0.458817	0.0488527	0.443066	0.0909693	0.0619835				C15orf61	1.5262	0.275529	0.12696	0.888432	0.213256	0.173534
		CA9	0	0	1	1	0	0				NOSIP	1.18853	0.134133	0.234625	1	0.447641	0.433225				PIAS4	3.52397	1.21209	0.000425128	0.00354711	0.151587	0.0668426				SIPA1L1	1.96882	0.495756	0.048974	0.443746	0.099669	0.071281				TYK2	1.52544	0.323661	0.127149	0.889028	0.194524	0.158794
		FAM227A	0	0	1	1	0	0				BFAR	1.18754	0.233119	0.235016	1	0.254277	0.23127				AFG3L2	3.52329	0.924166	0.000426219	0.00355383	0.18254	0.0967458				LAX1	1.96787	0.551242	0.049083	0.443746	0.0833097	0.0547521				DDX11	1.52528	0.361971	0.127188	0.889028	0.139769	0.10268
		FILIP1	0	0	1	1	0	0				ICAM1	1.18624	1.18939	0.235527	1	0.0585796	0.029316				RB1CC1	3.52297	0.521075	0.000426743	0.00355581	0.318254	0.226913				CNOT1	1.96741	0.238656	0.0491358	0.443746	0.164823	0.134298				CHMP2A	1.52399	0.150718	0.127511	0.890279	0.492795	0.447906
		C8orf48	0	0	1	1	0	0				TOMM34	1.18518	0.578933	0.235946	1	0.0917574	0.0618893				MRPS25	3.52196	0.784096	0.000428363	0.00356691	0.216667	0.131047				COQ10B	1.96723	0.161798	0.0491563	0.443746	0.269976	0.23657				PHTF1	1.52339	0.306957	0.127662	0.890833	0.223343	0.18995
		CEMIP	0	0	1	1	0	0				SENP6	1.18437	0.24769	0.236266	1	0.242354	0.21987				HDDC2	3.51859	0.735575	0.000433839	0.00361009	0.228571	0.141601				MPST	1.96698	0.290205	0.0491851	0.443746	0.163972	0.135331				C3orf14	1.51792	0.570186	0.129036	0.898399	0.116715	0.081742
		H3F3C	0	0	1	1	0	0				RNF2	1.18303	0.577427	0.236799	1	0.102385	0.0732899				C19orf24	3.51789	0.519532	0.000435	0.00361732	0.327778	0.237467				SNAP47	1.96683	0.257388	0.0492029	0.443746	0.156596	0.12655				SLA	1.5176	0.138784	0.129115	0.898444	0.665706	0.624288
		PIH1D2	0	0	1	1	0	0				MRPL40	1.18296	0.367313	0.236825	1	0.177553	0.153094				NOP10	3.51629	0.390139	0.000437623	0.0036367	0.569048	0.452946				IFITM3	1.96654	0.233837	0.0492368	0.443746	0.251631	0.225207				MRPS15	1.51709	0.188583	0.129244	0.898837	0.350144	0.308208
		FAM124B	0	0	1	1	0	0				WDR73	1.18225	1.47447	0.237106	1	0.0520995	0.0228013				CREB3	3.51543	0.743125	0.000439038	0.00364601	0.229365	0.14248				TSHZ2	1.96647	0.491192	0.0492447	0.443746	0.108936	0.081095				NDUFS4	1.51484	0.21944	0.129813	0.90096	0.231988	0.192127
		ADAMTS7	0	0	1	1	0	0				EIF1AD	1.18193	0.496188	0.237232	1	0.112494	0.0830619				POLR3E	3.51407	0.577381	0.000441291	0.00366227	0.288095	0.194371				SMG7	1.96643	0.460797	0.0492494	0.443746	0.0958865	0.0671488				USB1	1.51245	0.185109	0.130419	0.90361	0.293948	0.253099
		CES3	0	0	1	1	0	0				IL32	1.17998	0.0508875	0.238008	1	0.884396	0.90228				CHMP7	3.51121	0.931545	0.000446077	0.00369952	0.180952	0.0941073				GTF2F1	1.9628	0.278577	0.0496692	0.446879	0.135792	0.105888				SARS2	1.51181	0.446622	0.130583	0.904097	0.134006	0.0984925
		GIPC2	0	0	1	1	0	0				MARCH3	1.17931	0.819836	0.238276	1	0.0808709	0.0521173				DNAJA3	3.50577	1.21431	0.000455289	0.00377087	0.156349	0.0738786				USPL1	1.96041	0.647046	0.0499475	0.449057	0.0697872	0.0413223				GPANK1	1.51121	0.423863	0.130734	0.90464	0.136888	0.10067
		JPH4	0	0	1	1	0	0				PARK7	1.17808	0.0760867	0.238765	1	0.789787	0.781759				USP14	3.50332	0.530842	0.000459503	0.0038007	0.328571	0.242744				PLCXD2	1.9601	0.630746	0.0499839	0.449059	0.0807565	0.052686				RBM6	1.51048	0.223342	0.13092	0.905421	0.246398	0.20737
		SLC5A5	0	0	1	1	0	0				POLB	1.17764	0.431648	0.238939	1	0.141006	0.114007				C6orf89	3.50137	0.812059	0.000462879	0.00382522	0.215079	0.131047				FAM136A	1.95934	0.306904	0.0500732	0.449535	0.144113	0.115186				CDK1	1.51004	0.428798	0.131034	0.905707	0.128242	0.0924623
		ARHGEF10	0	0	1	1	0	0				SRP19	1.17574	0.484033	0.239699	1	0.141524	0.115635				AKR7A2	3.50125	0.917719	0.000463084	0.00382522	0.190476	0.10642				DNAJC2	1.95815	0.271492	0.0502123	0.450458	0.137778	0.107955				ACAT2	1.50938	0.202222	0.131202	0.906361	0.230548	0.189615
		FZD2	0	0	1	1	0	0				AKT2	1.17492	0.329202	0.240028	1	0.197252	0.172638				COX17	3.49587	0.455184	0.000472519	0.00389797	0.407937	0.309587				ZC3H8	1.95687	0.682599	0.0503626	0.451089	0.0730969	0.044938				ATP6V1E1	1.50881	0.155825	0.131349	0.906868	0.309798	0.265159
		CACNA1F	0	0	1	1	0	0				PPP4R2	1.17344	0.159695	0.240621	1	0.384396	0.371336				BCL2L11	3.49481	0.687383	0.000474406	0.00391093	0.238095	0.150396				GALNT11	1.95676	0.337902	0.0503759	0.451089	0.115839	0.0862603				QSOX1	1.50685	0.282114	0.13185	0.909825	0.208934	0.172864
		SPATC1	0	0	1	1	0	0				ADSS	1.17318	0.132122	0.240722	1	0.4676	0.447883				SRSF2	3.49419	0.302747	0.00047551	0.00391743	0.889683	0.810906				ALKBH5	1.95662	0.160548	0.0503916	0.451089	0.258061	0.224174				TRIM59	1.50522	0.302242	0.132268	0.910882	0.180115	0.143384
		RASGRF1	0	0	1	1	0	0				CDK6	1.1717	0.250073	0.241317	1	0.272939	0.249186				TIMM13	3.49182	0.57881	0.000479739	0.00394703	0.279365	0.187335				ACTR2	1.9561	0.14321	0.0504528	0.451311	0.379385	0.336777				HADHB	1.50511	0.199888	0.132297	0.910882	0.288184	0.248911
		CEBPE	0	0	1	1	0	0				DHX16	1.16992	0.348187	0.242034	1	0.156299	0.127036				ARMC1	3.48745	1.092	0.000487654	0.00400683	0.168254	0.0861917				LSM14A	1.95569	0.147038	0.050502	0.451426	0.310355	0.27376				TRIM69	1.50444	0.222761	0.132469	0.911236	0.285303	0.248074
		ARHGAP39	0	0	1	1	0	0				RABL6	1.16953	0.86945	0.24219	1	0.0697252	0.0407166				KBTBD4	3.485	1.12877	0.000492146	0.00403839	0.156349	0.0721196				DDX6	1.95241	0.160152	0.0508897	0.454446	0.247281	0.212293				SYNCRIP	1.50298	0.167018	0.132844	0.913106	0.32853	0.285762
		IL17A	0	0	1	1	0	0				PRPF6	1.16901	0.176347	0.2424	1	0.328927	0.307818				MYO1E	3.48242	3.14564	0.000496896	0.00407198	0.0936508	0.0114336				ZNF267	1.95206	0.280128	0.0509315	0.454446	0.136359	0.106405				YY1AP1	1.5018	0.1929	0.133148	0.913702	0.259366	0.217588
		TMTC1	0	0	1	1	0	0				MAPK8	1.16785	0.356745	0.242868	1	0.160964	0.13355				PRPF8	3.47953	0.453496	0.000502297	0.00411353	0.394444	0.299912				SRGAP3	1.9519	0.377549	0.0509498	0.454446	0.12	0.0914256				UNK	1.5015	0.396256	0.133227	0.913733	0.128242	0.0914573
		LILRA6	0	0	1	1	0	0				FYTTD1	1.16719	0.218553	0.243133	1	0.300674	0.28013				TSEN54	3.47628	0.421582	0.000508425	0.00416097	0.460317	0.35796				HLA-DPA1	1.95101	0.217117	0.0510564	0.454979	0.760946	0.682851				NDUFA10	1.50078	0.182458	0.133413	0.914503	0.340058	0.299665
		NOG	0	0	1	1	0	0				C4orf3	1.16465	0.0950795	0.24416	1	0.577501	0.576547				TDP2	3.47341	0.930131	0.000513887	0.0042029	0.185714	0.102023				FUBP1	1.95032	0.313707	0.0511383	0.455145	0.150827	0.122417				ZNHIT1	1.49909	0.150523	0.13385	0.91514	0.5	0.460469
		ADAMTSL3	0	0	1	1	0	0				ZC3H15	1.16448	0.10951	0.244228	1	0.496371	0.478827				HPS3	3.46939	0.889908	0.000521637	0.00426066	0.192857	0.109059				TRAFD1	1.94914	0.389593	0.0512791	0.456071	0.106383	0.0774793				FAM111A	1.49901	0.237394	0.133872	0.91514	0.256484	0.220938
		ATP7B	0	0	1	1	0	0				GFOD1	1.16368	0.976395	0.244555	1	0.0632452	0.034202				CLPTM1	3.468	0.577705	0.00052434	0.00427993	0.27619	0.185576				PHPT1	1.94768	0.138295	0.051453	0.45729	0.316785	0.278926				LMCD1	1.499	0.564315	0.133874	0.91514	0.116715	0.0824121
		TIMP4	0	0	1	1	0	0				CD83	1.16246	0.363562	0.245047	1	0.140228	0.110749				YARS	3.46493	0.478419	0.000530369	0.00432392	0.37619	0.274406				APOBEC3G	1.94533	0.138266	0.0517355	0.459472	0.546194	0.50155				CCDC28B	1.49709	0.822014	0.13437	0.917516	0.0835735	0.0490787
		S100A5	0	0	1	1	0	0				ECH1	1.16134	0.269944	0.245505	1	0.20788	0.180782				ESCO1	3.4649	0.831541	0.000530427	0.00432392	0.200794	0.114336				GPR183	1.94466	0.441724	0.0518158	0.459856	0.102222	0.0738636				RWDD1	1.49391	0.143784	0.135199	0.922669	0.533141	0.489112
		POPDC3	0	0	1	1	0	0				MGMT	1.15969	0.934034	0.246176	1	0.0736133	0.0456026				TTC9C	3.46348	0.923808	0.000533232	0.00434108	0.183333	0.0993843				USP16	1.9417	0.210845	0.0521734	0.462038	0.217305	0.186983				GNB1	1.49281	0.187234	0.135488	0.923157	0.306916	0.268007
		NTRK3	0	0	1	1	0	0				RLIM	1.15905	0.608377	0.246436	1	0.109642	0.0830619				MCM5	3.46206	0.939123	0.00053605	0.00436116	0.187302	0.105541				TRMT10C	1.9396	0.616849	0.052428	0.463962	0.08	0.0521694				MAP1LC3B	1.4922	0.141881	0.135646	0.923157	0.64121	0.592295
		ADCY1	0	0	1	1	0	0				ARIH2	1.15779	0.127693	0.246951	1	0.426905	0.412052				CDCA7	3.4605	1.05981	0.000539178	0.00438374	0.171429	0.0905893				NOP56	1.93855	0.238412	0.0525563	0.464597	0.141371	0.111054				PIN1	1.4922	0.137788	0.135646	0.923157	0.543228	0.513065
		GFRA2	0	0	1	1	0	0				SECISBP2L	1.15703	0.254121	0.24726	1	0.258424	0.239414				RIT1	3.45861	1.08062	0.000542978	0.00441127	0.161905	0.0791557				LMNB1	1.9384	0.251027	0.0525747	0.464597	0.180898	0.15186				WDR76	1.49195	0.467902	0.135712	0.923157	0.129683	0.0951424
		CSNK2A3	0	0	1	1	0	0				STAT1	1.15689	0.512758	0.247315	1	0.137377	0.112378				TMEM216	3.45846	1.34954	0.000543276	0.00441127	0.142063	0.0598065				ERICH1	1.93739	0.27304	0.0526979	0.465294	0.131064	0.10124				POLR2L	1.49132	0.140005	0.135879	0.923246	0.740634	0.69196
		KRT1	0	0	1	1	0	0				HERC4	1.15578	0.292376	0.247769	1	0.191809	0.164495				KIAA0319L	3.44614	0.989335	0.000568664	0.00460536	0.183333	0.102023				LRIF1	1.93714	0.319729	0.0527288	0.465294	0.134846	0.106405				COX17	1.49001	0.136703	0.136221	0.924558	0.537464	0.501508
		MRC2	0	0	1	1	0	0				LSR	1.1555	1.36021	0.247886	1	0.0500259	0.0211726				DEGS1	3.44359	0.477509	0.000574036	0.00464534	0.379365	0.289358				BIRC2	1.93683	0.196138	0.052766	0.465294	0.192246	0.16064				NUDT22	1.48966	0.154788	0.136314	0.924685	0.367435	0.319095
		MSMP	0	0	1	1	0	0				FAM210A	1.15543	0.447924	0.247914	1	0.130638	0.104235				AP2A1	3.44345	1.00948	0.00057435	0.00464534	0.165079	0.0809147				TAOK3	1.93601	0.18497	0.052867	0.465509	0.198203	0.166322				ZNF326	1.48837	0.347681	0.136654	0.92568	0.165706	0.130151
		LNX1	0	0	1	1	0	0				CPSF6	1.15499	0.259116	0.248093	1	0.260498	0.241042				UBE2N	3.44182	0.403743	0.000577811	0.0046703	0.52381	0.403694				ADK	1.93586	0.29463	0.052885	0.465509	0.129551	0.100207				TP73	1.48762	0.720398	0.136852	0.926311	0.092219	0.0579564
		NACA2	0	0	1	1	0	0				NCR1	1.15432	2.45814	0.248369	1	0.0355106	0.00651466				BCAP31	3.43969	0.414363	0.000582373	0.0047041	0.460317	0.352682				SEC14L1	1.93571	0.266779	0.052903	0.465509	0.135887	0.105888				TTF1	1.48617	0.302303	0.137235	0.928394	0.152738	0.115578
		RIMS2	0	0	1	1	0	0				MRPL47	1.1542	0.185907	0.248417	1	0.319077	0.301303				UBA3	3.43748	0.747004	0.00058716	0.00473918	0.221429	0.138083				CNTRL	1.93491	0.21014	0.0530017	0.465606	0.172671	0.142045				ZDHHC12	1.48511	0.208217	0.137514	0.929772	0.305476	0.268007
		GPLD1	0	0	1	1	0	0				ASTE1	1.15417	0.716226	0.248431	1	0.0909798	0.0635179				C3orf38	3.43733	0.761806	0.00058748	0.00473918	0.21746	0.135444				AGFG1	1.93424	0.543809	0.0530832	0.465606	0.0887943	0.0609504				DTYMK	1.48459	0.320084	0.137652	0.929782	0.184438	0.148576
		PPM1J	0	0	1	1	0	0				GK	1.15203	0.863169	0.249308	1	0.0920166	0.0651466				GRB2	3.43367	0.371796	0.000595479	0.00479436	0.527778	0.426561				ACSL4	1.93379	0.407363	0.0531391	0.465606	0.110355	0.0821281				BRAP	1.48434	0.375574	0.137718	0.929782	0.148415	0.113233
		AXDND1	0	0	1	1	0	0				LIMK2	1.15037	1.23486	0.249993	1	0.059098	0.0309446				DNAJB2	3.43109	0.641636	0.000601151	0.00483689	0.255556	0.167106				RGS13	1.92882	2.92776	0.0537533	0.470322	0.0321513	0.00464876				ARID1B	1.48398	0.277026	0.137815	0.929782	0.220461	0.185427
		GDF7	0	0	1	1	0	0				NAA60	1.14641	0.283414	0.251625	1	0.192587	0.167752				PBDC1	3.42034	0.537856	0.000625434	0.00501925	0.297619	0.205805				MYADM	1.92785	0.203706	0.0538732	0.47104	0.24208	0.21281				SFMBT1	1.48178	0.443829	0.138399	0.93271	0.12536	0.0899497
		CGA	0	0	1	1	0	0				USP37	1.14624	0.704912	0.251694	1	0.089943	0.0618893				DNASE2	3.41268	0.933697	0.000643264	0.00515679	0.180159	0.0967458				CCDC167	1.92739	0.230844	0.0539312	0.471214	0.209078	0.180269				BLVRB	1.48149	0.403836	0.138477	0.932727	0.135447	0.100168
		MPO	0	0	1	1	0	0				SP2	1.14565	0.647625	0.251938	1	0.097719	0.0700326				SEC24C	3.41262	0.82399	0.000643404	0.00515679	0.201587	0.117854				ZFAND6	1.92669	0.172391	0.0540182	0.471642	0.202364	0.169421				PSMD12	1.4794	0.181894	0.139033	0.935964	0.269452	0.229816
		GPD1	0	0	1	1	0	0				HERC5	1.14545	0.655889	0.252022	1	0.0961638	0.0684039				CTDP1	3.41198	0.95913	0.00064494	0.00516577	0.171429	0.0879507				APOC1	1.92581	0.354105	0.0541275	0.472048	0.169362	0.144112				ROGDI	1.47855	0.592455	0.139261	0.936993	0.118156	0.0847571
		ZSWIM3	-0.00107014	0.336718	0.999146	1	0.0173362	0.017536				EIF4G1	1.1447	0.197526	0.252335	1	0.312338	0.288274				CCDC130	3.40893	0.720499	0.000652179	0.00522038	0.233333	0.151275				RBMX	1.92571	0.122181	0.0541408	0.472048	0.348085	0.308884				AKT1	1.47655	0.317967	0.139797	0.939147	0.154179	0.117588
		CENPE	-0.00154948	0.439948	0.998764	1	0.0181818	0.0184353				SSU72	1.14463	0.133429	0.252363	1	0.508813	0.495114				API5	3.40825	0.597797	0.000653806	0.00523002	0.275397	0.190853				CSNK1D	1.92506	0.171929	0.0542221	0.472425	0.203215	0.170971				PRKX	1.4765	0.219068	0.139809	0.939147	0.291066	0.258459
		ADGRG3	-0.00156063	0.235565	0.998755	1	0.000422833	0.00044964				IGFBP3	1.14451	0.83456	0.252412	1	0.0676516	0.0390879				MFSD5	3.40606	0.827792	0.000659065	0.00526531	0.192857	0.109938				B4GALT1	1.9236	0.205191	0.0544051	0.472796	0.189693	0.158574				PCBD2	1.47518	0.557395	0.140164	0.940516	0.0965418	0.0616415
		FA2H	-0.00156063	0.820062	0.998755	1	0.000422833	0.00044964				HELB	1.14244	0.532871	0.253271	1	0.118974	0.0928339				NSD1	3.40568	0.581406	0.000659993	0.00526933	0.274603	0.186456				ARMCX6	1.92359	0.267482	0.054406	0.472796	0.124255	0.0945248				MRPL55	1.47387	0.210669	0.140517	0.942377	0.289625	0.251256
		ROBO1	-0.00156063	0.271996	0.998755	1	0.000422833	0.00044964				COMMD6	1.13889	0.0616537	0.254749	1	0.827631	0.827362				JKAMP	3.40027	0.98932	0.000673186	0.00536086	0.169841	0.0879507				TARSL2	1.92003	0.525057	0.0548544	0.475596	0.0767849	0.0485537				ARHGEF39	1.47071	1.05987	0.14137	0.946559	0.0662824	0.0323283
		CD33	-0.00156063	-0.0321861	0.998755	1	0.000422833	0.00044964				PPT1	1.13684	0.224399	0.255606	1	0.274235	0.2557				ALKBH4	3.39971	1.63931	0.00067457	0.00536844	0.124603	0.0448549				TTN	1.91862	0.713576	0.0550323	0.476437	0.0664775	0.0387397				PRPF4B	1.46986	0.157727	0.141598	0.946803	0.404899	0.365662
		ZNF774	-0.00156063	-0.0101965	0.998755	1	0.000422833	0.00044964				ARCN1	1.13465	0.263933	0.256522	1	0.221617	0.198697				AFAP1L2	3.39767	2.24681	0.000679617	0.00540514	0.101587	0.0211082				IFIT2	1.91835	1.17248	0.0550665	0.476437	0.0481324	0.0206612				PSMB7	1.46973	0.165761	0.141635	0.946803	0.402017	0.363987
		TTC23	-0.00156063	0.562615	0.998755	1	0.000422833	0.00044964				PRKCD	1.13366	0.589353	0.256938	1	0.0992742	0.0716612				GLYR1	3.39194	0.810528	0.000693997	0.00550891	0.207143	0.127529				MIS18BP1	1.9178	0.222117	0.0551364	0.476709	0.183546	0.153926				PARVB	1.4693	0.272313	0.141751	0.947067	0.213256	0.178057
		ALDH1A2	-0.00156063	0.0305949	0.998755	1	0.000422833	0.00044964				MORC3	1.13362	0.256556	0.256952	1	0.235614	0.211726				APEX2	3.39082	1.44214	0.000696847	0.00552799	0.127778	0.0466139				ESF1	1.91538	0.56098	0.055444	0.478372	0.0794326	0.0516529				HIST1H2BC	1.46603	0.707391	0.14264	0.95045	0.102305	0.0691792
		AMT	-0.00156063	0.667878	0.998755	1	0.000422833	0.00044964				FASN	1.13315	0.884886	0.25715	1	0.0730949	0.0456026				GABARAPL2	3.39058	0.366993	0.000697448	0.00552923	0.651587	0.541777				ZBTB7A	1.91538	0.291734	0.0554444	0.478372	0.121891	0.0924587				MBOAT7	1.46275	0.362242	0.143537	0.954529	0.149856	0.114405
		ANKRD22	-0.00156063	0.124875	0.998755	1	0.000422833	0.00044964				ZNF736	1.13085	1.56844	0.258119	1	0.0445827	0.0162866				MFN2	3.39028	1.30245	0.000698201	0.00553166	0.140476	0.0598065				OXA1L	1.91408	0.218091	0.0556104	0.479137	0.16331	0.132748				SDR39U1	1.46258	0.255985	0.143583	0.954529	0.236311	0.202178
		RAB3B	-0.00156063	0.357895	0.998755	1	0.000422833	0.00044964				NANS	1.12996	0.285286	0.258495	1	0.224728	0.205212				TRMT10C	3.38981	0.649637	0.000699406	0.00553593	0.250794	0.164468				IP6K2	1.91243	0.299341	0.055821	0.480039	0.145816	0.117769				PDHA1	1.4619	0.243308	0.143768	0.954529	0.214697	0.177219
		C2orf50	-0.00156063	0.532818	0.998755	1	0.000422833	0.00044964				KMT2D	1.12989	0.56969	0.258523	1	0.106273	0.0798046				TBL3	3.38972	1.1532	0.000699632	0.00553593	0.152381	0.0712401				UBXN7	1.91235	0.603191	0.0558311	0.480039	0.0721513	0.0444215				MXD1	1.46182	0.412061	0.143791	0.954529	0.134006	0.0991625
		DSCAML1	-0.00156063	0.48706	0.998755	1	0.000422833	0.00044964				YRDC	1.12987	1.46538	0.25853	1	0.0461379	0.0179153				UBE2V2	3.38801	0.768493	0.000704019	0.00556709	0.204762	0.123131				R3HDM2	1.9108	0.772932	0.0560301	0.481416	0.0616548	0.0340909				RCC1	1.46094	0.514308	0.144031	0.955612	0.0951009	0.0603015
		UBE2Q2L	-0.00156063	0.390971	0.998755	1	0.000422833	0.00044964				OSBPL7	1.12844	0.583951	0.259134	1	0.088647	0.0602606				BDP1	3.38529	0.448609	0.000711029	0.00561894	0.37381	0.278804				ARID2	1.91048	0.402598	0.0560719	0.481442	0.107612	0.0795455				GTF3C1	1.45997	0.231634	0.144297	0.956849	0.255043	0.221943
		LRRC70	-0.00156063	0.0342765	0.998755	1	0.000422833	0.00044964				POGLUT1	1.12819	0.299241	0.25924	1	0.189995	0.164495				PGD	3.38228	0.612356	0.000718878	0.00567735	0.257143	0.170624				RAB21	1.90744	0.483563	0.0564631	0.484466	0.0877541	0.0599174				AURKB	1.45939	0.771971	0.144458	0.956908	0.0907781	0.0572864
		NRTN	-0.00156063	0.180287	0.998755	1	0.000422833	0.00044964				C16orf45	1.12602	0.963221	0.260158	1	0.059098	0.0309446				LIMA1	3.38174	0.891506	0.000720271	0.00568473	0.177778	0.0958663				SATB1	1.90617	0.562357	0.056628	0.485545	0.0809456	0.0532025				ATP8B4	1.45745	0.414968	0.144992	0.959421	0.15562	0.122278
		FST	-0.00156063	0.281592	0.998755	1	0.000422833	0.00044964				RCE1	1.12533	0.278882	0.26045	1	0.238466	0.21987				NUP214	3.38109	1.11417	0.000721977	0.00569458	0.161111	0.0809147				IQGAP2	1.9058	0.229105	0.0566759	0.48562	0.149314	0.119318				CDC20	1.45657	0.610286	0.145236	0.960015	0.0893372	0.0552764
		TNNC1	-0.00156063	0.2375	0.998755	1	0.000422833	0.00044964				PFDN6	1.12344	0.241536	0.261249	1	0.273458	0.258958				TMEM183A	3.38033	0.428143	0.000723999	0.0057069	0.399206	0.310466				SDCCAG8	1.90527	0.38301	0.0567444	0.485871	0.108652	0.0805785				SLC7A5	1.45573	0.121484	0.145467	0.961027	0.589337	0.535846
		XK	-0.00156063	1.12312	0.998755	1	0.000422833	0.00044964				BAG2	1.12291	0.575963	0.261478	1	0.0946086	0.0667752				BFAR	3.37997	0.546124	0.000724934	0.00571064	0.294444	0.206684				NDUFA12	1.90332	0.148549	0.0569983	0.487373	0.333428	0.298554				ILF3	1.4532	0.149329	0.146169	0.964122	0.48415	0.449916
		FSIP2	-0.00156063	0.42783	0.998755	1	0.000422833	0.00044964				IFI35	1.12287	0.303808	0.261492	1	0.195179	0.169381				CHCHD1	3.37938	0.691674	0.000726494	0.0057193	0.225397	0.138962				PTCD3	1.90227	0.5007	0.0571354	0.488209	0.0826478	0.0547521				SUPT4H1	1.45189	0.160418	0.146534	0.965503	0.377522	0.339698
		SSC5D	-0.00156063	0.826573	0.998755	1	0.000422833	0.00044964				PGAP1	1.12285	0.625302	0.261499	1	0.0803525	0.0521173				UQCRC2	3.37861	0.442386	0.000728527	0.00573167	0.403968	0.312225				ZC3H12C	1.90071	1.23337	0.0573401	0.48962	0.0443499	0.0170455				NDUFA8	1.45067	0.204241	0.146873	0.967225	0.273775	0.235678
		TCHH	-0.00156063	0.594446	0.998755	1	0.000422833	0.00044964				BRD8	1.12267	0.31596	0.261578	1	0.20114	0.177524				SRRM2	3.37832	0.382488	0.000729311	0.00573419	0.489683	0.390501				RMND5A	1.8998	0.425184	0.0574599	0.490107	0.0956028	0.0676653				IFIH1	1.44806	0.303797	0.1476	0.97047	0.149856	0.113233
		LYSMD1	-0.00156063	-0.0601884	0.998755	1	0.000422833	0.00044964				CYC1	1.12253	0.161387	0.261635	1	0.364178	0.335505				PRKAG1	3.37731	0.867869	0.00073198	0.00575154	0.193651	0.112577				RAPGEF6	1.89967	0.242612	0.0574761	0.490107	0.18383	0.154959				RAB9A	1.44759	0.278724	0.147731	0.970818	0.237752	0.202848
		TUBA8	-0.00156063	1.25212	0.998755	1	0.000422833	0.00044964				MBD4	1.12215	0.286099	0.2618	1	0.207102	0.184039				OGFOD1	3.3735	1.08361	0.000742191	0.00582439	0.15873	0.0773967				UBE2W	1.89927	0.295777	0.0575287	0.490219	0.130024	0.10124				MAD2L1BP	1.44451	0.395207	0.148597	0.975987	0.139769	0.105528
		SHC4	-0.00156063	0.794847	0.998755	1	0.000422833	0.00044964				SLC30A7	1.12073	0.40633	0.262401	1	0.143598	0.118893				RCAN3	3.37323	0.593916	0.000742908	0.00582634	0.251587	0.163588				CORO7	1.89212	0.196429	0.0584746	0.49738	0.186478	0.155992				RRAGA	1.44257	0.166294	0.149142	0.978535	0.321326	0.279397
		HSF2BP	-0.00156063	0.397762	0.998755	1	0.000422833	0.00044964				MRPL52	1.12057	0.124742	0.262473	1	0.455677	0.447883				CASP3	3.37276	0.567064	0.000744185	0.00583266	0.27381	0.188215				UBE2H	1.89148	0.534452	0.0585603	0.49738	0.0831206	0.0557851				UQCRC1	1.44166	0.15316	0.149398	0.979162	0.488473	0.437186
		CMTM2	-0.00156063	0.222347	0.998755	1	0.000422833	0.00044964				BRI3	1.11993	0.917915	0.262745	1	0.0666148	0.0390879				SEPT7	3.3719	0.32335	0.000746504	0.00584715	0.793651	0.706245				FAM129A	1.89125	0.231788	0.0585904	0.49738	0.159338	0.129649				DBN1	1.44143	0.325489	0.149463	0.979162	0.206052	0.174037
		ABCC2	-0.00156063	0.67053	0.998755	1	0.000422833	0.00044964				USP4	1.11972	0.254115	0.262831	1	0.227838	0.203583				NPTN	3.36401	0.669854	0.000768177	0.0060131	0.233333	0.149516				RIN3	1.89123	0.18704	0.0585941	0.49738	0.186478	0.155992				ACP6	1.44139	0.610193	0.149475	0.979162	0.0965418	0.0626466
		CLTCL1	-0.00156063	0.435734	0.998755	1	0.000422833	0.00044964				OSBPL9	1.1188	0.446687	0.263226	1	0.123121	0.0960912				HECTD1	3.3613	0.555894	0.000775778	0.00606878	0.27381	0.188215				RAB8A	1.89111	0.165475	0.0586096	0.49738	0.245674	0.213843				RNASEH2A	1.44073	0.298422	0.14966	0.979197	0.177233	0.142044
		THAP10	-0.00156063	0.637859	0.998755	1	0.000422833	0.00044964				H2AFJ	1.11745	0.360764	0.263801	1	0.165889	0.141694				BRD7	3.35985	1.07544	0.000779856	0.00609683	0.160317	0.0791557				CLPTM1	1.88667	0.319916	0.0592045	0.501432	0.125106	0.0971074				LRRC23	1.43865	0.494984	0.15025	0.981651	0.106628	0.0725293
		GGT5	-0.00156063	0.557919	0.998755	1	0.000422833	0.00044964				NEMF	1.1173	0.207332	0.263865	1	0.285381	0.262215				LSM8	3.3594	0.373108	0.000781108	0.00610277	0.525397	0.416887				BHLHE40	1.88644	0.163977	0.0592354	0.501432	0.27234	0.240186				ZC2HC1A	1.43738	0.899815	0.150611	0.98349	0.0691643	0.0356784
		PKP1	-0.00156063	0.78074	0.998755	1	0.000422833	0.00044964				PPP2R2D	1.11681	0.538936	0.264074	1	0.0966822	0.0684039				RAB5C	3.3581	0.533708	0.000784791	0.00612769	0.299206	0.210202				TAX1BP1	1.88634	0.131143	0.0592487	0.501432	0.368794	0.333678				SERPINB9	1.43625	0.14609	0.150931	0.984277	0.413545	0.365829
		SLC12A8	-0.00156063	1.00838	0.998755	1	0.000422833	0.00044964				CYP20A1	1.11584	0.253437	0.264492	1	0.217729	0.192182				SEPHS2	3.3571	0.657519	0.000787649	0.00614228	0.246032	0.163588				UBR2	1.88275	0.258992	0.0597347	0.505187	0.142317	0.113636				GFI1	1.43618	0.243315	0.150952	0.984277	0.257925	0.226801
		RUNDC3A	-0.00156063	0.114774	0.998755	1	0.000422833	0.00044964				SPCS3	1.11547	0.150441	0.26465	1	0.357957	0.348534				ABCF1	3.35598	0.558239	0.000790854	0.0061634	0.29127	0.208443				TGFB1	1.88227	0.135413	0.0597988	0.505187	0.385343	0.34969				BFAR	1.43612	0.194181	0.15097	0.984277	0.29683	0.258626
		LCA5	-0.00156063	0.192034	0.998755	1	0.000422833	0.00044964				UBAP1	1.11262	0.218629	0.26587	1	0.254795	0.232899				ACOT9	3.355	0.919633	0.000793647	0.00618128	0.177778	0.0967458				CAB39	1.88216	0.299158	0.0598146	0.505187	0.140615	0.112603				POLR3GL	1.43528	0.143586	0.151207	0.984906	0.507205	0.468174
		VPS37D	-0.00156063	0.483637	0.998755	1	0.000422833	0.00044964				SUPT6H	1.11161	0.226357	0.266304	1	0.245464	0.223127				ZDHHC12	3.35482	0.964401	0.000794156	0.00618136	0.174603	0.0949868				DHRSX	1.88154	0.485245	0.0598987	0.505553	0.0822695	0.0547521				HMGXB3	1.43522	0.245046	0.151225	0.984906	0.20317	0.167337
		HLF	-0.00156063	0.501486	0.998755	1	0.000422833	0.00044964				URI1	1.11143	0.911972	0.266384	1	0.0723173	0.0456026				BLCAP	3.35411	0.681489	0.000796194	0.00619334	0.238889	0.156552				ANKRD13D	1.88094	0.319679	0.0599806	0.5059	0.126714	0.098657				VBP1	1.43259	0.159197	0.151974	0.988232	0.331412	0.29129
		KAZN	-0.00156063	0.620773	0.998755	1	0.000422833	0.00044964				APBA3	1.11022	0.269832	0.266905	1	0.204251	0.179153				SMC1A	3.34974	0.860789	0.000808872	0.00628408	0.184127	0.103782				HELLS	1.87985	0.63878	0.0601288	0.506806	0.0746099	0.0475207				DHRS4	1.43215	0.234319	0.1521	0.988443	0.200288	0.163317
		SMPDL3B	-0.00156063	0.118081	0.998755	1	0.000422833	0.00044964				CYTH2	1.10892	0.348965	0.267464	1	0.171073	0.149837				SRGAP3	3.34599	1.87234	0.0008199	0.00636577	0.109524	0.0299033				MKLN1	1.8782	0.282541	0.0603536	0.508355	0.137683	0.109504				BBIP1	1.43168	0.262454	0.152237	0.988443	0.201729	0.166667
		RBMS3	-0.00156063	0.856458	0.998755	1	0.000422833	0.00044964				ATF3	1.10887	0.89976	0.267486	1	0.069466	0.0423453				COA4	3.34218	0.782922	0.000831244	0.00644578	0.215873	0.138962				SCNM1	1.87233	0.277125	0.0611606	0.514454	0.13844	0.110021				GMPPB	1.43164	0.345168	0.152246	0.988443	0.146974	0.112228
		SLC25A27	-0.00156063	0.340878	0.998755	1	0.000422833	0.00044964				SAMD9	1.10828	0.269305	0.26774	1	0.192068	0.166124				MED8	3.34179	0.833612	0.000832395	0.00645067	0.190476	0.109938				UBE2F	1.87077	0.130814	0.0613767	0.515572	0.265721	0.231921				ATF2	1.43074	0.242542	0.152506	0.989612	0.223343	0.187102
		TSACC	-0.00156063	0.60283	0.998755	1	0.000422833	0.00044964				CAND1	1.1082	0.239561	0.267776	1	0.247019	0.228013				CHPF2	3.34017	1.18487	0.000837282	0.00648449	0.148413	0.0686016				CACUL1	1.86726	0.408742	0.0618647	0.518969	0.0931442	0.0655992				LUC7L3	1.42899	0.143496	0.153008	0.991836	0.436599	0.39531
		SLC7A8	-0.00156063	0.620416	0.998755	1	0.000422833	0.00044964				LEMD3	1.10791	0.35753	0.2679	1	0.147227	0.120521				HMOX1	3.33763	1.78106	0.000844977	0.00654001	0.110317	0.0307828				ZMYM5	1.86614	0.257782	0.062022	0.519937	0.146667	0.118285				ANAPC1	1.42421	0.344997	0.154385	1	0.152738	0.118425
		SERPINF2	-0.00156063	0.814457	0.998755	1	0.000422833	0.00044964				MAN2A1	1.10722	0.296485	0.268198	1	0.163297	0.135179				SFT2D1	3.3347	0.632599	0.000853916	0.00660507	0.238095	0.154793				TFRC	1.8631	0.2826	0.0624483	0.523157	0.145059	0.117252				C21orf58	1.42372	0.98073	0.154527	1	0.0691643	0.0363484
		SLC4A11	-0.00156063	0.484699	0.998755	1	0.000422833	0.00044964				MRPS31	1.10615	0.309695	0.268663	1	0.177294	0.153094				EIF2B4	3.33384	0.919883	0.000856551	0.00662133	0.176984	0.0958663				N4BP2	1.86244	0.512107	0.0625417	0.523485	0.0783924	0.0511364				CDK16	1.42365	0.327551	0.154548	1	0.162824	0.129313
		GPR3	-0.00156063	1.33416	0.998755	1	0.000422833	0.00044964				MED29	1.1045	0.338676	0.269378	1	0.158372	0.13355				XPC	3.33166	0.90754	0.00086331	0.00666739	0.176984	0.0958663				SKIL	1.86148	0.1506	0.0626758	0.523485	0.29305	0.260331				SDHB	1.42332	0.142625	0.154645	1	0.393372	0.343719
		RND2	-0.00156063	-0.0238498	0.998755	1	0.000422833	0.00044964				RBM5	1.10421	0.26737	0.269502	1	0.227838	0.205212				SLC4A1AP	3.32991	0.937722	0.000868734	0.00669881	0.179365	0.100264				TNFRSF18	1.86131	0.302559	0.0627004	0.523485	0.141277	0.113636				DYNLRB1	1.42293	0.218578	0.154756	1	0.184438	0.147571
		ANKLE1	-0.00156063	0.200924	0.998755	1	0.000422833	0.00044964				ZNF92	1.10391	0.600754	0.269633	1	0.0982374	0.0716612				SDHA	3.32799	0.407728	0.000874746	0.00674097	0.409524	0.311346				CDKN1B	1.86021	0.120306	0.0628552	0.523485	0.404539	0.364153				FOXRED1	1.42169	0.574685	0.155116	1	0.105187	0.0721943
		P2RY1	-0.00156063	0.827717	0.998755	1	0.000422833	0.00044964				NOC4L	1.10241	0.441516	0.270283	1	0.12986	0.104235				LYPLA2	3.32761	0.518116	0.000875953	0.00674609	0.285714	0.197889				SUN2	1.86015	0.143719	0.0628639	0.523485	0.277163	0.243802				BBC3	1.42147	0.433905	0.15518	1	0.131124	0.0979899
		CHGB	-0.00156063	1.25053	0.998755	1	0.000422833	0.00044964				PTPRA	1.10202	0.355329	0.270452	1	0.147486	0.118893				PFDN2	3.32743	0.374122	0.00087651	0.00674619	0.487302	0.386983				PHF19	1.85984	0.246011	0.0629074	0.523485	0.154043	0.125517				CLASP1	1.41858	0.321238	0.15602	1	0.161383	0.127303
		PDK4	-0.00156063	0.834661	0.998755	1	0.000422833	0.00044964				FNDC3B	1.10187	1.20147	0.270517	1	0.0533955	0.0260586				ORMDL2	3.32719	0.70465	0.000877254	0.00674773	0.222222	0.138962				C12orf57	1.85966	0.143045	0.0629336	0.523485	0.624113	0.585227				LARP7	1.41775	0.173586	0.156264	1	0.302594	0.261307
		MYRIP	-0.00156063	0.115375	0.998755	1	0.000422833	0.00044964				SMAD7	1.10106	0.424099	0.270869	1	0.12338	0.0960912				LPAR2	3.32693	0.856782	0.000878092	0.00674999	0.190476	0.109938				CTSS	1.85941	0.194824	0.062969	0.523485	0.211442	0.182335				IL2RA	1.4177	0.860055	0.156279	1	0.0763689	0.0437186
		TRIM9	-0.00156063	-0.0803705	0.998755	1	0.000422833	0.00044964				HIF1A	1.10007	0.139626	0.271301	1	0.459305	0.447883				SLC25A39	3.32329	0.594353	0.000889615	0.0068301	0.261111	0.17942				PDCD7	1.85937	0.514711	0.0629743	0.523485	0.0727187	0.0454545				ORAI3	1.41473	0.418098	0.157149	1	0.132565	0.098995
		PNMA3	-0.00156063	0.390531	0.998755	1	0.000422833	0.00044964				PSPH	1.09955	1.24839	0.271528	1	0.0487299	0.0211726				HINT1	3.31274	0.220892	0.000923858	0.00708424	0.956349	0.909411				PRPS2	1.85924	0.245584	0.0629937	0.523485	0.132199	0.103306				HEATR5A	1.414	0.705544	0.157363	1	0.0778098	0.0445561
		MED12L	-0.00156063	-0.0061399	0.998755	1	0.000422833	0.00044964				TDG	1.09894	0.230754	0.271792	1	0.241317	0.21987				SRA1	3.31091	0.595677	0.000929928	0.00712638	0.254762	0.169745				STAM	1.85869	0.524615	0.0630713	0.523779	0.0778251	0.0506198				PPP1R16B	1.41224	0.152189	0.15788	1	0.417867	0.371692
		OBSL1	-0.00156063	0.359091	0.998755	1	0.000422833	0.00044964				PDE6D	1.09889	0.562483	0.271815	1	0.102903	0.0765472				UPF3B	3.30985	0.545318	0.000933469	0.00714911	0.274603	0.186456				SVIP	1.85828	0.276504	0.0631291	0.523908	0.122459	0.0940083				COPRS	1.41123	0.423572	0.158178	1	0.115274	0.0812395
		ZNF516	-0.00156063	0.755218	0.998755	1	0.000422833	0.00044964				LRPAP1	1.09849	0.143964	0.271991	1	0.416537	0.408795				YIPF5	3.30955	0.485251	0.000934455	0.00715224	0.333333	0.246262				MRPS26	1.85711	0.269414	0.0632959	0.524941	0.142506	0.114669				UNG	1.41069	0.339087	0.158335	1	0.159942	0.125963
		TNFSF11	-0.00156063	0.217155	0.998755	1	0.000422833	0.00044964				C4orf48	1.09793	0.132638	0.272233	1	0.469673	0.442997				GLB1	3.30923	1.05976	0.000935541	0.00715614	0.157937	0.0791557				ZNF281	1.85627	0.521944	0.0634157	0.525584	0.0741371	0.0470041				ZMAT5	1.40939	0.221565	0.15872	1	0.208934	0.171357
		CAMK2B	-0.00156063	0.835036	0.998755	1	0.000422833	0.00044964				PLXND1	1.09773	0.908118	0.272321	1	0.0572836	0.029316				PELP1	3.30807	0.973778	0.000939399	0.00717769	0.169048	0.0905893				NOP58	1.85455	0.154945	0.0636604	0.527259	0.250875	0.218492				EEFSEC	1.40884	0.353017	0.158883	1	0.158501	0.125628
		VASH2	-0.00156063	0.755558	0.998755	1	0.000422833	0.00044964				NETO2	1.09613	0.840965	0.27302	1	0.0736133	0.0472313				MPG	3.30802	0.604817	0.000939598	0.00717769	0.252381	0.169745				VAMP8	1.85171	0.127351	0.0640679	0.53002	0.488038	0.452996				TNFRSF1B	1.40843	0.122	0.159003	1	0.626801	0.59196
		C8G	-0.00156063	0.349152	0.998755	1	0.000422833	0.00044964				FOXO1	1.0958	0.529374	0.273167	1	0.106532	0.0798046				NDFIP1	3.29939	0.345319	0.000968965	0.0073876	0.544444	0.452946				TMEM50B	1.85117	0.179393	0.0641446	0.530208	0.203121	0.172521				POLR2F	1.40837	0.154696	0.159022	1	0.420749	0.371022
		SUSD4	-0.00156063	0.263886	0.998755	1	0.000422833	0.00044964				DPM1	1.09573	0.345435	0.273197	1	0.151633	0.125407				SNRPF	3.29933	0.389542	0.000969169	0.0073876	0.503968	0.401935				C3orf14	1.85039	0.445078	0.0642579	0.530791	0.0965485	0.0697314				TMED4	1.40781	0.143711	0.159188	1	0.378963	0.338358
		TRPV4	-0.00156063	-0.045134	0.998755	1	0.000422833	0.00044964				KIAA1191	1.09327	0.241066	0.274274	1	0.240798	0.223127				ARL5A	3.29927	0.488497	0.000969373	0.0073876	0.316667	0.23131				TP53BP1	1.84966	0.634946	0.0643625	0.531127	0.0711111	0.0444215				TFDP1	1.40649	0.189829	0.159578	1	0.306916	0.268342
		PKP3	-0.00156063	0.315124	0.998755	1	0.000422833	0.00044964				CEBPD	1.09245	0.636392	0.274636	1	0.0917574	0.0651466				AIMP1	3.29611	0.656965	0.00098035	0.00746667	0.233333	0.150396				ELMO1	1.84951	0.332988	0.0643842	0.531127	0.130024	0.102789				CNTRL	1.40646	0.162499	0.159587	1	0.322767	0.282077
		RAD9B	-0.00156063	0.0890388	0.998755	1	0.000422833	0.00044964				HYOU1	1.09136	0.246752	0.275117	1	0.225246	0.201954				KRCC1	3.29469	0.832615	0.000985312	0.00749985	0.2	0.121372				NELL2	1.84799	0.180218	0.0646042	0.532588	0.199527	0.169938				PHF19	1.4053	0.262003	0.159931	1	0.178674	0.143551
		AATK	-0.00156063	0.579822	0.998755	1	0.000422833	0.00044964				METTL18	1.09073	0.970232	0.275391	1	0.066874	0.0407166				MFF	3.29244	0.512275	0.000993215	0.00755537	0.304762	0.218997				CHURC1	1.84738	0.140209	0.0646919	0.532956	0.308369	0.274793				MAP1LC3A	1.4051	0.3865	0.159993	1	0.145533	0.112898
		IQCD	-0.00156063	0.569989	0.998755	1	0.000422833	0.00044964				PEBP1	1.09068	0.1008	0.275413	1	0.556506	0.543974				ELOF1	3.29215	0.547417	0.000994259	0.00755868	0.287302	0.204046				DNAJC9	1.84605	0.19445	0.0648849	0.534192	0.170686	0.141529				TMEM199	1.40451	0.295953	0.160166	1	0.185879	0.151926
		CCDC40	-0.00156063	0.118388	0.998755	1	0.000422833	0.00044964				ZNF217	1.08843	0.28013	0.276406	1	0.208657	0.185668				EIF5	3.29079	0.320745	0.000999076	0.00759065	0.752381	0.662269				SP140	1.84514	0.150777	0.0650167	0.5346	0.282648	0.251033				HERC2	1.4044	0.25254	0.1602	1	0.20317	0.168007
		PTPRR	-0.00156063	0.527806	0.998755	1	0.000422833	0.00044964				EPB41	1.08715	0.187276	0.276971	1	0.300415	0.276873				CXCL16	3.28798	1.11656	0.00100909	0.00766206	0.150794	0.0721196				MYO9B	1.84512	0.262642	0.0650207	0.5346	0.138723	0.110537				GPHN	1.40264	0.890032	0.160725	1	0.0720461	0.039531
		CYP1B1	-0.00156063	-0.0137743	0.998755	1	0.000422833	0.00044964				PPP6R3	1.08695	0.321503	0.27706	1	0.189736	0.167752				C1orf131	3.27708	1.16122	0.00104888	0.00794475	0.152381	0.0747581				GTF3C1	1.84427	0.425343	0.0651442	0.535206	0.0956974	0.0686983				SHARPIN	1.40124	0.161354	0.161142	1	0.324207	0.28459
		SELP	-0.00156063	1.1802	0.998755	1	0.000422833	0.00044964				NAT9	1.08671	0.602818	0.277165	1	0.0883878	0.0618893				TBRG4	3.27501	0.952058	0.00105659	0.00799827	0.169048	0.0897098				TPR	1.84402	0.15256	0.0651806	0.535206	0.303735	0.271694				SELL	1.40054	0.228794	0.161351	1	0.229107	0.193802
		CABP1	-0.00156063	0.517661	0.998755	1	0.000422833	0.00044964				UTP23	1.08567	0.325092	0.277626	1	0.171591	0.148208				MAP1S	3.27415	0.846587	0.0010598	0.00801768	0.187302	0.108179				EOMES	1.84343	0.371892	0.0652659	0.535499	0.0956028	0.0681818				TRIP6	1.39991	1.15347	0.161542	1	0.056196	0.0236181
		IL6	-0.00156063	0.670708	0.998755	1	0.000422833	0.00044964				DDX17	1.08542	0.121172	0.277738	1	0.510886	0.495114				RNF216	3.27332	0.622047	0.00106291	0.00803629	0.250794	0.168865				DCAF12	1.84317	0.297775	0.0653039	0.535499	0.119243	0.0914256				EHBP1L1	1.39532	0.363655	0.16292	1	0.131124	0.0974874
		DBH	-0.00156063	-0.0294891	0.998755	1	0.000422833	0.00044964				DFFA	1.08304	0.381586	0.278789	1	0.160187	0.136808				BNIP3L	3.27238	0.405206	0.00106647	0.00805831	0.434921	0.344767				DHX30	1.84129	0.297744	0.0655796	0.53706	0.119243	0.0914256				CCNB2	1.39435	0.491905	0.163212	1	0.092219	0.059129
		CDC42BPA	-0.00156063	0.258679	0.998755	1	0.000422833	0.00044964				AK2	1.08279	0.189094	0.278901	1	0.28253	0.263844				ANKRD12	3.27069	0.35179	0.00107285	0.00810152	0.65	0.540897				ZNF581	1.83889	0.500353	0.0659307	0.538826	0.0885106	0.0619835				ELF2	1.39319	0.182961	0.163561	1	0.242075	0.203183
		FAM78B	-0.00156063	0.368352	0.998755	1	0.000422833	0.00044964				ANKRD17	1.0817	0.329329	0.279387	1	0.19803	0.179153				NIP7	3.26732	0.660147	0.0010857	0.00819357	0.234127	0.153034				ARFGEF1	1.83882	0.42523	0.0659413	0.538826	0.1026	0.0759298				AFF4	1.39228	0.144868	0.163839	1	0.360231	0.321106
		VNN3	-0.00156063	0.339307	0.998755	1	0.000422833	0.00044964				TFAM	1.08149	0.237772	0.279477	1	0.24339	0.226384				CTSD	3.26691	0.370157	0.00108728	0.00820056	0.533333	0.437115				RHEB	1.83863	0.129204	0.065969	0.538826	0.337683	0.302169				AUP1	1.39147	0.131141	0.164082	1	0.569164	0.520938
		IL1R1	-0.00156063	0.35844	0.998755	1	0.000422833	0.00044964				PDIA3	1.08114	0.0765932	0.279634	1	0.777864	0.76873				MRPL40	3.26336	0.949839	0.00110098	0.00829883	0.17381	0.0967458				DR1	1.83803	0.140937	0.0660577	0.539196	0.287849	0.254132				EID2B	1.38942	0.755761	0.164705	1	0.0778098	0.0453936
		LRP3	-0.00156063	0.713165	0.998755	1	0.000422833	0.00044964				UQCR11	1.08096	0.0520011	0.279717	1	0.752981	0.760586				KLHDC3	3.2631	0.663026	0.00110202	0.00830158	0.228571	0.148637				INPP5D	1.83764	0.251524	0.0661157	0.539315	0.159716	0.131715				CDCA3	1.38922	0.859385	0.164765	1	0.0835735	0.0522613
		DNAI2	-0.00156063	0.404419	0.998755	1	0.000422833	0.00044964				CHCHD10	1.08028	0.222418	0.280016	1	0.281752	0.263844				ABHD16A	3.26254	0.770137	0.0011042	0.008313	0.205556	0.126649				ASCC1	1.83622	0.694098	0.0663254	0.54067	0.0652482	0.0387397				DCAF16	1.38893	0.371873	0.164854	1	0.152738	0.120268
		UCHL1	-0.00156063	0.151559	0.998755	1	0.000422833	0.00044964				TERF1	1.08023	0.228622	0.280039	1	0.252981	0.23127				ZDHHC16	3.26221	1.14947	0.00110547	0.00831749	0.143651	0.0650836				OARD1	1.83495	0.338274	0.0665133	0.541349	0.113002	0.0857438				SMIM15	1.38843	0.181611	0.165006	1	0.293948	0.256616
		PNMA5	-0.00156063	0.517207	0.998755	1	0.000422833	0.00044964				ARPC3	1.07776	0.105949	0.281141	1	0.902022	0.871336				SNAP29	3.26144	0.900054	0.00110847	0.00833501	0.180952	0.103782				MYO7A	1.83482	0.352458	0.0665331	0.541349	0.117825	0.0909091				FDPS	1.38813	0.163816	0.165098	1	0.409222	0.372864
		CFAP69	-0.00156063	0.465685	0.998755	1	0.000422833	0.00044964				NGDN	1.07724	0.18734	0.281374	1	0.32789	0.315961				RBM22	3.25893	0.478003	0.00111833	0.00839406	0.330159	0.247142				GDE1	1.83473	0.325997	0.0665453	0.541349	0.103924	0.0764463				MXD3	1.38794	0.63999	0.165155	1	0.0907781	0.0586265
		ZBTB47	-0.00156063	-0.0638425	0.998755	1	0.000422833	0.00044964				SAT1	1.07717	0.110811	0.281404	1	0.664075	0.698697				TMEM11	3.25875	0.721255	0.00111903	0.00839406	0.212698	0.133685				CD84	1.83448	0.293977	0.0665833	0.541349	0.13409	0.106921				STAT5B	1.38689	0.242374	0.165476	1	0.190202	0.155109
		GLTPD2	-0.00156063	0.62804	0.998755	1	0.000422833	0.00044964				DNAJB11	1.0771	0.169913	0.281434	1	0.343183	0.327362				AGGF1	3.25674	0.85497	0.00112698	0.0084428	0.187302	0.109059				KRIT1	1.83265	0.402877	0.0668543	0.543197	0.0901182	0.0630165				FBXO32	1.38638	0.341288	0.165632	1	0.174352	0.142881
		ZSCAN23	-0.00156063	0.299206	0.998755	1	0.000422833	0.00044964				FGFR1OP2	1.07705	0.106893	0.281457	1	0.50311	0.501629				CD44	3.2566	0.273393	0.00112757	0.0084428	0.946825	0.883905				ZNF791	1.83222	0.337224	0.0669185	0.543362	0.110638	0.0831612				ING4	1.38499	0.320971	0.166055	1	0.18732	0.156449
		MERTK	-0.00156063	-0.0313704	0.998755	1	0.000422833	0.00044964				FUBP1	1.07704	0.179782	0.281464	1	0.309487	0.288274				LTV1	3.2563	1.15939	0.00112874	0.00844649	0.143651	0.0650836				GOLGA4	1.83166	0.161424	0.0670021	0.543685	0.227329	0.196281				IK	1.38434	0.131791	0.166253	1	0.487032	0.449916
		CCDC148	-0.00156063	0.513306	0.998755	1	0.000422833	0.00044964				BAIAP2	1.0765	0.813209	0.281705	1	0.0611716	0.034202				SIRT2	3.25559	0.41372	0.00113156	0.00845829	0.415873	0.314864				BRI3	1.83031	0.733457	0.0672039	0.544648	0.0614657	0.035124				NENF	1.38411	0.147985	0.166323	1	0.449568	0.408543
		CCDC42	-0.00156063	-0.0768858	0.998755	1	0.000422833	0.00044964				PRCP	1.07492	0.570629	0.282412	1	0.106791	0.0814332				FANCA	3.25556	1.24063	0.00113168	0.00845829	0.144444	0.0677221				DNTTIP2	1.83028	0.22467	0.0672085	0.544648	0.159243	0.131198				NUP210	1.383	0.214742	0.166665	1	0.246398	0.212395
		NDN	-0.00156063	0.0994116	0.998755	1	0.000422833	0.00044964				KCNK6	1.07466	0.631994	0.282526	1	0.0834629	0.0570033				CHMP6	3.25208	1.44909	0.00114566	0.0085576	0.123016	0.0457344				JOSD1	1.82813	0.2179	0.0675303	0.546899	0.156028	0.127583				DCAF17	1.3822	0.721015	0.166911	1	0.0850144	0.0530988
		ANKRD50	-0.00156063	0.613208	0.998755	1	0.000422833	0.00044964				PPIL4	1.0746	0.351455	0.282556	1	0.17859	0.159609				CMTR2	3.25098	1.30165	0.00115007	0.00858541	0.133333	0.055409				SMARCA5	1.82722	0.165022	0.067666	0.54764	0.258345	0.227789				RASSF1	1.38218	0.158639	0.166918	1	0.399135	0.359966
		ZNF625	-0.00156063	0.601661	0.998755	1	0.000422833	0.00044964				TTC33	1.07434	0.57069	0.282669	1	0.0974598	0.0716612				ARFIP2	3.25039	1.10852	0.00115247	0.0085981	0.153175	0.0756376				KIAA0319L	1.82655	0.623656	0.0677679	0.548046	0.0713002	0.044938				EIF4A1	1.3818	0.097981	0.167033	1	0.85879	0.833668
		SMARCA1	-0.00156063	0.890811	0.998755	1	0.000422833	0.00044964				SNURF	1.07332	0.523515	0.283129	1	0.0907206	0.0635179				YIF1A	3.24992	0.948007	0.00115438	0.00860723	0.169841	0.0914688				MBNL2	1.8263	0.280713	0.0678045	0.548046	0.125296	0.0971074				KCNK5	1.38127	0.635085	0.167196	1	0.0965418	0.0648241
		SCG5	-0.00156063	0.0701763	0.998755	1	0.000422833	0.00044964				CBWD2	1.07276	0.301748	0.283378	1	0.197252	0.177524				UBE3A	3.24956	0.468997	0.00115582	0.00861279	0.339683	0.25066				HADHA	1.82503	0.14675	0.0679958	0.549234	0.261939	0.229855				PIDD1	1.3812	0.611373	0.167219	1	0.0951009	0.0629816
		DRC3	-0.00156063	0.472451	0.998755	1	0.000422833	0.00044964				NUP160	1.07202	0.439098	0.28371	1	0.128046	0.104235				SCO1	3.24912	1.19825	0.00115763	0.00862105	0.142063	0.064204				ALG6	1.8246	0.675345	0.0680619	0.549411	0.0690307	0.0428719				LGALS3	1.37958	0.148723	0.167716	1	0.649856	0.591457
		CPT1C	-0.00156063	0.280841	0.998755	1	0.000422833	0.00044964				ATOX1	1.07184	0.312125	0.283794	1	0.176516	0.153094				CISD2	3.24826	0.433864	0.00116112	0.00864187	0.368254	0.276165				TRIM25	1.82392	0.578911	0.0681643	0.549823	0.073948	0.0475207				TSFM	1.379	0.297333	0.167896	1	0.174352	0.141206
		POF1B	-0.00156063	0.0373109	0.998755	1	0.000422833	0.00044964				OSTM1	1.07041	0.381881	0.284437	1	0.144116	0.120521				TMEM167B	3.24764	0.777416	0.00116365	0.00865554	0.189683	0.109059				ARHGAP15	1.82367	0.123215	0.0682016	0.549823	0.304397	0.269628				BCAP29	1.37736	0.161835	0.168401	1	0.253602	0.214238
		CABP4	-0.00156063	-0.0274154	0.998755	1	0.000422833	0.00044964				BRD4	1.07007	0.212947	0.284588	1	0.292379	0.281759				COL4A3BP	3.24699	0.686169	0.00116631	0.00867014	0.21746	0.136324				C19orf25	1.82172	0.258887	0.0684977	0.551493	0.133901	0.105888				PRIM2	1.37538	0.370497	0.169014	1	0.139769	0.10737
		AKR7A3	-0.00156063	0.367034	0.998755	1	0.000422833	0.00044964				PLEKHG1	1.06872	1.93047	0.285194	1	0.0381026	0.0114007				KAT5	3.24625	0.941123	0.00116935	0.00868747	0.169841	0.0905893				IFITM10	1.81919	0.614788	0.068882	0.554228	0.0800946	0.0542355				IFRD2	1.37491	0.303028	0.169159	1	0.15562	0.121943
		TRIM45	-0.00156063	1.78969	0.998755	1	0.000422833	0.00044964				FLNB	1.06675	1.16452	0.286083	1	0.0510627	0.02443				SUPT20H	3.24578	0.773397	0.00117129	0.0086967	0.202381	0.123131				PRDX3	1.81699	0.139633	0.0692183	0.556572	0.320662	0.286674				MOB1A	1.37484	0.125257	0.169182	1	0.567723	0.523953
		DLL4	-0.00156063	0.350459	0.998755	1	0.000422833	0.00044964				TSC22D1	1.06654	0.975531	0.286181	1	0.066874	0.0407166				SEL1L	3.2441	0.713815	0.00117824	0.00874306	0.211111	0.130167				ZFAND3	1.81638	0.241653	0.0693127	0.55661	0.143546	0.115702				ARHGEF9	1.37317	0.285643	0.169699	1	0.17147	0.137688
		ZNF629	-0.00158292	-0.143446	0.998737	1	0.000422833	0.00044964				SMCO4	1.066	2.75395	0.286425	1	0.0316226	0.00488599				AKT2	3.24392	0.721941	0.00117897	0.00874328	0.211905	0.131926				KAT6A	1.81532	0.291348	0.0694749	0.557552	0.12104	0.0934917				BAZ1B	1.3708	0.13741	0.170436	1	0.361671	0.318425
		TMEM220	-0.00158292	-0.231897	0.998737	1	0.000422833	0.00044964				UPF2	1.06458	0.200404	0.287064	1	0.312597	0.306189				IL17RA	3.2412	0.690529	0.00119027	0.00882113	0.21746	0.135444				APOBEC3C	1.81406	0.169694	0.069668	0.55874	0.248794	0.220041				TIPIN	1.36933	0.427627	0.170895	1	0.119597	0.0872697
		CTF1	-0.00158292	-0.299332	0.998737	1	0.000422833	0.00044964				HM13	1.06381	0.109458	0.287415	1	0.492742	0.472313				UBA2	3.24105	0.462672	0.00119089	0.00882113	0.353175	0.262093				RAB5A	1.81336	0.255655	0.0697756	0.559241	0.144681	0.116736				SERTAD2	1.36627	0.304932	0.171854	1	0.145533	0.112228
		DNAH17	-0.00158292	-0.59531	0.998737	1	0.000422833	0.00044964				ATP9B	1.06299	0.661355	0.287788	1	0.0889062	0.0635179				SERPINB1	3.24061	0.46975	0.00119274	0.00882958	0.349206	0.262093				AP3M2	1.813	0.423925	0.069832	0.559332	0.0932388	0.0666322				MRPL10	1.36574	0.16303	0.172021	1	0.371758	0.334841
		SPNS2	-0.00158292	-0.098015	0.998737	1	0.000422833	0.00044964				RMDN3	1.06275	0.425895	0.287895	1	0.108865	0.0814332				MRPS18A	3.23931	0.785183	0.0011982	0.00886465	0.188889	0.108179				REXO2	1.81174	0.223336	0.0700265	0.560213	0.165863	0.137913				LYRM2	1.36433	0.21272	0.172463	1	0.25072	0.217085
		KLHL4	-0.00158292	-0.156964	0.998737	1	0.000422833	0.00044964				ZBED5	1.06162	0.580033	0.288407	1	0.092535	0.0667752				TMEM214	3.23801	1.10984	0.00120367	0.00889984	0.149206	0.0721196				SMC6	1.8117	0.412108	0.0700323	0.560213	0.106099	0.080062				KLRC3	1.36425	0.791441	0.172489	1	0.0907781	0.060134
		NSUN7	-0.00158292	-0.943056	0.998737	1	0.000422833	0.00044964				PLEKHM1	1.0614	0.348403	0.288506	1	0.145931	0.120521				CYB5B	3.23774	0.552333	0.00120479	0.00890284	0.263492	0.17942				TSNAX	1.81079	0.319399	0.0701737	0.560286	0.102222	0.0748967				YEATS2	1.36357	0.427594	0.172703	1	0.132565	0.101173
		SHTN1	-0.00158292	-0.430035	0.998737	1	0.000422833	0.00044964				RABEP1	1.05932	0.309644	0.289455	1	0.190254	0.17101				MT1E	3.23712	0.306885	0.00120742	0.00891622	0.37381	0.272647				CCNT2	1.81077	0.365539	0.0701769	0.560286	0.098156	0.071281				RMND1	1.36297	0.567707	0.172893	1	0.102305	0.0706868
		TNNI2	-0.00158292	-0.141511	0.998737	1	0.000422833	0.00044964				CHMP4A	1.0593	0.447216	0.289463	1	0.127786	0.104235				LAGE3	3.23697	0.521195	0.00120804	0.00891622	0.293651	0.207564				PLPP5	1.80905	0.290961	0.0704438	0.561448	0.120378	0.0929752				SCLT1	1.36271	0.272222	0.172975	1	0.174352	0.140871
		IL1RL1	-0.00158292	-0.577487	0.998737	1	0.000422833	0.00044964				DDX46	1.05875	0.141724	0.289716	1	0.411871	0.403909				RRP1	3.23597	1.02423	0.0012123	0.00893796	0.151587	0.0721196				ZNF638	1.80876	0.206559	0.0704885	0.561448	0.173144	0.144628				E2F2	1.36249	1.35056	0.173044	1	0.056196	0.0249581
		MGARP	-0.00158292	-0.336391	0.998737	1	0.000422833	0.00044964				H3F3C	1.05871	0.792803	0.289731	1	0.0759461	0.0504886				PAPOLA	3.23594	0.330866	0.00121243	0.00893796	0.615079	0.525945				YAF2	1.8084	0.342319	0.0705438	0.561448	0.111395	0.0847107				CCDC12	1.36141	0.135614	0.173383	1	0.485591	0.445059
		HPGDS	-0.00158292	-0.265087	0.998737	1	0.000422833	0.00044964				TTC31	1.05785	0.83141	0.290122	1	0.0640228	0.0374593				PA2G4	3.23426	0.354963	0.0012196	0.0089855	0.562698	0.461741				TIPRL	1.80837	0.219661	0.0705486	0.561448	0.194704	0.167355				ENOPH1	1.36122	0.154668	0.173446	1	0.275216	0.235846
		SLC7A11	-0.00158292	-0.38281	0.998737	1	0.000422833	0.00044964				USP12	1.05636	0.523728	0.290806	1	0.096423	0.0700326				RSPRY1	3.23287	0.762529	0.00122555	0.00902394	0.2	0.119613				RABEP1	1.80779	0.260007	0.0706386	0.561804	0.120757	0.0929752				SRSF7	1.36093	0.0412091	0.173535	1	0.867435	0.882915
		GSDMA	-0.00158292	-0.453282	0.998737	1	0.000422833	0.00044964				SFT2D1	1.05629	0.2122	0.290836	1	0.243131	0.21987				SHC1	3.2282	0.949596	0.00124573	0.0091671	0.168254	0.0905893				GOLIM4	1.80717	0.511809	0.0707362	0.562219	0.0850118	0.0588843				UQCR11	1.3605	0.0972539	0.173673	1	0.883285	0.857789
		RHBDD2	-0.00175013	0.172235	0.998604	1	0.205497	0.232914				METTL21A	1.056	0.612708	0.290967	1	0.0863142	0.0602606				ASB2	3.22773	1.7049	0.00124779	0.00917682	0.120635	0.0457344				FNBP4	1.80555	0.157528	0.0709889	0.563866	0.24539	0.215393				TRAIP	1.35961	1.00592	0.173953	1	0.0634006	0.0319933
		TRAF5	-0.00185046	0.247408	0.998524	1	0.112474	0.120504				IARS	1.05277	0.320999	0.292446	1	0.178331	0.156352				RNF20	3.22654	1.3423	0.00125295	0.0092077	0.133333	0.057168				GOLT1B	1.8036	0.258944	0.0712938	0.565926	0.152057	0.125				MRPL9	1.35766	0.181041	0.174571	1	0.288184	0.253099
		TUBA1A	-0.00282028	-0.0717475	0.99775	1	0.47315	0.57509				SETD1B	1.05207	0.457634	0.29277	1	0.131674	0.107492				ATP6AP1	3.22642	0.474519	0.00125347	0.0092077	0.325397	0.233949				TTC19	1.80099	0.414033	0.0717039	0.568428	0.106005	0.080062				CD72	1.35753	0.742363	0.174614	1	0.0792507	0.0477387
		IFNAR2	-0.0029429	0.357498	0.997652	1	0.0190275	0.0193345				ZNF100	1.05168	1.11153	0.292947	1	0.0567652	0.0309446				TNIP1	3.22421	0.366152	0.00126321	0.00927378	0.543651	0.442392				CCM2	1.79942	0.301042	0.0719518	0.569432	0.12539	0.098657				ARL2	1.35694	0.145915	0.1748	1	0.321326	0.280905
[truncated: 11,129 more rows]

## Sheet: 2. Signature - Expanded R
pvalue of 0 indicates a value lower than the possible minimal value obtained by the 'scanpy.tl.rank_genes_groups' function
		Expanded Signature - R
[truncated: 1,435 more rows]

## Sheet: 3. Signature - Expanded NR
pvalue of 0 indicates a value lower than the possible minimal value obtained by the 'scanpy.tl.rank_genes_groups' function
[truncated: 1,388 more rows]

[truncated: 4 more sheets: 4. Marker Robustness Test, 5. Signature - Baseline Samples, 6. Siganture - Singletons, 7. Signature - Ind. Datasets]
