# Supplementary material for: Single-cell meta-analysis of T cells reveals clonal dynamics of response to checkpoint immunotherapy
Source: Cell Genom. 2025 Apr 4;5(5):100842. doi: 10.1016/j.xgen.2025.100842 (PMC12143341; doi:10.1016/j.xgen.2025.100842)
Supplement: Table S4. cNMF programs and metabolic genes, related to Figures 3–5 and S10–S21 [file mmc5.xlsx]

## Sheet: 1. cNMF Programs
		cNMF Programs - Top 200 Genes per Program
		P1: CREM-EZR	P2: Naive-Memory	P3: KLF6-FOS	P4: GZMB-Checkpoints	P5: NR4A2-JUNB	P6: GZMK-MHCII	P7: Treg	P8: CXCL13	P9: FGFBP2-NKG7	P10: Cell-Cycle	P11: HSP	P12: Metallothionein
	1	CREM	EEF1A1	KLF6	GZMB	NR4A2	GZMK	FOXP3	CXCL13	FGFBP2	ACTB	HSPA1A	MT1G
	2	EZR	TPT1	FOS	ITGAE	JUNB	CD74	IL2RA	NR3C1	NKG7	PFN1	HSP90AA1	MT2A
	3	FAM177A1	EEF1B2	VIM	ALOX5AP	DUSP2	HLA-DRB5	TNFRSF18	PTPN13	GZMH	GAPDH	DNAJB1	MT1E
	4	SARAF	LDHB	NFKBIA	GZMA	H3F3B	HLA-DPA1	BATF	GNG4	FCGR3A	ACTG1	HSPA1B	NBEAL1
	5	YPEL5	NACA	CD69	CD7	ZNF331	CST7	IL1R2	FKBP5	CX3CR1	TYMS	HSPH1	MT1X
	6	SRGN	NOSIP	TNFAIP3	CTSW	FOSB	HLA-DPB1	TNFRSF4	SMCO4	S1PR5	GINS2	HSPD1	MT1F
	7	ATP1B3	TCF7	FOSB	CD63	SERTAD1	LYST	IL32	CPM	PLEK	TK1	HSPB1	MT1M
	8	FTH1	EEF2	LMNA	GALNT2	RNASEK	CD27	CCR8	CD200	FGR	PPIA	HSPE1	SLC1A4
	9	LEPROTL1	UBA52	DUSP1	PRF1	RSRP1	HLA-DQA1	CARD16	NMB	FCRL6	COTL1	BAG3	FKBP1C
	10	GABARAPL1	SELL	JUN	KLRD1	IER2	CD8A	LAYN	IGFL2	KLRF1	CFL1	HSPA8	MRPS6
	11	TUBA4A	LTB	MYADM	RBPJ	BRD2	VCAM1	CTLA4	ICA1	SPON2	RRM2	CACYBP	FKBP4
	12	VPS37B	LEF1	ANXA1	KIR2DL4	CORO1B	HLA-DRB1	TBC1D4	TOX2	PRSS23	DUT	HSP90AB1	OAZ1
	13	LDHA	EEF1G	AHNAK	CD8A	RGCC	EOMES	TNFRSF1B	IL6ST	PRF1	ENO1	DNAJA1	SQSTM1
	14	SYAP1	FAU	IL7R	GNLY	UBE2S	JUND	MAGEH1	TSHZ2	KLRD1	NME2	FKBP4	LPXN
	15	PTP4A1	AES	PPP1R15A	CXCR6	NR4A3	NKG7	LAIR2	PDE7B	KLRG1	ARPC1B	ZFAND2A	ZNF90
	16	BTG1	PFDN5	TSC22D3	TNS3	FUS	HLA-DRA	DNPH1	SRGN	CTSW	TPI1	UBB	KIAA0319L
	17	SRSF2	FXYD5	ZFP36	ENTPD1	NR4A1	CRTAM	HTATIP2	SESN1	C1orf21	PKM	SERPINH1	EIF5AL1
	18	PTMA	GIMAP7	RORA	LAG3	BTG2	CMC1	TIGIT	CH25H	ITGB2	MYL6	HSPA6	NCDN
	19	CXCR4	TOMM7	KLRB1	HAVCR2	CHMP1B	HLA-DQA2	RTKN2	RNF19A	GZMM	TMSB10	AHSA1	SLC3A2
	20	ELL2	MAL	IL4I1	ZNF683	EIF4A1	HLA-DQB1	IKZF2	BTLA	ASCL2	SLC25A5	MRPL18	FTH1
	21	USP36	KLF2	DSE	KLRC1	VAMP2	DTHD1	F5	PGM2L1	HCST	CDT1	DNAJB4	PKIG
	22	HSPA5	EIF3E	CEBPD	PTMS	KDM6B	CD81	CTSC	SESN3	ADGRG1	CDC45	DNAJA4	CTSH
	23	RANBP2	FLT3LG	PTGER4	CD3D	NDUFA11	HLA-A	SYNGR2	TNFSF8	MATK	MYBL2	NR4A1	HTATIP2
	24	SYTL3	EEF1D	JUND	HLA-DRB1	CDKN1A	TTN	STAM	THADA	CST7	MIF	CHORDC1	TNFRSF18
	25	PIK3R1	GIMAP5	ERN1	ACP5	CKS2	FXYD2	IL1R1	GK	ITGAM	MCM2	UBC	IL2RG
	26	GSPT1	EIF3L	ANKRD28	SH3BGRL3	C17orf49	HLA-DMA	SAT1	SNX9	GNLY	NME1	TCP1	CLEC2D
	27	ISCA1	BTF3	S100A10	HOPX	SLC38A2	ENC1	FANK1	HSPA12A	LILRB1	S100A4	DOK2	H3F3C
	28	SLC7A5	TRAF3IP3	PERP	JAML	ZFP36L1	APOBEC3G	TBC1D8	TIAM1	EFHD2	MCM7	RHOB	AHSA1
	29	PABPC1	LIMD2	NFKBIZ	SLA2	TUBB4B	APOBEC3C	HLA-A	CCDC50	CYBA	PGAM1	PPP1R15A	LGALS3
	30	RNF125	PABPC1	TAGLN2	SRGAP3	CSRNP1	METRNL	CRADD	TOX	TTC38	TXN	DEDD2	TNIP1
	31	EIF1	GPSM3	S100A4	KRT86	EIF1	HAVCR2	TNFRSF9	BCAT1	TBX21	RANBP1	SOD1	HLA-G
	32	CNOT6L	CD48	ATF3	IFITM10	H2AFZ	TNFSF9	CD7	MAF	PTGDR	YBX1	RGS2	TXN
	33	SC5D	COX4I1	CRIP1	ANKRD28	NDUFB8	TOX	PIM2	NAP1L4	FLNA	DHFR	JUN	GAPDH
	34	CD55	GIMAP1	RORC	LSP1	DYNLL1	CD8B	CD27	FBLN7	SAMD3	CORO1A	NEU1	SPOCK2
	35	LITAF	EIF3F	CD44	DAPK2	IFI30	LAG3	GK	IGFBP4	BIN2	SH3BGRL3	DNAJB6	CHST7
	36	PDCL3	LDLRAP1	BHLHE40	GOLIM4	MIDN	CD200R1	IL12RB2	FAAH2	CES1	PSME2	STIP1	PTGES3
	37	MCL1	C1orf162	IDS	MYO7A	DDX3X	TNFRSF9	GBP2	CHN1	CD52	LGALS1	ATF3	DCP1B
	38	ZFP36	SLC25A6	S100A11	GPR25	H2AFX	HLA-B	CUL9	KIAA0319L	CD300A	CHCHD2	NUDC	STIP1
	39	PPP1CB	ACTN1	TOB1	RGS1	ICOS	CCDC141	GNG8	ARID5B	SH3BGRL3	CLIC1	TNFSF14	MOB2
	40	CALM1	RASGRP2	MCL1	PTPN22	PPP1R10	FXYD6	ICOS	CD4	HLA-C	MCM5	CCT4	SOX4
	41	DDX24	CD52	SLC4A10	HLA-DRA	FTL	SEMA4A	LAPTM4B	LIMS1	EMP3	SUB1	ANKRD37	HLA-C
	42	SLC2A3	COX7C	BTG2	CD8B	PSMA2	TMEM155	ACP5	MFHAS1	MYL12A	S100A6	IER5	JAML
	43	PDE4B	GIMAP4	ZFP36L2	AKAP5	SOCS3	GZMA	PKM	SH3TC1	S100A4	HMGN2	HSPA4	PCBP2
	44	CHD1	HINT1	CCR6	ATP8B4	IRF9	PON3	ENTPD1	ITM2A	TYROBP	FABP5	DUSP1	CYSTM1
	45	REL	GSTK1	ADGRE5	CLIC3	PTMA	HLA-C	GBP5	METTL8	GZMA	COX5A	IFNG	IFITM3
	46	FYN	EIF3H	S100A6	ITGA1	NFKBID	SLAMF7	GADD45A	MAGEH1	SLC9A3R1	PKMYT1	GADD45B	NFKB2
	47	CALM2	CCR7	DPP4	CTSD	SLC2A3	ITM2C	GLRX	AHI1	PFN1	RAN	NFKBIE	RALA
	48	ISG20	SH3YL1	EGR1	NBL1	TMBIM4	F2R	IKZF4	CNKSR3	KLRK1	ZWINT	PRRG4	GPX4
	49	SFPQ	TMSB10	GPR183	GAPDH	OAZ1	MCTP2	DUSP16	RDH10	C12orf75	TUBA1B	PLIN2	MFHAS1
	50	ZNF331	SMDT1	CITED2	KLRC2	RHOH	SH2D1A	S100A4	NDUFV2	TGFBR3	PCNA	DYNLL1	FURIN
	51	CSRNP1	TRABD2A	FKBP11	ID2	RALGAPA1	RASSF4	UGP2	CTLA4	CMC1	VIM	RGS16	HLA-B
	52	SKIL	EIF2S3	TNF	FASLG	ARL4D	HNRNPLL	ARID5B	TIGIT	HOPX	COX8A	PTGES3	TNFRSF25
	53	ZFP36L2	COMMD6	PNP	SPRY1	ARL5B	ITM2A	GCNT1	MTHFD2	PLAC8	ARPC2	CSF1	SDF4
	54	DNAJB6	EIF3K	ID2	GZMH	MAT2A	ITGA4	SPOCK2	KIAA1324	MYO1F	PSMA2	CKS2	NINJ1
	55	SLBP	EIF4B	TUBA1A	PLPP1	ARPC4	HLA-F	PMAIP1	TP53INP1	MYBL1	PRDX1	FABP5	MTRNR2L8
	56	WDR74	ADD3	MYBL1	WIPF3	DNAJA1	TNFSF4	IL2RB	FAM174B	CD99	ANXA2	H3F3B	TMEM50A
	57	NCL	C12orf57	CAPG	PGK1	SMAD7	CCR5	PELI1	CNIH1	IFITM2	MCM10	CTNNAL1	ANXA2
	58	UBC	FCMR	CTSH	CKLF	AREG	H1FX	EBI3	SPOCK2	MYOM2	TPM4	CD83	ARPC1A
	59	TGFB1	TCEA3	AQP3	CD96	EGR1	SNAP47	LTB	RBPJ	OSBPL5	CENPU	MXD1	PDE4A
	60	PGK1	ICAM2	CCL20	PDCD1	ALKBH5	TSC22D1	TYMP	SERPINE2	PTPRCAP	ASF1B	SQSTM1	BIRC3
	61	KPNA2	S1PR1	PLK3	RAB27A	TSC22D2	DENND2D	TNFRSF8	LRMP	TM4SF19	CLSPN	EIF5	PKIA
	62	UBE2B	CD37	ANXA2	CBLB	ZFP36L2	CD38	HS3ST3B1	FLT1	SYNE1	CDCA7	CDC42EP3	CACYBP
	63	TSPYL2	TESPA1	CCNH	ZEB2	GEM	TNIP3	FLVCR2	GPRIN3	TPST2	CNN2	USPL1	SOD1
	64	IDS	SLC40A1	GADD45B	HLA-DPA1	SRSF2	AFAP1L2	ZC2HC1A	NUDT16	TTC16	PPP1CA	GNA15	TGIF1
	65	SRSF7	DGKA	LGALS3	CHST12	TAP2	GALNT1	UCP2	POU2AF1	RAP1GAP2	PRELID1	CLK1	PRDX1
	66	YWHAZ	TMEM123	IFNGR1	EVL	BLOC1S1	CD84	VDR	CCDC6	LITAF	STMN1	ACTRT3	DYNLL1
	67	DDX21	MYC	ZFP36L1	SLC27A2	LBH	PON2	ZBTB32	C9orf16	KIR3DL1	RAD51	CDKN2C	MTRNR2L12
	68	ETF1	UXT	CD40LG	HLA-DQA1	VKORC1	NR5A2	METTL7A	PPP1CC	S100A6	FEN1	IFRD1	PRKAR1A
	69	ARID5A	SNRPD2	CDC14A	ANXA5	CKLF	APMAP	RHBDD2	NPDC1	B2M	PRDX3	MUC12	CCT3
	70	CSNK1D	HNRNPA1	AHR	CLEC2B	IGFLR1	ATP9A	B2M	PVALB	ADRB2	E2F1	PPP1R2	PPIA
	71	IDI1	LIME1	IL23R	LGALS3	KLRK1	DKK3	NCF4	SMAP2	MYO1G	S100A10	PMAIP1	S100A10
	72	PER1	MZT2B	PARP8	MYO1E	EGR3	CAV1	SNX9	FZD3	VCL	TUBB	GADD45G	HNRNPA1L2
	73	EMD	ERP29	PBX4	SYTL2	TAGAP	MTRNR2L12	MAST4	TMOD1	PXN	EIF4A1	CCT2	PABPC1
	74	FOSL2	AK5	RARA	SIRPG	APOE	PSMB9	CD4	RAB11FIP1	LYAR	LDHA	GLA	MSC
	75	ARHGDIB	TXK	ODF2L	CD3G	CLDND1	PTMS	IL21R	CAV1	CLIC3	FKBP1A	SGK1	SUPT4H1
	76	ALG13	NSA2	RGCC	FAM3C	ATP6V0C	DUSP2	HPGD	LRRC8D	LPCAT1	HMGA1	TRA2B	RANGAP1
	77	OAT	NPM1	SLAMF1	CAPG	SKIL	PYHIN1	HACD1	UCP2	KIF19	NPM1	C17orf67	ZBED2
	78	SRRT	MYL12A	ANTXR2	TNIP3	NDUFC2	GGA2	CXCR6	SMARCA2	GPR141	GNG5	HMOX1	SEC61B
	79	PBX4	IL16	IER2	AFAP1L2	INSIG1	ETV1	OTUD5	SH2D1A	CD8B	PAICS	CCT3	BATF3
	80	DUSP4	TMEM204	CDKN1A	COTL1	PRMT9	MBD2	ADTRP	STAT3	SYNGR1	MCM4	ID3	RHBDF2
	81	SLC3A2	PLAC8	ARL4A	LAYN	ABHD14A	RASGRP1	CADM1	NTRK2	CD160	SNRPG	AZIN1	STAT5A
	82	PDCD4	CDC25B	PIM1	CD9	GADD45B	KIAA1551	PHLDA1	ITPR1	GSTP1	CDC6	ICAM1	GNG4
	83	AMD1	FHIT	GLUL	LDLRAD4	FAM53C	FASLG	PBXIP1	DUSP4	ARPC2	EIF5A	MBNL2	TMSB4X
	84	HNRNPA0	ARHGAP15	DUSP6	SAMSN1	CD83	HLA-DMB	IGFLR1	G0S2	TSPAN32	SNRPB	BCAS2	ISCU
	85	CD44	THEM4	PHLDA1	NKG7	NDUFA13	BLVRA	CCNG2	TNFRSF18	CEP78	SNRPD1	HSPA5	YBX1
	86	G3BP2	PRMT2	STOM	CD2	ARL6IP1	RAMP1	TNFRSF13B	TMEM173	SUN2	MCM3	PTP4A1	CD6
	87	JOSD1	EIF3G	PLP2	RIN3	NDUFA7	THEMIS	SH2D2A	SLC28A3	ABI3	PARK7	NKRF	FLNA
	88	CYCS	GMFG	SYNE2	PHLDA1	GTF2B	DGKH	PHTF2	TBXAS1	SLCO4C1	C1QBP	LDLR	RARG
	89	NOP58	PNISR	CD96	VCAM1	RASGEF1B	GIMAP4	TRAF1	IL21	SPN	SNRNP25	ABHD3	SEC11C
	90	NR4A3	RCSD1	EMP1	TMIGD2	TNF	PLEK	ICA1	ADGRG1	PPP1CA	COX6A1	SOD2	PKM
	91	SMCHD1	SAMHD1	CERK	HTRA1	ZC3H12A	SLF1	SLAMF1	PDCD1	AOAH	DCTPP1	PGF	LDHA
	92	RNF19A	EVL	IER5	HCST	PIM3	RARRES3	FAS	HIPK2	IL32	GSTP1	GADD45A	TNFRSF4
	93	GLIPR1	CISH	CD2	DBN1	CTSD	SIRPG	CD79B	PTHLH	CFL1	MND1	EIF4A3	IFNAR2
	94	PAF1	APRT	TAGAP	PDLIM4	AMD1	DGKZ	PTP4A3	CD82	APMAP	C12orf75	HSPA2	CHORDC1
	95	NASP	FOXP1	PRNP	APOBEC3G	DDIT3	PRR5L	CCL22	CELF2	ZEB2	ARHGDIB	CCDC117	ANXA5
	96	ATP6V0C	ALKBH7	CD99	IFNG	YPEL5	NFATC2	ZC3H12D	CTSB	CLIC1	CRIP1	SRSF7	PGK1
	97	SLC25A3	PIK3IP1	CSRNP1	SCUBE1	RNF139	IKZF3	ANKRD10	ZBED2	RAP1B	VDAC1	ULBP2	CD59
	98	RGCC	ANP32B	CCNL1	KLRC4	NXT1	TIMD4	SIRPG	SLC9A9	CD8A	ARPC3	TNFAIP8	NACA2
	99	NANS	ITGA6	ATP2B4	CD52	ZNF296	MCOLN2	DUSP4	TGIF1	SSBP4	ACOT7	CCL20	P4HA2
	100	JMY	VIPR1	LRRFIP1	IFI27L2	CSNK2B	FABP5	CFLAR	IQGAP1	CD244	TMEM106C	LRIF1	SF3B4
	101	CXCL16	PASK	ADAM19	HLA-DPB1	GLA	SAMD3	TMEM173	CD40LG	LGALS1	DBI	TIFA	TIFA
	102	ELF1	FBL	TNFRSF25	TIGIT	CNPY2	SERP2	SEC14L1	COL9A2	CORO1A	TALDO1	EIF4A2	SLA2
	103	HSPA9	IL7R	PRDM1	NELL2	APOC1	JAKMIP1	CD2	ELMO1	KIR2DL3	PPA1	TRIB1	PDCD4
	104	FBXO34	SSR2	KDSR	CLNK	COTL1	DUSP4	PHACTR2	PELI1	C11orf21	ARPC5	NUDT4	NTRK2
	105	EML4	ITM2B	KCNA3	IL2RB	C1QB	FAM3C	NAMPT	FOXN2	USP28	HMGB1	UBE2S	SNRPG
	106	GPCPD1	RGS10	CA2	ZYX	TNFAIP3	PLCG2	INPP5F	PLIN2	SLAMF7	NUDT1	MORF4L2	BCAT1
	107	PFKFB3	UQCRB	ZC3H12A	TNFSF4	SAP18	PARK7	TRAF3	AGPAT5	CCND3	PSMA7	ST13	MAT2B
	108	SLC16A3	STMN3	ZBTB16	SYTL3	TUBB2A	KMT2A	ENO1	CYSLTR1	NCR3	LSM4	ARG2	BHLHE40
	109	POLR2A	SORL1	LCP1	BLOC1S1	PCBP2	ARPC5L	ADAT2	GEM	CDC25B	WDR34	CHRNA5	HINT1
	110	LMNA	BIN2	SYTL2	SLC7A5	ANKRD37	HLA-DOA	HLF	FBXO32	RAB37	POMP	TNF	ST13
	111	RUNX3	EPHX2	ATP2B1	FKBP1A	IFRD1	GNAS	ATOX1	KSR2	KLRC3	NHP2	DDIT3	CDK6
	112	NUP98	TRADD	ELK3	FAM166B	LIME1	SIT1	PRDM1	KLRB1	NCR1	DTL	RASL11A	GNLY
	113	ARF4	IFITM1	CRY1	DUSP4	HMGN4	GALM	GRSF1	ETV7	GZMB	TMSB4X	G0S2	CDC37
	114	NAA50	BIN1	CDC42EP3	CLIC1	RHOC	WNK1	ETV7	VOPP1	CAP1	CENPW	TNFSF9	MT1A
	115	MARCKSL1	SEPT9	PBXIP1	TPI1	C1QA	PDE4DIP	BACH1	SLA	AES	SNRPE	CCT6A	ADRM1
	116	IFRD1	AIF1	DHRS3	CXCL13	KLRC2	CXCR3	TSPAN5	ITK	ABHD17A	RMI2	HIBCH	GGPS1
	117	ZBTB1	ATM	IL18RAP	CSF1	HEXIM1	EXOSC9	LRRC32	POR	RARRES3	WDR1	TUBA1A	S100A11
	118	MYADM	C6orf48	LTK	SLC2A8	CD68	CENPE	FRMD4B	EBI3	PDGFD	ANXA5	TSC22D1	CAMK4
	119	PDE4D	CD3E	KLF10	BCAS4	INTS6	LCP2	BIRC3	CFLAR	LCP1	CD74	IER3	CLDND1
	120	RALGAPA1	AQP3	MBNL1	IKZF3	CHMP4A	AOAH	CD28	CHGB	KIR2DL1	TPM3	NOP58	PDE4DIP
	121	HNRNPUL1	RNASET2	PLCB1	RHOA	SAMSN1	NIN	ACOT9	JUNB	RAB29	LIME1	TSPYL2	CMSS1
	122	SDCBP	PI16	EML4	ARPC2	CORO7	BPGM	CREB3L2	CYP7B1	PTPN4	RAC2	RRAD	TRAT1
	123	MAP1LC3B	CORO1A	ITM2B	AHI1	C1QC	QPRT	SOX4	BATF	CALM1	C17orf49	JMJD6	TMPRSS3
	124	DHCR7	FBLN5	MBNL2	FUT8	ABHD5	SFMBT2	IL2RG	RAB9A	ANXA6	RBM3	DNTTIP2	HDLBP
	125	NR3C1	SERINC5	GPRIN3	PDE4D	FOSL2	ZBTB38	CASP1	RORA	NMUR1	RHOA	SLC20A1	EIF3J
	126	NPM1	SPINT2	DYNLT3	SNAP47	ZFP36	CBLB	TPP1	AGFG1	ITGB7	ABRACL	TAGAP	MRFAP1L1
	127	HERPUD2	GIMAP2	TLE1	PRDM1	NAF1	LCP1	RHOG	ETS1	PLEKHG3	SLC25A3	SLBP	PIM1
	128	JMJD6	EDA	RBMS1	RABAC1	IER3	PRDM1	RGS1	SLCO5A1	ADGRG5	FAM111B	TRIM26	IL9R
	129	GPR183	APEX1	MYH9	CD3E	ATF4	PSTPIP1	MALT1	SEC11A	LGR6	TAGLN2	H2AFX	CPOX
	130	ENC1	OXA1L	EMB	ABI3	ISG20L2	HLA-E	CYTIP	PHACTR2	SASH3	PDCD5	PPID	ENO1
	131	GPR132	RCAN3	MACF1	HLA-DMA	TYROBP	CDKN2C	ZBTB38	NAB1	PTP4A2	SNRPF	TUBA1C	PGAM1
	132	BIK	RASA3	IQCG	OXNAD1	NFE2L2	PMAIP1	SERPINB9	HIF1A	CD3G	TXNDC17	PRDX1	SEC11A
	133	TIPARP	NME2	YWHAQ	CFL1	CALM2	IGF2R	CD59	BCAS3	RASSF1	PSMB6	CD70	S100A6
	134	ODC1	OXNAD1	GPR65	CD38	GABARAP	ARAP2	CLEC7A	AHR	PPP1R18	NDUFA11	ZC3H12A	TGFB1
	135	NDUFS5	PRKCA	IVNS1ABP	C12orf75	ERRFI1	LSP1	ATP1B1	CCR4	COL6A2	CENPM	SRSF3	MARS
	136	RBM38	PSIP1	DDX3X	IDH2	CMC2	MS4A6A	MAP1LC3A	PHTF2	PSMB10	YWHAQ	CYCS	NMB
	137	TUBB4B	CCND3	TNFSF13B	POLR1E	FOS	PDE7A	LY75	BASP1	CXCR1	HINT1	HYPK	ALDOA
	138	EIF4A3	NDUFB9	GLUD1	CD244	FCER1G	ITGAL	ARPC1B	ANKRD55	ACTB	PSMA6	RHBDD2	EIF5A
	139	NSMCE3	CAMK4	NR1D1	TBCD	TNFSF9	LBHD1	PTGIR	FAIM2	GK5	NDUFA13	SNX3	GDE1
	140	CHMP1B	SH3BP5	PLEC	CTLA4	UBE2F	PTPRC	FCRL3	FURIN	SELPLG	PPIB	MYLIP	TMED2
	141	PNRC1	TMEM63A	PLAUR	ABCB1	EGR2	SLFN12L	KCNN4	LIMA1	LAIR1	COX6C	SNAP23	NDUFS5
	142	RNF149	S1PR4	RBL2	GFI1	PMF1	NAB1	CTSA	ZNF281	ITGAL	NDUFAB1	STX11	LGALS1
	143	FAM129A	EIF3D	CD52	PRDX5	DUSP5	PTPN6	CSF2RB	MYO7A	PYHIN1	NDUFB2	CHAC1	TANK
	144	MRPL1	NOG	LTC4S	IL18RAP	UBE2W	TRIM9	LRG1	DAPP1	GIMAP4	S100A11	HSD17B7	RNF144B
	145	CTH	PCBP1	CDK17	ETV1	PNRC1	CHST12	LTA	RNASET2	MYL12B	CD99	MOB3A	JAK1
	146	PDE3B	MFNG	CELF2	KLRK1	SDCBP	CNIH2	CCR6	ETV6	ZNF683	ARPC4	GPN1	CNBP
	147	INSIG1	NDFIP1	ARL4C	GPR34	KLRC4	CHI3L2	ZFAND5	PAK2	LYN	H2AFZ	MAP1LC3B	TPI1
	148	CDK17	VPS51	CD53	RUNX2	DUSP1	CORO1A	LMCD1	CD109	IFITM1	GGCT	BPGM	HNRNPC
	149	ANXA1	PTPRCAP	TIMP1	ATP10D	TUBA1B	TERF2IP	TNIP1	CIRBP	FEZ1	E2F2	SERTAD1	TRMT112
	150	GNG2	UBXN1	THEMIS	CLSTN3	CITED2	SYNE1	SDC4	MYL6B	SERPINB6	NDUFC2	IL23A	SPSB3
	151	SKP1	ST13	MGAT4A	GLUL	RNASE1	GBP4	ATP13A3	SARDH	PATL2	LSP1	PNP	GGA2
	152	SATB1	EMP3	ADRB2	PRDX6	IRF1	KLRG1	FAM184A	PKM	DSTN	CCDC167	KLF2	ATP6V0B
	153	BAZ1A	TMA7	CYB561	TTC24	MPZL3	MTRNR2L8	PPM1G	MSI2	NDUFB7	PTMA	FAM83D	AHI1
	154	KLF3	LPAR6	TIPARP	ANKRD35	CDKN1B	AKNA	POU2F2	H2AFZ	MLC1	H2AFY	MBOAT7	CDC42SE2
	155	PGAP1	RSL1D1	NR4A1	CHN1	JMJD6	GBP5	COL9A2	ITPKB	APOBEC3G	PSMB2	DUSP5	TIGIT
	156	P2RY8	PHB2	PPP1R15B	CARS	ORMDL1	MOXD1	FCMR	GRSF1	MAPK1	NDUFB3	NAF1	NDUFAB1
	157	NAMPT	SEPT6	SLC2A3	CD101	ARF4	SHROOM3	EPHX2	TSPAN5	XPNPEP2	IDH2	FOSB	ZC3H11A
	158	EIF4G2	PTGER2	STAT4	LRRN3	FAM153C	SH3KBP1	LGMN	TNIK	CTSC	TCF19	PHLDA2	CNIH1
	159	AUTS2	ARL6IP4	CFH	HMGB1	MARCKSL1	IL10RA	MARCH3	SOCS1	CTBP2	CDK4	WEE1	ZC3H12D
	160	CYSTM1	EPB41	RUNX2	CLECL1	DDX39B	PARVG	CALM3	DMD	HLA-B	ALDOA	EGR1	AHRR
	161	TNFRSF1B	GRK6	AGPAT4	ARL3	NAA10	RAB27A	MGST2	RHBDD2	ENPP5	CHEK1	RND1	LRRN3
	162	SMAP2	OXLD1	EFHD2	SCCPDH	SFT2D1	ITGB2	BCL2L1	SFXN1	MMP23B	SEC61B	FAM13A	JTB
	163	ARL4A	KLF3	JMJD1C	ACTB	APOPT1	RNF213	AKIP1	PASK	RAC2	UQCRH	SAT1	SEC61G
	164	TRAF4	RIC3	ABCB1	HLA-DQB1	REL	HIST1H1D	NINJ1	YWHAQ	LSP1	PSMD8	FTL	HNRNPUL1
	165	BRD2	GCSAM	YWHAH	KLRC3	ID1	PRKCH	SDF4	TNFSF11	HLA-E	ERH	TUBB4B	FES
	166	CEBPZ	SUN2	IL18R1	GLDC	HIGD1A	ANXA5	CACNB2	CTTN	AHNAK	AP2S1	IER5L	SNRPE
	167	UAP1	CNN2	ZNF267	KCNK5	ERO1B	PRF1	CD80	PLAGL2	AGTRAP	LSM2	E2F7	YARS
	168	SLC38A1	DENND2D	TTC39C	PAG1	ERF	CDKN2A	JAK1	ZNF831	GAB3	ACTR3	HMGCS1	PSMA7
	169	LAPTM4A	EIF3M	SGK1	ACTN4	CDK2AP2	HCST	APLP2	SIAH2	SYTL1	SUMO2	UBE2B	CCT6A
	170	DNTTIP2	LAMTOR4	GPR35	ITGB7	SNAI1	HIST1H1E	MYO5C	JAG1	ARPC5L	RBX1	IRF1	TUFM
	171	SAT1	DPEP2	TGFB1	SLA	DNAJB9	GTPBP8	USP15	FAM107B	CDKN2D	SERF2	HNRNPU	GPR68
	172	PPP1R16B	PLEKHB1	ATP1A1	PDE3B	BCL11B	WIPF1	STAC	NDFIP2	GIMAP7	LDHB	MID1IP1	GPAT3
	173	SF1	BEX2	IQGAP1	ADGRG1	ITPRIP	LIMD2	HDAC7	GAB2	KIR3DL2	PSME1	MUM1	H2AFV
	174	EIF5	C1QBP	GPR25	MPST	BABAM1	PSMB10	RAB11FIP1	ZNRF1	GSAP	NDUFB8	HES4	ITPR1
	175	CMSS1	PCED1B	CD226	RAC2	IFNAR2	TRAF5	DIRAS3	PRDM1	NCAM1	CAPZB	NABP1	CD2
	176	ARL6IP1	IL6R	SPOCK2	CPNE7	RBM27	SPRY2	CHRNA6	PIK3IP1	PTGDS	CORO1B	RASGEF1B	WIPF1
	177	MAPK1IP1L	HIGD2A	ADAM12	MSN	ETV3	SEPT7	SEC11C	KAT6B	SH3BP5	PAQR4	CLEC2B	RAN
	178	HSPD1	CRIP2	TPPP	RGS9	C12orf75	ALPK2	STAT3	SMAD1	PSME1	COX6B1	ULBP1	HSP90AB1
	179	MAT2A	VAMP2	COLQ	DOCK5	ARPC1B	S100PBP	PIM3	APP	PSMB9	HMGN1	GMNN	GNA15
	180	YBX3	CFP	KIF5C	APOBEC3C	XCL2	IDH2	SETD7	ABCC1	ARRB2	NDUFA4	NMB	ASF1A
	181	RILPL2	ANXA2R	YWHAZ	BCL2L11	GPS2	CLDND1	ID3	TSC22D3	PRKCB	CENPH	HSPA1L	SH2D2A
	182	BCAS2	STK38	RGS16	CLIC5	TC2N	GNG12	ARL6IP5	PIM2	ARPC3	MRPL12	PTTG1	MRPL34
	183	PLEKHA2	CHMP7	PTGER2	NDFIP2	TPST2	DDX17	CORO1B	HSD11B1	FUT11	MRPL52	ID2	EPAS1
	184	AKIRIN1	IFNGR2	SCML4	ARHGAP9	WSB1	HLA-G	CD247	CD28	EOMES	BATF3	BTG3	GIMAP7
	185	RNF138	ABHD14B	NCR3	BHLHE40	MAFF	NELFCD	PAK2	LY96	CTDSP1	DSCC1	IL24	CDK2AP2
	186	ABLIM1	MZT2A	DDX5	SYNGR3	CCDC107	SRSF7	HAPLN3	NCOA7	LIME1	COX7A2	CDKN1A	SUMO1
	187	TNFAIP3	VSIG1	GLIPR1	KRT81	SRSF3	SNX18	GRINA	CAMK1	CD320	SIVA1	PTPRCAP	BLM
	188	RARA	EIF4EBP3	NEU1	ABCA2	FKBP1A	GNB4	SKAP1	SREBF2	ARHGAP25	CARHSP1	ANXA1	C14orf119
	189	CHD2	CITED4	MAP3K4	LIMK1	ANKRD10	PIP4K2A	MAT2B	NFATC1	AKR1C3	NDUFA7	TAF7	DNAJB6
	190	CDK16	FXYD7	TMEM200A	CAPZB	GPR174	CTSC	STK17B	GRAMD1A	ZAP70	CDCA5	GEM	ARL3
	191	RBM39	CHURC1	MGAT5	NCR1	PDE4B	RAB1B	BTG3	PTPN1	CHST12	RNASEH2A	TUBB2A	YIPF3
	192	PHF20	PIM1	JUNB	CD74	XCL1	RBM20	CEP55	IL6R	PTGER2	FUT7	PHLDA1	PRR5L
	193	CALR	ABLIM1	TPBG	SOX4	TOB2	ADAM28	IL18R1	MME	MBP	UQCRQ	KLF10	GRSF1
	194	ADGRE5	GYPC	NEDD9	MYL6	SLFN11	TRPS1	ISOC1	TLK1	SH2D1B	STOML2	PROK2	ARL6IP5
	195	KDM6B	TBC1D10C	TUBB4B	SLC1A4	PPP1R14B	CKAP2L	PARK7	NTRK3	GLIPR2	NDUFB9	RAB30	CD7
	196	BZW1	CMTM8	FAS	PLA2G16	BORCS8	NUCB2	ACTG2	CD84	KLRC4	RAD54L	FXR1	YY1
	197	NR4A2	ARHGDIB	PPP3CA	NAP1L4	TUBA1C	CRIM1	USP51	NLRP6	STK38	MRPL11	BCL10	GLO1
	198	SRSF5	PXN	NLRP3	IL9R	HSPA2	DZIP3	XKRX	ISCU	PROK2	PDIA6	DBP	ZDHHC16
	199	SRRM1	ANKRD55	MTRNR2L12	FSD1	ARPC1A	ST8SIA4	MICAL2	RGS1	SUSD1	LSM7	SUGT1	TYMP
	200	PITHD1	R3HDM4	LCP2	CD82	RAPGEF6	SLAMF6	CCND2	PTPN11	CAPN2	H3F3A	PLK2	G3BP1

## Sheet: 2. cNMF Programs Enrichr
		P1: CREM-EZR - Pathway Enrichment														P3: KLF6-FOS - Pathway Enrichment														P5: NR4A2-JUNB - Pathway Enrichment														P12: Metallothionein - Pathway Enrichment
		Pathway_index	Gene_set	Term	Overlap	P-value	Adjusted P-value	Odds Ratio	Combined Score	Genes						Pathway_index	Gene_set	Term	Overlap	P-value	Adjusted P-value	Odds Ratio	Combined Score	Genes						Pathway_index	Gene_set	Term	Overlap	P-value	Adjusted P-value	Odds Ratio	Combined Score	Genes						Pathway_index	Gene_set	Term	Overlap	P-value	Adjusted P-value
		1	MSigDB_Hallmark_2020	TNF-alpha Signaling via NF-kB	13\200	2.24264e-11	8.97055e-10	15.752	386.251	DUSP4;BTG1;SLC2A3;LITAF;EIF1;FOSL2;PER1;ZFP36;NR4A3;REL;PDE4B;CD44;MCL1						1	MSigDB_Hallmark_2020	TNF-alpha Signaling via NF-kB	29\200	8.27845e-35	2.98024e-33	47.1247	3698.2	PPP1R15A;PTGER4;BTG2;CDKN1A;CEBPD;TNFAIP3;TNF;ZFP36;CCNL1;PHLDA1;IER5;IER2;MCL1;EGR1;JUN;GADD45B;DUSP1;CCL20;FOS;NFKBIA;KLF6;GPR183;ID2;BHLHE40;FOSB;CD69;IL7R;ATF3;CD44						1	MSigDB_Hallmark_2020	TNF-alpha Signaling via NF-kB	21\200	3.52056e-22	1.19699e-20	29.2865	1446.7	KDM6B;EGR1;DUSP2;BTG2;CDKN1A;CD83;EGR3;GADD45B;SLC2A3;TNF;AREG;GEM;EIF1;NR4A2;NR4A1;SOCS3;NR4A3;ZC3H12A;FOSB;JUNB;IER2						1	MSigDB_Hallmark_2020	mTORC1 Signaling	9\200	7.24613e-07	2.82599e-05
		2	MSigDB_Hallmark_2020	Hypoxia	10\200	6.32665e-08	6.32665e-07	11.5263	191.059	ISG20;ZFP36;LDHA;BTG1;HSPA5;PGK1;IDS;CXCR4;SLC2A3;FOSL2						2	MSigDB_Hallmark_2020	Apoptosis	16\161	1.09452e-16	1.97013e-15	25.9507	953.717	JUN;BTG2;CDKN1A;ANXA1;GADD45B;IFNGR1;EMP1;TNF;CD2;LGALS3;LMNA;RARA;CD69;ATF3;CD44;MCL1						2	MSigDB_Hallmark_2020	Apoptosis	8\161	1.47143e-06	2.50143e-05	11.2231	150.718	DNAJA1;BTG2;CDKN1A;EGR3;GADD45B;DDIT3;TNF;SMAD7						2	MSigDB_Hallmark_2020	TNF-alpha Signaling via NF-kB	8\200	7.36601e-06	9.57582e-05
		3	MSigDB_Hallmark_2020	mTORC1 Signaling	10\200	6.32665e-08	6.32665e-07	11.5263	191.059	SLC7A5;IDI1;LDHA;HSPA5;PGK1;SC5D;CXCR4;SLC2A3;ETF1;TUBA4A						3	MSigDB_Hallmark_2020	IL-2/STAT5 Signaling	16\199	3.24779e-15	3.16455e-14	20.5225	684.647	PRNP;AHNAK;GADD45B;IFNGR1;EMP1;RORA;CAPG;AHR;ARL4A;KLF6;PNP;NFKBIZ;BHLHE40;PIM1;PHLDA1;CD44						3	MSigDB_Hallmark_2020	UV Response Up	6\158	0.000142888	0.00161939	8.29283	73.4202	DNAJA1;NR4A1;BTG2;AMD1;FOSB;JUNB						3	MSigDB_Hallmark_2020	Glycolysis	8\200	7.36601e-06	9.57582e-05
		4	MSigDB_Hallmark_2020	Myc Targets V1	10\200	6.32665e-08	6.32665e-07	11.5263	191.059	SLC25A3;LDHA;SRSF2;PGK1;DDX21;ETF1;PABPC1;KPNA2;SRSF7;GSPT1						4	MSigDB_Hallmark_2020	Hypoxia	16\200	3.51617e-15	3.16455e-14	20.4099	679.271	PPP1R15A;JUN;CDKN1A;ANXA2;DUSP1;CITED2;TNFAIP3;RORA;FOS;ZFP36;KLF6;BHLHE40;PIM1;IDS;S100A4;ATF3						4	MSigDB_Hallmark_2020	Interferon Gamma Response	6\200	0.00050703	0.00287317	6.48366	49.1911	SOCS3;CDKN1A;KLRK1;PSMA2;IFI30;IRF9						4	MSigDB_Hallmark_2020	Hypoxia	7\200	6.57054e-05	0.000640627
		5	MSigDB_Hallmark_2020	G2-M Checkpoint	9\200	7.24613e-07	5.7969e-06	10.2055	144.281	SLC7A5;SFPQ;TGFB1;NASP;NCL;AMD1;SRSF2;KPNA2;GSPT1						5	MSigDB_Hallmark_2020	p53 Pathway	14\200	1.31516e-12	9.46917e-12	17.2541	472.02	PPP1R15A;PLK3;JUN;BTG2;CDKN1A;FOS;TOB1;ZFP36L1;PERP;STOM;S100A4;IER5;ATF3;S100A10						5	MSigDB_Hallmark_2020	mTORC1 Signaling	6\200	0.00050703	0.00287317	6.48366	49.1911	BTG2;CDKN1A;INSIG1;DDIT3;SLC2A3;IFI30						5	MSigDB_Hallmark_2020	Reactive Oxygen Species Pathway	4\49	0.000104882	0.000818082
		6	MSigDB_Hallmark_2020	Glycolysis	7\200	6.57054e-05	0.000438036	7.68561	74.015	ISG20;LDHA;NASP;HSPA5;PGK1;CXCR4;CD44						6	MSigDB_Hallmark_2020	Inflammatory Response	11\200	4.94861e-09	2.96917e-08	12.8899	246.508	NFKBIA;PTGER4;BTG2;KLF6;CDKN1A;CCL20;GPR183;CD69;AHR;IL7R;SLAMF1						6	MSigDB_Hallmark_2020	p53 Pathway	6\200	0.00050703	0.00287317	6.48366	49.1911	BTG2;CDKN1A;DDIT3;IFI30;CTSD;ZFP36L1						6	MSigDB_Hallmark_2020	Apoptosis	6\161	0.000158333	0.00102916
		7	MSigDB_Hallmark_2020	Apoptosis	6\161	0.000158333	0.000904759	8.13109	71.1536	ISG20;PDCD4;SC5D;ETF1;CD44;MCL1						7	MSigDB_Hallmark_2020	Estrogen Response Early	7\200	6.57054e-05	0.000197116	7.68561	74.015	BHLHE40;RARA;FOS;AQP3;TOB1;MYBL1;CD44						7	MSigDB_Hallmark_2020	TGF-beta Signaling	3\54	0.00250059	0.0121457	12.037	72.1163	JUNB;SKIL;SMAD7						7	MSigDB_Hallmark_2020	IL-2/STAT5 Signaling	6\199	0.00049379	0.00247177
		8	MSigDB_Hallmark_2020	Oxidative Phosphorylation	6\200	0.00050703	0.00253515	6.48366	49.1911	ISCA1;SLC25A3;LDHA;OAT;CYCS;ATP6V0C						8	MSigDB_Hallmark_2020	Estrogen Response Late	7\200	6.57054e-05	0.000197116	7.68561	74.015	ZFP36;PERP;ID2;ATP2B4;FOS;TOB1;CD44						8	MSigDB_Hallmark_2020	IL-2/STAT5 Signaling	5\199	0.0032534	0.013827	5.34617	30.6232	CD83;GADD45B;RHOH;SLC2A3;ICOS						8	MSigDB_Hallmark_2020	Myc Targets V1	6\200	0.00050703	0.00247177
		9	MSigDB_Hallmark_2020	Unfolded Protein Response	4\113	0.00249748	0.0110999	7.56537	45.3352	TSPYL2;SLC7A5;HSPA5;YWHAZ						9	MSigDB_Hallmark_2020	Interferon Gamma Response	7\200	6.57054e-05	0.000197116	7.68561	74.015	NFKBIA;ARL4A;CDKN1A;PNP;PIM1;TNFAIP3;CD69						9	MSigDB_Hallmark_2020	IL-6/JAK/STAT3 Signaling	3\87	0.00949112	0.0358553	7.29602	33.9805	SOCS3;TNF;IRF9						9	MSigDB_Hallmark_2020	Interferon Gamma Response	5\200	0.00332382	0.0117845
		10	MSigDB_Hallmark_2020	Estrogen Response Late	5\200	0.00332382	0.0120866	5.31849	30.3507	ISG20;SLC7A5;ZFP36;PDCD4;CD44						10	MSigDB_Hallmark_2020	Complement	7\200	6.57054e-05	0.000197116	7.68561	74.015	DPP4;LGALS3;CD40LG;PIM1;TNFAIP3;CTSH;DUSP6						10	MSigDB_Hallmark_2020	PI3K/AKT/mTOR Signaling	3\105	0.0157404	0.0438924	6.00303	24.9217	CDKN1A;DDIT3;CSNK2B						10	MSigDB_Hallmark_2020	Complement	5\200	0.00332382	0.0117845
		11	MSigDB_Hallmark_2020	E2F Targets	5\200	0.00332382	0.0120866	5.31849	30.3507	SLBP;NASP;SRSF2;KPNA2;GSPT1						11	MSigDB_Hallmark_2020	Epithelial Mesenchymal Transition	7\200	6.57054e-05	0.000197116	7.68561	74.015	JUN;GADD45B;ID2;TNFAIP3;CAPG;VIM;CD44						11	MSigDB_Hallmark_2020	G2-M Checkpoint	4\200	0.0180733	0.0438924	4.18878	16.8109	UBE2S;AMD1;SRSF2;CKS2						11	MSigDB_Hallmark_2020	p53 Pathway	5\200	0.00332382	0.0117845
		12	MSigDB_Hallmark_2020	UV Response Up	4\158	0.00817682	0.0272561	5.34253	25.6786	BTG1;AMD1;DDX21;TUBA4A						12	MSigDB_Hallmark_2020	KRAS Signaling Up	7\200	6.57054e-05	0.000197116	7.68561	74.015	PPP1R15A;CCL20;ID2;EMP1;TNFAIP3;IL7R;DUSP6						12	MSigDB_Hallmark_2020	Estrogen Response Late	4\200	0.0180733	0.0438924	4.18878	16.8109	DUSP2;EGR3;NXT1;AREG						12	MSigDB_Hallmark_2020	UV Response Up	4\158	0.00817682	0.0265747
		13	MSigDB_Hallmark_2020	Adipogenesis	4\200	0.0180733	0.0451833	4.18878	16.8109	UBC;PDCD4;G3BP2;ATP1B3						13	MSigDB_Hallmark_2020	IL-6/JAK/STAT3 Signaling	5\87	7.54584e-05	0.000208962	12.7202	120.739	JUN;IFNGR1;PIM1;TNF;CD44						13	MSigDB_Hallmark_2020	E2F Targets	4\200	0.0180733	0.0438924	4.18878	16.8109	CDKN1A;UBE2S;SRSF2;CKS2						13	MSigDB_Hallmark_2020	Pperoxisome	3\104	0.0153453	0.046036
		14	MSigDB_Hallmark_2020	Complement	4\200	0.0180733	0.0451833	4.18878	16.8109	HSPA5;FYN;CALM1;CD55						14	MSigDB_Hallmark_2020	UV Response Up	6\158	0.000142888	0.000367425	8.29283	73.4202	NFKBIA;BTG2;FOSB;FOS;AQP3;ATF3						14	MSigDB_Hallmark_2020	Oxidative Phosphorylation	4\200	0.0180733	0.0438924	4.18878	16.8109	NDUFB8;NDUFA7;NDUFC2;ATP6V0C						14	MSigDB_Hallmark_2020	Allograft Rejection	4\200	0.0180733	0.0503471
		15	MSigDB_Hallmark_2020	p53 Pathway	4\200	0.0180733	0.0451833	4.18878	16.8109	TSPYL2;TGFB1;BTG1;SLC3A2						15	MSigDB_Hallmark_2020	Allograft Rejection	6\200	0.00050703	0.00116482	6.48366	49.1911	CD2;CD96;CD40LG;IFNGR1;CAPG;TNF						15	MSigDB_Hallmark_2020	Reactive Oxygen Species Pathway	2\49	0.0249912	0.0566467	8.6205	31.803	JUNB;FTL						15	MSigDB_Hallmark_2020	TGF-beta Signaling	2\54	0.0299258	0.0778072
		16	MSigDB_Hallmark_2020	heme Metabolism	4\200	0.0180733	0.0451833	4.18878	16.8109	ISCA1;RNF19A;YPEL5;ELL2						16	MSigDB_Hallmark_2020	Cholesterol Homeostasis	4\74	0.000517696	0.00116482	11.8036	89.3073	LGALS3;ANTXR2;ATF3;S100A11						16	MSigDB_Hallmark_2020	Hypoxia	3\200	0.0789086	0.134145	3.09325	7.85521	CDKN1A;DDIT3;SLC2A3						16	MSigDB_Hallmark_2020	Coagulation	3\138	0.0320043	0.0780104
		17	MSigDB_Hallmark_2020	TGF-beta Signaling	2\54	0.0299258	0.0704137	7.78964	27.3341	TGFB1;SKIL						17	MSigDB_Hallmark_2020	UV Response Dn	5\144	0.000785026	0.00166241	7.48239	53.4976	ANXA2;DUSP1;CITED2;BHLHE40;ATP2B4						17	MSigDB_Hallmark_2020	Estrogen Response Early	3\200	0.0789086	0.134145	3.09325	7.85521	EGR3;NXT1;AREG						17	MSigDB_Hallmark_2020	DNA Repair	3\150	0.0394643	0.0905357
		18	MSigDB_Hallmark_2020	Fatty Acid Metabolism	3\158	0.0448856	0.0997458	3.93981	12.2277	IDI1;GABARAPL1;LDHA						18	MSigDB_Hallmark_2020	mTORC1 Signaling	5\200	0.00332382	0.00664764	5.31849	30.3507	PPP1R15A;BTG2;CDKN1A;PNP;BHLHE40						18	MSigDB_Hallmark_2020	Myc Targets V1	3\200	0.0789086	0.134145	3.09325	7.85521	EIF4A1;PSMA2;SRSF2						18	MSigDB_Hallmark_2020	Cholesterol Homeostasis	2\74	0.0529881	0.114808
		19	MSigDB_Hallmark_2020	Cholesterol Homeostasis	2\74	0.0529881	0.111554	5.62018	16.5103	IDI1;SC5D						19	MSigDB_Hallmark_2020	Coagulation	4\138	0.00510314	0.00966911	6.14614	32.4387	DPP4;ANXA1;CTSH;DUSP6						19	MSigDB_Hallmark_2020	Epithelial Mesenchymal Transition	3\200	0.0789086	0.134145	3.09325	7.85521	GADD45B;AREG;GEM						19	MSigDB_Hallmark_2020	Adipogenesis	3\200	0.0789086	0.139884
		20	MSigDB_Hallmark_2020	IL-6/JAK/STAT3 Signaling	2\87	0.0704243	0.131514	4.7575	12.6227	TGFB1;CD44						20	MSigDB_Hallmark_2020	Adipogenesis	4\200	0.0180733	0.0309828	4.18878	16.8109	ARL4A;IFNGR1;STOM;TOB1						20	MSigDB_Hallmark_2020	KRAS Signaling Dn	3\200	0.0789086	0.134145	3.09325	7.85521	NR4A2;BTG2;SKIL						20	MSigDB_Hallmark_2020	Xenobiotic Metabolism	3\200	0.0789086	0.139884
		21	MSigDB_Hallmark_2020	Mitotic Spindle	3\199	0.0779961	0.131514	3.10919	7.93185	CSNK1D;EZR;TUBA4A						21	MSigDB_Hallmark_2020	Myogenesis	4\200	0.0180733	0.0309828	4.18878	16.8109	PRNP;CDKN1A;GADD45B;BHLHE40						21	MSigDB_Hallmark_2020	Interferon Alpha Response	2\97	0.0849237	0.137496	4.25456	10.4918	IFI30;IRF9						21	MSigDB_Hallmark_2020	Oxidative Phosphorylation	3\200	0.0789086	0.139884
		22	MSigDB_Hallmark_2020	IL-2/STAT5 Signaling	3\199	0.0779961	0.131514	3.10919	7.93185	GABARAPL1;SLC2A3;CD44						22	MSigDB_Hallmark_2020	TGF-beta Signaling	2\54	0.0299258	0.0489696	7.78964	27.3341	PPP1R15A;ID2						22	MSigDB_Hallmark_2020	Androgen Response	2\100	0.0894369	0.138221	4.1237	9.95552	INSIG1;SLC38A2						22	MSigDB_Hallmark_2020	heme Metabolism	3\200	0.0789086	0.139884
		23	MSigDB_Hallmark_2020	Interferon Gamma Response	3\200	0.0789086	0.131514	3.09325	7.85521	ISG20;BTG1;PDE4B						23	MSigDB_Hallmark_2020	Fatty Acid Metabolism	3\158	0.0448856	0.0702557	3.93981	12.2277	IL4I1;GLUL;S100A10						23	MSigDB_Hallmark_2020	Unfolded Protein Response	2\113	0.109762	0.162257	3.63835	8.03872	EIF4A1;FUS						23	MSigDB_Hallmark_2020	Interferon Alpha Response	2\97	0.0849237	0.144001
		24	MSigDB_Hallmark_2020	Epithelial Mesenchymal Transition	3\200	0.0789086	0.131514	3.09325	7.85521	GLIPR1;TGFB1;CD44						24	MSigDB_Hallmark_2020	Unfolded Protein Response	2\113	0.109762	0.164643	3.63835	8.03872	ERN1;ATF3						24	MSigDB_Hallmark_2020	UV Response Dn	2\144	0.162174	0.229747	2.83961	5.16549	INSIG1;SMAD7						24	MSigDB_Hallmark_2020	PI3K/AKT/mTOR Signaling	2\105	0.0971125	0.157808
		25	MSigDB_Hallmark_2020	Androgen Response	2\100	0.0894369	0.143099	4.1237	9.95552	IDI1;ELL2						25	MSigDB_Hallmark_2020	Angiogenesis	1\36	0.165239	0.237944	5.73304	10.3216	S100A4						25	MSigDB_Hallmark_2020	DNA Repair	2\150	0.172791	0.234996	2.72366	4.78185	ARL6IP1;GTF2B						25	MSigDB_Hallmark_2020	UV Response Dn	2\144	0.162174	0.252992
		26	MSigDB_Hallmark_2020	Pperoxisome	2\104	0.0955626	0.147019	3.96118	9.30076	IDI1;PABPC1						26	MSigDB_Hallmark_2020	Pancreas Beta Cells	1\40	0.18184	0.251779	5.144	8.76861	DPP4						26	MSigDB_Hallmark_2020	Myc Targets V2	1\58	0.252591	0.280742	3.51639	4.8385	DUSP2						26	MSigDB_Hallmark_2020	Fatty Acid Metabolism	2\158	0.187118	0.280677
		27	MSigDB_Hallmark_2020	DNA Repair	2\150	0.172791	0.255987	2.72366	4.78185	PDE4B;VPS37B						27	MSigDB_Hallmark_2020	Reactive Oxygen Species Pathway	1\49	0.218007	0.290676	4.17761	6.36345	PRNP						27	MSigDB_Hallmark_2020	Adipogenesis	2\200	0.264227	0.280742	2.03072	2.70277	PIM3;APOE						27	MSigDB_Hallmark_2020	Apical Surface	1\44	0.198114	0.286165
		28	MSigDB_Hallmark_2020	Myc Targets V2	1\58	0.252591	0.340938	3.51639	4.8385	WDR74						28	MSigDB_Hallmark_2020	Glycolysis	2\200	0.264227	0.317073	2.03072	2.70277	CITED2;CD44						28	MSigDB_Hallmark_2020	Myogenesis	2\200	0.264227	0.280742	2.03072	2.70277	CDKN1A;GADD45B						28	MSigDB_Hallmark_2020	Estrogen Response Early	2\200	0.264227	0.332415
		29	MSigDB_Hallmark_2020	Estrogen Response Early	2\200	0.264227	0.340938	2.03072	2.70277	SLC7A5;CD44						29	MSigDB_Hallmark_2020	heme Metabolism	2\200	0.264227	0.317073	2.03072	2.70277	BTG2;AQP3						29	MSigDB_Hallmark_2020	Inflammatory Response	2\200	0.264227	0.280742	2.03072	2.70277	BTG2;CDKN1A						29	MSigDB_Hallmark_2020	Estrogen Response Late	2\200	0.264227	0.332415
		30	MSigDB_Hallmark_2020	Inflammatory Response	2\200	0.264227	0.340938	2.03072	2.70277	PDE4B;CD55						30	MSigDB_Hallmark_2020	KRAS Signaling Dn	2\200	0.264227	0.317073	2.03072	2.70277	BTG2;CD40LG						30	MSigDB_Hallmark_2020	Xenobiotic Metabolism	2\200	0.264227	0.280742	2.03072	2.70277	SERTAD1;APOE						30	MSigDB_Hallmark_2020	Epithelial Mesenchymal Transition	2\200	0.264227	0.332415
		31	MSigDB_Hallmark_2020	Allograft Rejection	2\200	0.264227	0.340938	2.03072	2.70277	SRGN;TGFB1						31	MSigDB_Hallmark_2020	PI3K/AKT/mTOR Signaling	1\105	0.410035	0.47617	1.92269	1.7141	CDKN1A						31	MSigDB_Hallmark_2020	heme Metabolism	2\200	0.264227	0.280742	2.03072	2.70277	BTG2;YPEL5						31	MSigDB_Hallmark_2020	KRAS Signaling Up	2\200	0.264227	0.332415
		32	MSigDB_Hallmark_2020	Interferon Alpha Response	1\97	0.385772	0.482215	2.08375	1.98479	ISG20						32	MSigDB_Hallmark_2020	Spermatogenesis	1\135	0.492863	0.554471	1.48997	1.05419	ARL4A						32	MSigDB_Hallmark_2020	Allograft Rejection	2\200	0.264227	0.280742	2.03072	2.70277	TAP2;TNF						32	MSigDB_Hallmark_2020	IL-6/JAK/STAT3 Signaling	1\87	0.35405	0.431498
		33	MSigDB_Hallmark_2020	PI3K/AKT/mTOR Signaling	1\105	0.410035	0.497012	1.92269	1.7141	CXCR4						33	MSigDB_Hallmark_2020	DNA Repair	1\150	0.529849	0.578017	1.33896	0.850458	PNP						33	MSigDB_Hallmark_2020	Apical Junction	1\200	0.634884	0.634884	1	0.454313	INSIG1						33	MSigDB_Hallmark_2020	Protein Secretion	1\96	0.382671	0.452247
		34	MSigDB_Hallmark_2020	Bile Acid Metabolism	1\112	0.430486	0.506454	1.8008	1.51779	IDI1						34	MSigDB_Hallmark_2020	Apical Junction	1\200	0.634884	0.634884	1	0.454313	CD99						34	MSigDB_Hallmark_2020	Complement	1\200	0.634884	0.634884	1	0.454313	CTSD						34	MSigDB_Hallmark_2020	Androgen Response	1\100	0.394984	0.45307
		35	MSigDB_Hallmark_2020	Coagulation	1\138	0.500484	0.571982	1.45713	1.00859	FYN						35	MSigDB_Hallmark_2020	E2F Targets	1\200	0.634884	0.634884	1	0.454313	CDKN1A																				35	MSigDB_Hallmark_2020	Bile Acid Metabolism	1\112	0.430486	0.469462
		36	MSigDB_Hallmark_2020	UV Response Dn	1\144	0.515387	0.572652	1.39556	0.925033	FYN						36	MSigDB_Hallmark_2020	Xenobiotic Metabolism	1\200	0.634884	0.634884	1	0.454313	ID2																				36	MSigDB_Hallmark_2020	Unfolded Protein Response	1\113	0.433349	0.469462
		37	MSigDB_Hallmark_2020	Myogenesis	1\200	0.634884	0.634884	1	0.454313	TGFB1																																		37	MSigDB_Hallmark_2020	Mitotic Spindle	1\199	0.633031	0.634884
		38	MSigDB_Hallmark_2020	Xenobiotic Metabolism	1\200	0.634884	0.634884	1	0.454313	GABARAPL1																																		38	MSigDB_Hallmark_2020	G2-M Checkpoint	1\200	0.634884	0.634884
		39	MSigDB_Hallmark_2020	KRAS Signaling Up	1\200	0.634884	0.634884	1	0.454313	CXCR4																																		39	MSigDB_Hallmark_2020	Myogenesis	1\200	0.634884	0.634884
		40	MSigDB_Hallmark_2020	KRAS Signaling Dn	1\200	0.634884	0.634884	1	0.454313	SKIL
[truncated: 3 more columns]

## Sheet: 3. Recon2 Metabolic Genes
		Recon2 - Metabolic Genes and Pathways Existing in the Integrated Dataset
		ensembl_ID	Gene name	Metabolic Pathway
		ENSG00000072274	TFRC	Exchange/demand reaction
		ENSG00000165644	COMTD1	Tyrosine metabolism
		ENSG00000116171	SCP2	Bile acid synthesis
		ENSG00000116171	SCP2	Transport; peroxisomal
		ENSG00000197448	GSTK1	Tryptophan metabolism
		ENSG00000197448	GSTK1	Androgen and estrogen synthesis and metabolism
		ENSG00000197448	GSTK1	Arachidonic acid metabolism
		ENSG00000197448	GSTK1	Eicosanoid metabolism
		ENSG00000197448	GSTK1	Tyrosine metabolism
		ENSG00000135094	SDS	Glycine; serine; alanine and threonine metabolism
		ENSG00000135094	SDS	Cysteine Metabolism
		ENSG00000182199	SHMT2	Glycine; serine; alanine and threonine metabolism
		ENSG00000182199	SHMT2	Lysine metabolism
		ENSG00000176974	SHMT1	Glycine; serine; alanine and threonine metabolism
		ENSG00000176974	SHMT1	Lysine metabolism
		ENSG00000072042	RDH11	Vitamin A metabolism
		ENSG00000121039	RDH10	Vitamin A metabolism
		ENSG00000240857	RDH14	Vitamin A metabolism
		ENSG00000160439	RDH13	Vitamin A metabolism
		ENSG00000134184	GSTM1	Vitamin A metabolism
		ENSG00000228716	DHFR	Folate metabolism
		ENSG00000126264	HCST	Inositol phosphate metabolism
		ENSG00000134824	FADS2	Fatty acid synthesis
		ENSG00000149485	FADS1	Fatty acid synthesis
		ENSG00000062282	DGAT2	Triacylglycerol synthesis
		ENSG00000185000	DGAT1	Triacylglycerol synthesis
		ENSG00000102172	SMS	Urea cycle
		ENSG00000136381	IREB2	Citric acid cycle
		ENSG00000141349	G6PC3	Miscellaneous
		ENSG00000141349	G6PC3	Glycolysis/gluconeogenesis
		ENSG00000023330	ALAS1	Glycine; serine; alanine and threonine metabolism
		ENSG00000023330	ALAS1	Unassigned
		ENSG00000116096	SPR	Tetrahydrobiopterin metabolism
		ENSG00000123643	SLC36A1	Transport; lysosomal
		ENSG00000123643	SLC36A1	Transport; extracellular
		ENSG00000060982	BCAT1	Valine; leucine; and isoleucine metabolism
		ENSG00000111640	GAPDH	Glycolysis/gluconeogenesis
		ENSG00000105552	BCAT2	Valine; leucine; and isoleucine metabolism
		ENSG00000116649	SRM	Urea cycle
		ENSG00000180773	SLC36A4	Transport; extracellular
		ENSG00000100577	GSTZ1	Tryptophan metabolism
		ENSG00000100577	GSTZ1	Androgen and estrogen synthesis and metabolism
		ENSG00000100577	GSTZ1	Arachidonic acid metabolism
		ENSG00000100577	GSTZ1	Eicosanoid metabolism
		ENSG00000100577	GSTZ1	Tyrosine metabolism
		ENSG00000089057	SLC23A2	Transport; extracellular
		ENSG00000100422	CERK	Sphingolipid metabolism
		ENSG00000101846	STS	Steroid metabolism
		ENSG00000101846	STS	Androgen and estrogen synthesis and metabolism
		ENSG00000101846	STS	Tyrosine metabolism
		ENSG00000172270	BSG	Transport; extracellular
		ENSG00000169814	BTD	Biotin metabolism
		ENSG00000057252	SOAT1	Unassigned
		ENSG00000057252	SOAT1	Cholesterol metabolism
		ENSG00000172831	CES2	Alkaloid synthesis
		ENSG00000204099	NEU4	N-glycan degradation
		ENSG00000204386	NEU1	Keratan sulfate degradation
		ENSG00000204386	NEU1	N-glycan degradation
		ENSG00000204386	NEU1	Chondroitin sulfate degradation
		ENSG00000204386	NEU1	Sphingolipid metabolism
		ENSG00000204386	NEU1	Galactose metabolism
		ENSG00000130203	APOE	Exchange/demand reaction
		ENSG00000088451	TGDS	Nucleotide sugar metabolism
		ENSG00000161217	PCYT1A	Glycerophospholipid metabolism
		ENSG00000198931	APRT	Purine catabolism
		ENSG00000198931	APRT	Nucleotide salvage pathway
		ENSG00000128683	GAD1	Taurine and hypotaurine metabolism
		ENSG00000128683	GAD1	Glutamate metabolism
		ENSG00000128683	GAD1	beta-Alanine metabolism
		ENSG00000165458	INPPL1	Inositol phosphate metabolism
		ENSG00000100348	TXN2	Exchange/demand reaction
		ENSG00000136960	ENPP2	Starch and sucrose metabolism
		ENSG00000197594	ENPP1	Vitamin B2 metabolism
		ENSG00000197594	ENPP1	Starch and sucrose metabolism
		ENSG00000197594	ENPP1	NAD metabolism
		ENSG00000197594	ENPP1	CoA synthesis
		ENSG00000154269	ENPP3	Vitamin B2 metabolism
		ENSG00000154269	ENPP3	Starch and sucrose metabolism
		ENSG00000154269	ENPP3	NAD metabolism
		ENSG00000154269	ENPP3	CoA synthesis
		ENSG00000143252	SDHC	Citric acid cycle
		ENSG00000204370	SDHD	Citric acid cycle
		ENSG00000073578	SDHA	Citric acid cycle
		ENSG00000117118	SDHB	Citric acid cycle
		ENSG00000075651	PLD1	Phosphatidylinositol phosphate metabolism
		ENSG00000075651	PLD1	Glycerophospholipid metabolism
		ENSG00000129219	PLD2	Phosphatidylinositol phosphate metabolism
		ENSG00000129219	PLD2	Glycerophospholipid metabolism
		ENSG00000104267	CA2	Miscellaneous
		ENSG00000104267	CA2	Unassigned
		ENSG00000107159	CA9	Miscellaneous
		ENSG00000107159	CA9	Unassigned
		ENSG00000084774	CAD	Pyrimidine synthesis
		ENSG00000121691	CAT	ROS detoxification
		ENSG00000121691	CAT	Miscellaneous
		ENSG00000121691	CAT	Glycolysis/gluconeogenesis
		ENSG00000213930	GALT	Galactose metabolism
		ENSG00000083720	OXCT1	Valine; leucine; and isoleucine metabolism
		ENSG00000198754	OXCT2	Valine; leucine; and isoleucine metabolism
		ENSG00000099377	HSD3B7	Bile acid synthesis
		ENSG00000167325	RRM1	Nucleotide interconversion
		ENSG00000167325	RRM1	Unassigned
		ENSG00000171848	RRM2	Nucleotide interconversion
		ENSG00000171848	RRM2	Unassigned
		ENSG00000139531	SUOX	Methionine and cysteine metabolism
		ENSG00000002587	HS3ST1	Chondroitin synthesis
		ENSG00000054983	GALC	Sphingolipid metabolism
		ENSG00000054983	GALC	Glycosphingolipid metabolism
		ENSG00000117308	GALE	Galactose metabolism
		ENSG00000117308	GALE	Aminosugar metabolism
		ENSG00000158825	CDA	Pyrimidine catabolism
		ENSG00000130005	GAMT	Urea cycle
		ENSG00000214013	GANC	Starch and sucrose metabolism
		ENSG00000099810	MTAP	Arginine and Proline Metabolism
		ENSG00000139410	SDSL	Glycine; serine; alanine and threonine metabolism
		ENSG00000110080	ST3GAL4	Keratan sulfate synthesis
		ENSG00000115525	ST3GAL5	Sphingolipid metabolism
		ENSG00000008513	ST3GAL1	Keratan sulfate synthesis
		ENSG00000008513	ST3GAL1	O-glycan synthesis
		ENSG00000157350	ST3GAL2	Keratan sulfate synthesis
		ENSG00000157350	ST3GAL2	Sphingolipid metabolism
		ENSG00000126091	ST3GAL3	Keratan sulfate synthesis
		ENSG00000126091	ST3GAL3	Blood group synthesis
		ENSG00000100294	MCAT	Fatty acid oxidation
		ENSG00000183955	KMT5A	Lysine metabolism
		ENSG00000145391	SETD7	Lysine metabolism
		ENSG00000124370	MCEE	Valine; leucine; and isoleucine metabolism
		ENSG00000166548	TK2	Pyrimidine synthesis
		ENSG00000166548	TK2	Nucleotide interconversion
		ENSG00000167900	TK1	Nucleotide interconversion
		ENSG00000163931	TKT	Pentose phosphate pathway
		ENSG00000159131	GART	Purine synthesis
		ENSG00000198682	PAPSS2	Nucleotide interconversion
		ENSG00000198682	PAPSS2	Selenoamino acid metabolism
		ENSG00000138801	PAPSS1	Nucleotide interconversion
		ENSG00000138801	PAPSS1	Selenoamino acid metabolism
		ENSG00000166165	CKB	Urea cycle
		ENSG00000171766	GATM	Urea cycle
		ENSG00000173786	CNP	Miscellaneous
		ENSG00000078269	SYNJ2	Inositol phosphate metabolism
		ENSG00000159082	SYNJ1	Inositol phosphate metabolism
		ENSG00000152904	GGPS1	Cholesterol metabolism
		ENSG00000118137	APOA1	Exchange/demand reaction
		ENSG00000128311	TST	Miscellaneous
		ENSG00000128311	TST	Cysteine Metabolism
		ENSG00000067113	PLPP1	Sphingolipid metabolism
		ENSG00000067113	PLPP1	Triacylglycerol synthesis
		ENSG00000067113	PLPP1	Eicosanoid metabolism
		ENSG00000143149	ALDH9A1	Bile acid synthesis
		ENSG00000143149	ALDH9A1	Glyoxylate and dicarboxylate metabolism
		ENSG00000143149	ALDH9A1	Tryptophan metabolism
		ENSG00000143149	ALDH9A1	Glutamate metabolism
		ENSG00000143149	ALDH9A1	beta-Alanine metabolism
		ENSG00000143149	ALDH9A1	Glycolysis/gluconeogenesis
		ENSG00000143149	ALDH9A1	Pyruvate metabolism
		ENSG00000143149	ALDH9A1	Histidine metabolism
		ENSG00000143149	ALDH9A1	Vitamin C metabolism
		ENSG00000143149	ALDH9A1	Limonene and pinene degradation
		ENSG00000143149	ALDH9A1	Valine; leucine; and isoleucine metabolism
		ENSG00000143149	ALDH9A1	Unassigned
		ENSG00000143149	ALDH9A1	Arginine and Proline Metabolism
		ENSG00000143149	ALDH9A1	Lysine metabolism
		ENSG00000143149	ALDH9A1	Eicosanoid metabolism
		ENSG00000141934	PLPP2	Sphingolipid metabolism
		ENSG00000141934	PLPP2	Triacylglycerol synthesis
		ENSG00000102100	SLC35A2	Transport; golgi apparatus
		ENSG00000164414	SLC35A1	Transport; golgi apparatus
		ENSG00000117620	SLC35A3	Transport; golgi apparatus
		ENSG00000117620	SLC35A3	Transport; endoplasmic reticular
		ENSG00000234906	APOC2	Exchange/demand reaction
		ENSG00000116761	CTH	Methionine and cysteine metabolism
		ENSG00000116761	CTH	Selenoamino acid metabolism
		ENSG00000116761	CTH	Cysteine Metabolism
		ENSG00000130208	APOC1	Exchange/demand reaction
		ENSG00000157593	SLC35B2	Transport; golgi apparatus
		ENSG00000205060	SLC35B4	Transport; golgi apparatus
		ENSG00000110090	CPT1A	Fatty acid oxidation
		ENSG00000181830	SLC35C1	Transport; golgi apparatus
		ENSG00000169169	CPT1C	Fatty acid oxidation
		ENSG00000205560	CPT1B	Fatty acid oxidation
		ENSG00000197208	SLC22A4	Transport; extracellular
		ENSG00000197375	SLC22A5	Transport; extracellular
		ENSG00000116704	SLC35D1	Transport; endoplasmic reticular
		ENSG00000130958	SLC35D2	Transport; golgi apparatus
		ENSG00000136810	TXN	Exchange/demand reaction
		ENSG00000112303	VNN2	CoA catabolism
		ENSG00000114480	GBE1	Starch and sucrose metabolism
		ENSG00000168393	DTYMK	Pyrimidine synthesis
		ENSG00000168393	DTYMK	Nucleotide interconversion
		ENSG00000176890	TYMS	Nucleotide interconversion
		ENSG00000025708	TYMP	Pyrimidine catabolism
		ENSG00000129128	SPCS3	Lysine metabolism
		ENSG00000118363	SPCS2	Lysine metabolism
		ENSG00000114902	SPCS1	Lysine metabolism
		ENSG00000254685	FPGT	Fructose and mannose metabolism
		ENSG00000136877	FPGS	Folate metabolism
		ENSG00000170634	ACYP2	Glycolysis/gluconeogenesis
		ENSG00000119640	ACYP1	Glycolysis/gluconeogenesis
		ENSG00000105655	ISYNA1	Inositol phosphate metabolism
		ENSG00000161905	ALOX15	Eicosanoid metabolism
		ENSG00000155368	DBI	Fatty acid oxidation
		ENSG00000123454	DBH	Tyrosine metabolism
		ENSG00000178814	OPLAH	Glutathione metabolism
		ENSG00000137992	DBT	Propanoate metabolism
		ENSG00000137992	DBT	Valine; leucine; and isoleucine metabolism
		ENSG00000137992	DBT	Unassigned
		ENSG00000156136	DCK	Pyrimidine catabolism
		ENSG00000156136	DCK	Nucleotide interconversion
		ENSG00000171174	RBKS	Pentose phosphate pathway
		ENSG00000100197	CYP2D6	Cytochrome metabolism
		ENSG00000100197	CYP2D6	Androgen and estrogen synthesis and metabolism
		ENSG00000100197	CYP2D6	Arachidonic acid metabolism
		ENSG00000100197	CYP2D6	Eicosanoid metabolism
		ENSG00000100197	CYP2D6	Xenobiotics metabolism
		ENSG00000121207	LRAT	Vitamin A metabolism
		ENSG00000114115	RBP1	Transport; extracellular
		ENSG00000100417	PMM1	Fructose and mannose metabolism
		ENSG00000140650	PMM2	Fructose and mannose metabolism
		ENSG00000047457	CP	Miscellaneous
		ENSG00000047457	CP	Transport; endoplasmic reticular
		ENSG00000047457	CP	Transport; extracellular
		ENSG00000062485	CS	Citric acid cycle
		ENSG00000049860	HEXB	Keratan sulfate degradation
		ENSG00000049860	HEXB	N-glycan degradation
		ENSG00000049860	HEXB	Chondroitin sulfate degradation
		ENSG00000049860	HEXB	Aminosugar metabolism
		ENSG00000049860	HEXB	Hyaluronan metabolism
		ENSG00000213614	HEXA	Keratan sulfate degradation
		ENSG00000213614	HEXA	N-glycan degradation
		ENSG00000213614	HEXA	Chondroitin sulfate degradation
		ENSG00000213614	HEXA	Aminosugar metabolism
		ENSG00000213614	HEXA	Hyaluronan metabolism
		ENSG00000103485	QPRT	NAD metabolism
		ENSG00000081760	AACS	Propanoate metabolism
		ENSG00000081760	AACS	Glycolysis/gluconeogenesis
		ENSG00000081760	AACS	Cholesterol metabolism
		ENSG00000081181	ARG2	Urea cycle
		ENSG00000161267	BDH1	Butanoate metabolism
		ENSG00000185100	ADSSL1	Nucleotide interconversion
		ENSG00000091140	DLD	Propanoate metabolism
		ENSG00000091140	DLD	Miscellaneous
		ENSG00000091140	DLD	Glycine; serine; alanine and threonine metabolism
		ENSG00000091140	DLD	Glycolysis/gluconeogenesis
		ENSG00000091140	DLD	Valine; leucine; and isoleucine metabolism
		ENSG00000091140	DLD	Citric acid cycle
		ENSG00000091140	DLD	Lysine metabolism
		ENSG00000091483	FH	Citric acid cycle
		ENSG00000197446	CYP2F1	Cytochrome metabolism
		ENSG00000197446	CYP2F1	Androgen and estrogen synthesis and metabolism
		ENSG00000197446	CYP2F1	Arachidonic acid metabolism
		ENSG00000197446	CYP2F1	Eicosanoid metabolism
		ENSG00000197446	CYP2F1	Xenobiotics metabolism
		ENSG00000198814	GK	Glycerophospholipid metabolism
		ENSG00000014641	MDH1	Methionine and cysteine metabolism
		ENSG00000014641	MDH1	Citric acid cycle
		ENSG00000146701	MDH2	Methionine and cysteine metabolism
		ENSG00000146701	MDH2	Citric acid cycle
		ENSG00000163106	HPGDS	Eicosanoid metabolism
		ENSG00000123836	PFKFB2	Fructose and mannose metabolism
		ENSG00000114268	PFKFB4	Fructose and mannose metabolism
		ENSG00000170525	PFKFB3	Fructose and mannose metabolism
		ENSG00000163344	PMVK	Squalene and cholesterol synthesis
		ENSG00000163344	PMVK	Cholesterol metabolism
		ENSG00000133116	KL	Miscellaneous
		ENSG00000131459	GFPT2	Aminosugar metabolism
		ENSG00000198380	GFPT1	Aminosugar metabolism
		ENSG00000111962	UST	Chondroitin synthesis
		ENSG00000079931	MOXD1	Tyrosine metabolism
		ENSG00000070526	ST6GALNAC1	O-glycan synthesis
		ENSG00000070731	ST6GALNAC2	Sphingolipid metabolism
		ENSG00000131143	COX4I1	Oxidative phosphorylation
		ENSG00000171608	PIK3CD	Inositol phosphate metabolism
		ENSG00000051382	PIK3CB	Phosphatidylinositol phosphate metabolism
		ENSG00000051382	PIK3CB	Inositol phosphate metabolism
		ENSG00000105851	PIK3CG	Phosphatidylinositol phosphate metabolism
		ENSG00000105851	PIK3CG	Inositol phosphate metabolism
		ENSG00000121879	PIK3CA	Phosphatidylinositol phosphate metabolism
		ENSG00000121879	PIK3CA	Inositol phosphate metabolism
		ENSG00000078142	PIK3C3	Phosphatidylinositol phosphate metabolism
		ENSG00000078142	PIK3C3	Inositol phosphate metabolism
		ENSG00000184005	ST6GALNAC3	Sphingolipid metabolism
		ENSG00000117069	ST6GALNAC5	Sphingolipid metabolism
		ENSG00000160408	ST6GALNAC6	Sphingolipid metabolism
		ENSG00000123384	LRP1	Transport; extracellular
		ENSG00000072506	HSD17B10	Fatty acid oxidation
		ENSG00000072506	HSD17B10	Tryptophan metabolism
		ENSG00000072506	HSD17B10	Valine; leucine; and isoleucine metabolism
		ENSG00000072506	HSD17B10	Tetrahydrobiopterin metabolism
		ENSG00000072506	HSD17B10	Eicosanoid metabolism
		ENSG00000166228	PCBD1	Tetrahydrobiopterin metabolism
		ENSG00000132570	PCBD2	Tetrahydrobiopterin metabolism
		ENSG00000128951	DUT	Nucleotide interconversion
		ENSG00000173599	PC	Pyruvate metabolism
		ENSG00000240303	ACAD11	Butanoate metabolism
		ENSG00000240303	ACAD11	Propanoate metabolism
		ENSG00000111271	ACAD10	Butanoate metabolism
		ENSG00000111271	ACAD10	Propanoate metabolism
		ENSG00000100299	ARSA	Sphingolipid metabolism
		ENSG00000138185	ENTPD1	Purine catabolism
		ENSG00000138185	ENTPD1	Pyrimidine catabolism
		ENSG00000138185	ENTPD1	Nucleotide interconversion
		ENSG00000054179	ENTPD2	Nucleotide interconversion
		ENSG00000197217	ENTPD4	Nucleotide interconversion
		ENSG00000187097	ENTPD5	Nucleotide interconversion
		ENSG00000197586	ENTPD6	Nucleotide interconversion
		ENSG00000162174	ASRGL1	Alanine and aspartate metabolism
		ENSG00000100116	GCAT	Glycine; serine; alanine and threonine metabolism
		ENSG00000002549	LAP3	Transport; extracellular
		ENSG00000105607	GCDH	Tryptophan metabolism
		ENSG00000117461	PIK3R3	Inositol phosphate metabolism
		ENSG00000105647	PIK3R2	Inositol phosphate metabolism
		ENSG00000145675	PIK3R1	Inositol phosphate metabolism
		ENSG00000141506	PIK3R5	Inositol phosphate metabolism
		ENSG00000113273	ARSB	Chondroitin sulfate degradation
		ENSG00000151012	SLC7A11	Transport; extracellular
		ENSG00000125246	CLYBL	Citric acid cycle
		ENSG00000186792	HYAL3	Hyaluronan metabolism
		ENSG00000008311	AASS	Lysine metabolism
		ENSG00000131979	GCH1	Unassigned
		ENSG00000131979	GCH1	Tetrahydrobiopterin metabolism
		ENSG00000147155	EBP	Cholesterol metabolism
		ENSG00000179091	CYC1	Oxidative phosphorylation
		ENSG00000001084	GCLC	Glutathione metabolism
		ENSG00000023909	GCLM	Glutathione metabolism
		ENSG00000023572	GLRX2	Vitamin C metabolism
		ENSG00000016391	CHDH	Glycine; serine; alanine and threonine metabolism
		ENSG00000138400	MDH1B	Methionine and cysteine metabolism
		ENSG00000138400	MDH1B	Citric acid cycle
		ENSG00000183044	ABAT	Transport; mitochondrial
		ENSG00000183044	ABAT	Glutamate metabolism
		ENSG00000183044	ABAT	Pyrimidine catabolism
		ENSG00000183044	ABAT	beta-Alanine metabolism
		ENSG00000183044	ABAT	Valine; leucine; and isoleucine metabolism
		ENSG00000074800	ENO1	Glycolysis/gluconeogenesis
		ENSG00000111674	ENO2	Glycolysis/gluconeogenesis
		ENSG00000108515	ENO3	Glycolysis/gluconeogenesis
		ENSG00000140905	GCSH	Glycine; serine; alanine and threonine metabolism
		ENSG00000138061	CYP1B1	Steroid metabolism
		ENSG00000138061	CYP1B1	Tryptophan metabolism
		ENSG00000138061	CYP1B1	Androgen and estrogen synthesis and metabolism
		ENSG00000138061	CYP1B1	Arachidonic acid metabolism
		ENSG00000138061	CYP1B1	Eicosanoid metabolism
		ENSG00000138061	CYP1B1	Xenobiotics metabolism
		ENSG00000116353	MECR	Fatty acid oxidation
		ENSG00000108439	PNPO	Vitamin B6 metabolism
		ENSG00000100288	CHKB	Glycerophospholipid metabolism
		ENSG00000110721	CHKA	Glycerophospholipid metabolism
		ENSG00000112394	SLC16A10	Transport; extracellular
		ENSG00000173262	SLC2A14	Transport; extracellular
		ENSG00000133460	SLC2A11	Transport; extracellular
		ENSG00000151229	SLC2A13	Transport; extracellular
		ENSG00000101187	SLCO4A1	Transport; extracellular
		ENSG00000163864	NMNAT3	NAD metabolism
		ENSG00000173614	NMNAT1	NAD metabolism
		ENSG00000123989	CHPF	Chondroitin synthesis
		ENSG00000108784	NAGLU	Heparan sulfate degradation
		ENSG00000196433	ASMT	Tryptophan metabolism
		ENSG00000139684	ESD	Tyrosine metabolism
		ENSG00000070669	ASNS	Alanine and aspartate metabolism
		ENSG00000088305	DNMT3B	Methionine and cysteine metabolism
		ENSG00000088305	DNMT3B	Selenoamino acid metabolism
		ENSG00000119772	DNMT3A	Methionine and cysteine metabolism
		ENSG00000119772	DNMT3A	Selenoamino acid metabolism
		ENSG00000068120	COASY	CoA synthesis
		ENSG00000197763	TXNRD3	Nucleotide interconversion
		ENSG00000184470	TXNRD2	Methionine and cysteine metabolism
		ENSG00000184470	TXNRD2	Nucleotide interconversion
		ENSG00000184470	TXNRD2	Unassigned
		ENSG00000198431	TXNRD1	Methionine and cysteine metabolism
		ENSG00000198431	TXNRD1	Miscellaneous
		ENSG00000198431	TXNRD1	Nucleotide interconversion
		ENSG00000198431	TXNRD1	Unassigned
		ENSG00000130707	ASS1	Alanine and aspartate metabolism
		ENSG00000076351	SLC46A1	Transport; extracellular
		ENSG00000172890	NADSYN1	NAD metabolism
		ENSG00000131844	MCCC2	Valine; leucine; and isoleucine metabolism
		ENSG00000078070	MCCC1	Valine; leucine; and isoleucine metabolism
		ENSG00000135929	CYP27A1	Bile acid synthesis
		ENSG00000135929	CYP27A1	Miscellaneous
		ENSG00000135929	CYP27A1	Vitamin D metabolism
		ENSG00000115944	COX7A2L	Oxidative phosphorylation
		ENSG00000123360	PDE1B	Nucleotide interconversion
		ENSG00000111012	CYP27B1	Vitamin D metabolism
		ENSG00000114956	DGUOK	Nucleotide interconversion
		ENSG00000169359	SLC33A1	Sphingolipid metabolism
		ENSG00000169359	SLC33A1	Transport; endoplasmic reticular
		ENSG00000169359	SLC33A1	Transport; extracellular
		ENSG00000186642	PDE2A	Nucleotide interconversion
		ENSG00000196177	ACADSB	Fatty acid oxidation
		ENSG00000196177	ACADSB	Butanoate metabolism
		ENSG00000196177	ACADSB	Propanoate metabolism
		ENSG00000196177	ACADSB	Valine; leucine; and isoleucine metabolism
		ENSG00000059573	ALDH18A1	Glyoxylate and dicarboxylate metabolism
		ENSG00000059573	ALDH18A1	Urea cycle
		ENSG00000059573	ALDH18A1	Pyruvate metabolism
		ENSG00000143774	GUK1	Nucleotide interconversion
		ENSG00000100522	GNPNAT1	Aminosugar metabolism
		ENSG00000150768	DLAT	Glycolysis/gluconeogenesis
		ENSG00000150768	DLAT	Unassigned
		ENSG00000117410	ATP6V0B	Transport; lysosomal
		ENSG00000109323	MANBA	N-glycan degradation
		ENSG00000177191	B3GNT8	Keratan sulfate synthesis
		ENSG00000156966	B3GNT7	Keratan sulfate synthesis
		ENSG00000176597	B3GNT5	Blood group synthesis
		ENSG00000176383	B3GNT4	Keratan sulfate synthesis
		ENSG00000170340	B3GNT2	Keratan sulfate synthesis
		ENSG00000170340	B3GNT2	Blood group synthesis
		ENSG00000135437	RDH5	Vitamin A metabolism
		ENSG00000109107	ALDOC	Fructose and mannose metabolism
		ENSG00000109107	ALDOC	Glyoxylate and dicarboxylate metabolism
		ENSG00000109107	ALDOC	Glycolysis/gluconeogenesis
		ENSG00000109107	ALDOC	Unassigned
		ENSG00000174684	B4GAT1	Keratan sulfate synthesis
		ENSG00000149925	ALDOA	Fructose and mannose metabolism
		ENSG00000149925	ALDOA	Glyoxylate and dicarboxylate metabolism
		ENSG00000149925	ALDOA	Glycolysis/gluconeogenesis
		ENSG00000149925	ALDOA	Unassigned
		ENSG00000114491	UMPS	Pyrimidine synthesis
		ENSG00000185883	ATP6V0C	Transport; lysosomal
		ENSG00000168575	SLC20A2	Transport; extracellular
		ENSG00000144136	SLC20A1	Transport; extracellular
		ENSG00000103876	FAH	Tyrosine metabolism
		ENSG00000240038	AMY2B	Starch and sucrose metabolism
		ENSG00000113231	PDE8B	Nucleotide interconversion
		ENSG00000073417	PDE8A	Nucleotide interconversion
		ENSG00000160191	PDE9A	Nucleotide interconversion
		ENSG00000114573	ATP6V1A	Transport; lysosomal
		ENSG00000049239	H6PD	Pentose phosphate pathway
		ENSG00000047249	ATP6V1H	Transport; lysosomal
		ENSG00000100554	ATP6V1D	Transport; lysosomal
		ENSG00000128524	ATP6V1F	Transport; lysosomal
		ENSG00000120915	EPHX2	Arachidonic acid metabolism
		ENSG00000120915	EPHX2	Linoleate metabolism
		ENSG00000120915	EPHX2	Eicosanoid metabolism
		ENSG00000120915	EPHX2	Xenobiotics metabolism
		ENSG00000143819	EPHX1	Arachidonic acid metabolism
		ENSG00000143819	EPHX1	Linoleate metabolism
		ENSG00000143819	EPHX1	Eicosanoid metabolism
		ENSG00000143819	EPHX1	Xenobiotics metabolism
		ENSG00000072778	ACADVL	Fatty acid oxidation
		ENSG00000152270	PDE3B	Nucleotide interconversion
		ENSG00000181523	SGSH	Heparan sulfate degradation
		ENSG00000111275	ALDH2	Bile acid synthesis
		ENSG00000111275	ALDH2	Glyoxylate and dicarboxylate metabolism
		ENSG00000111275	ALDH2	Tryptophan metabolism
		ENSG00000111275	ALDH2	Glutamate metabolism
		ENSG00000111275	ALDH2	beta-Alanine metabolism
		ENSG00000111275	ALDH2	Glycolysis/gluconeogenesis
		ENSG00000111275	ALDH2	Pyruvate metabolism
		ENSG00000111275	ALDH2	Vitamin C metabolism
		ENSG00000111275	ALDH2	Histidine metabolism
		ENSG00000111275	ALDH2	Limonene and pinene degradation
		ENSG00000111275	ALDH2	Valine; leucine; and isoleucine metabolism
		ENSG00000111275	ALDH2	Unassigned
		ENSG00000111275	ALDH2	Arginine and Proline Metabolism
		ENSG00000111275	ALDH2	Eicosanoid metabolism
		ENSG00000184588	PDE4B	Nucleotide interconversion
		ENSG00000065989	PDE4A	Nucleotide interconversion
		ENSG00000169919	GUSB	Heparan sulfate degradation
		ENSG00000169919	GUSB	Chondroitin sulfate degradation
		ENSG00000169919	GUSB	Miscellaneous
		ENSG00000169919	GUSB	Hyaluronan metabolism
		ENSG00000198130	HIBCH	beta-Alanine metabolism
		ENSG00000198130	HIBCH	Unassigned
		ENSG00000198130	HIBCH	CoA synthesis
		ENSG00000113448	PDE4D	Nucleotide interconversion
		ENSG00000047230	CTPS2	Pyrimidine synthesis
		ENSG00000047230	CTPS2	Nucleotide interconversion
		ENSG00000113790	EHHADH	Fatty acid oxidation
		ENSG00000113790	EHHADH	Tryptophan metabolism
		ENSG00000113790	EHHADH	beta-Alanine metabolism
		ENSG00000113790	EHHADH	Limonene and pinene degradation
		ENSG00000113790	EHHADH	Valine; leucine; and isoleucine metabolism
		ENSG00000113790	EHHADH	Unassigned
		ENSG00000113790	EHHADH	Tetrahydrobiopterin metabolism
		ENSG00000113790	EHHADH	Eicosanoid metabolism
		ENSG00000138735	PDE5A	Nucleotide interconversion
		ENSG00000213398	LCAT	Fatty acid oxidation
		ENSG00000156973	PDE6D	Nucleotide interconversion
		ENSG00000133256	PDE6B	Nucleotide interconversion
		ENSG00000185527	PDE6G	Nucleotide interconversion
		ENSG00000171408	PDE7B	Nucleotide interconversion
		ENSG00000205268	PDE7A	Nucleotide interconversion
		ENSG00000166507	NDST2	Chondroitin synthesis
		ENSG00000070614	NDST1	Chondroitin synthesis
		ENSG00000143398	PIP5K1A	Phosphatidylinositol phosphate metabolism
		ENSG00000143398	PIP5K1A	Glycerophospholipid metabolism
		ENSG00000143398	PIP5K1A	Inositol phosphate metabolism
		ENSG00000107242	PIP5K1B	Phosphatidylinositol phosphate metabolism
		ENSG00000107242	PIP5K1B	Glycerophospholipid metabolism
		ENSG00000107242	PIP5K1B	Inositol phosphate metabolism
		ENSG00000186111	PIP5K1C	Phosphatidylinositol phosphate metabolism
		ENSG00000186111	PIP5K1C	Glycerophospholipid metabolism
		ENSG00000186111	PIP5K1C	Inositol phosphate metabolism
		ENSG00000179163	FUCA1	N-glycan degradation
		ENSG00000179163	FUCA1	Keratan sulfate degradation
		ENSG00000001036	FUCA2	N-glycan degradation
		ENSG00000001036	FUCA2	Keratan sulfate degradation
		ENSG00000169710	FASN	Fatty acid oxidation
		ENSG00000169710	FASN	Fatty acid synthesis
		ENSG00000087085	ACHE	Glycerophospholipid metabolism
		ENSG00000103056	SMPD3	Sphingolipid metabolism
		ENSG00000135587	SMPD2	Sphingolipid metabolism
		ENSG00000138363	ATIC	Purine synthesis
		ENSG00000136699	SMPD4	Sphingolipid metabolism
		ENSG00000166311	SMPD1	Sphingolipid metabolism
		ENSG00000063176	SPHK2	Sphingolipid metabolism
		ENSG00000176170	SPHK1	Sphingolipid metabolism
		ENSG00000103257	SLC7A5	Transport; extracellular
		ENSG00000103064	SLC7A6	Transport; extracellular
		ENSG00000155465	SLC7A7	Transport; extracellular
		ENSG00000092068	SLC7A8	Transport; extracellular
		ENSG00000100865	CINP	Fatty acid synthesis
		ENSG00000103740	ACSBG1	Fatty acid oxidation
		ENSG00000119689	DLST	Citric acid cycle
		ENSG00000119689	DLST	Unassigned
		ENSG00000119689	DLST	Lysine metabolism
		ENSG00000139514	SLC7A1	Transport; extracellular
		ENSG00000130304	SLC27A1	Fatty acid oxidation
		ENSG00000130304	SLC27A1	Transport; extracellular
		ENSG00000106397	PLOD3	Lysine metabolism
		ENSG00000152952	PLOD2	Lysine metabolism
		ENSG00000083444	PLOD1	Lysine metabolism
		ENSG00000131473	ACLY	Citric acid cycle
		ENSG00000143554	SLC27A3	Fatty acid oxidation
		ENSG00000143554	SLC27A3	Transport; extracellular
		ENSG00000140284	SLC27A2	Fatty acid oxidation
		ENSG00000140284	SLC27A2	Bile acid synthesis
		ENSG00000140284	SLC27A2	Eicosanoid metabolism
		ENSG00000140284	SLC27A2	Transport; extracellular
		ENSG00000083807	SLC27A5	Fatty acid oxidation
		ENSG00000083807	SLC27A5	Bile acid synthesis
		ENSG00000083807	SLC27A5	Transport; endoplasmic reticular
		ENSG00000083807	SLC27A5	Transport; lysosomal
		ENSG00000083807	SLC27A5	Transport; extracellular
		ENSG00000167114	SLC27A4	Fatty acid oxidation
		ENSG00000167114	SLC27A4	Transport; extracellular
		ENSG00000087086	FTL	Miscellaneous
		ENSG00000157353	FUK	Fructose and mannose metabolism
		ENSG00000141469	SLC14A1	Transport; extracellular
		ENSG00000122729	ACO1	Citric acid cycle
		ENSG00000122729	ACO1	Unassigned
		ENSG00000100412	ACO2	Citric acid cycle
		ENSG00000100412	ACO2	Unassigned
		ENSG00000114021	NIT2	Urea cycle
		ENSG00000162836	ACP6	Vitamin B2 metabolism
		ENSG00000162836	ACP6	Purine catabolism
		ENSG00000162836	ACP6	Pyrimidine catabolism
		ENSG00000162836	ACP6	CoA catabolism
		ENSG00000162836	ACP6	Aminosugar metabolism
		ENSG00000102575	ACP5	Vitamin B2 metabolism
		ENSG00000102575	ACP5	Purine catabolism
		ENSG00000102575	ACP5	Pyrimidine catabolism
		ENSG00000102575	ACP5	CoA catabolism
		ENSG00000102575	ACP5	Aminosugar metabolism
		ENSG00000134575	ACP2	Purine catabolism
		ENSG00000134575	ACP2	Pyrimidine catabolism
		ENSG00000134575	ACP2	CoA catabolism
		ENSG00000143727	ACP1	Vitamin B2 metabolism
		ENSG00000143727	ACP1	Transport; extracellular
		ENSG00000101911	PRPS2	Pentose phosphate pathway
		ENSG00000147224	PRPS1	Pentose phosphate pathway
		ENSG00000154025	SLC5A10	Transport; extracellular
		ENSG00000132837	DMGDH	Glycine; serine; alanine and threonine metabolism
		ENSG00000164978	NUDT2	Nucleotide interconversion
		ENSG00000165609	NUDT5	Nucleotide interconversion
		ENSG00000128059	PPAT	Purine synthesis
		ENSG00000131100	ATP6V1E1	Transport; lysosomal
		ENSG00000250565	ATP6V1E2	Transport; lysosomal
		ENSG00000136888	ATP6V1G1	Transport; lysosomal
		ENSG00000213760	ATP6V1G2	Transport; lysosomal
		ENSG00000138777	PPA2	Oxidative phosphorylation
		ENSG00000138777	PPA2	Purine catabolism
		ENSG00000180817	PPA1	Oxidative phosphorylation
		ENSG00000180817	PPA1	Purine catabolism
		ENSG00000127125	PPCS	CoA synthesis
		ENSG00000155097	ATP6V1C1	Transport; lysosomal
		ENSG00000143882	ATP6V1C2	Transport; lysosomal
		ENSG00000119711	ALDH6A1	Propanoate metabolism
		ENSG00000119711	ALDH6A1	Glyoxylate and dicarboxylate metabolism
		ENSG00000119711	ALDH6A1	Valine; leucine; and isoleucine metabolism
		ENSG00000119711	ALDH6A1	Pyruvate metabolism
		ENSG00000132744	ACY3	Urea cycle
		ENSG00000132744	ACY3	Alanine and aspartate metabolism
		ENSG00000243989	ACY1	Methionine and cysteine metabolism
		ENSG00000243989	ACY1	Urea cycle
		ENSG00000175711	B3GNTL1	Keratan sulfate synthesis
		ENSG00000171298	GAA	Starch and sucrose metabolism
		ENSG00000180011	ZADH2	Miscellaneous
		ENSG00000180011	ZADH2	Glycolysis/gluconeogenesis
		ENSG00000180011	ZADH2	Pyruvate metabolism
		ENSG00000177628	GBA	Sphingolipid metabolism
		ENSG00000152127	MGAT5	N-glycan synthesis
		ENSG00000131446	MGAT1	N-glycan synthesis
		ENSG00000168282	MGAT2	N-glycan synthesis
		ENSG00000106633	GCK	Fructose and mannose metabolism
		ENSG00000106633	GCK	Glycolysis/gluconeogenesis
		ENSG00000106633	GCK	Aminosugar metabolism
		ENSG00000170502	NUDT9	Nucleotide interconversion
		ENSG00000006757	PNPLA4	Vitamin A metabolism
		ENSG00000131828	PDHA1	Glycolysis/gluconeogenesis
		ENSG00000131828	PDHA1	Unassigned
		ENSG00000137563	GGH	Folate metabolism
		ENSG00000111261	MANSC1	Aminosugar metabolism
		ENSG00000198162	MAN1A2	N-glycan synthesis
		ENSG00000111885	MAN1A1	N-glycan synthesis
		ENSG00000147416	ATP6V1B2	Transport; lysosomal
		ENSG00000177239	MAN1B1	N-glycan synthesis
		ENSG00000165140	FBP1	Fructose and mannose metabolism
		ENSG00000165140	FBP1	Glycolysis/gluconeogenesis
		ENSG00000155189	AGPAT5	Triacylglycerol synthesis
		ENSG00000158669	GPAT4	Triacylglycerol synthesis
		ENSG00000158669	GPAT4	Unassigned
		ENSG00000138678	GPAT3	Triacylglycerol synthesis
		ENSG00000138678	GPAT3	Unassigned
		ENSG00000204310	AGPAT1	Triacylglycerol synthesis
		ENSG00000143224	PPOX	Heme synthesis
		ENSG00000169692	AGPAT2	Triacylglycerol synthesis
		ENSG00000160216	AGPAT3	Triacylglycerol synthesis
		ENSG00000026652	AGPAT4	Triacylglycerol synthesis
		ENSG00000117643	MAN1C1	N-glycan synthesis
		ENSG00000102393	GLA	Sphingolipid metabolism
		ENSG00000102393	GLA	Unassigned
		ENSG00000115419	GLS	Glutamate metabolism
		ENSG00000159921	GNE	Aminosugar metabolism
		ENSG00000135677	GNS	Keratan sulfate degradation
		ENSG00000135677	GNS	Heparan sulfate degradation
		ENSG00000197894	ADH5	Fatty acid oxidation
		ENSG00000197894	ADH5	Bile acid synthesis
		ENSG00000197894	ADH5	Miscellaneous
		ENSG00000197894	ADH5	Glycolysis/gluconeogenesis
		ENSG00000197894	ADH5	Unassigned
		ENSG00000197894	ADH5	Pyruvate metabolism
		ENSG00000197894	ADH5	Tyrosine metabolism
		ENSG00000141552	ANAPC11	Fatty acid synthesis
		ENSG00000111716	LDHB	Methionine and cysteine metabolism
		ENSG00000111716	LDHB	Propanoate metabolism
		ENSG00000111716	LDHB	Glyoxylate and dicarboxylate metabolism
		ENSG00000111716	LDHB	Glycolysis/gluconeogenesis
		ENSG00000111716	LDHB	Pyruvate metabolism
		ENSG00000134333	LDHA	Methionine and cysteine metabolism
		ENSG00000134333	LDHA	Propanoate metabolism
		ENSG00000134333	LDHA	Glyoxylate and dicarboxylate metabolism
		ENSG00000134333	LDHA	Glycolysis/gluconeogenesis
		ENSG00000134333	LDHA	Pyruvate metabolism
		ENSG00000166816	LDHD	Glyoxylate and dicarboxylate metabolism
		ENSG00000166816	LDHD	Pyruvate metabolism
		ENSG00000100292	HMOX1	Heme degradation
		ENSG00000103415	HMOX2	Heme degradation
		ENSG00000131238	PPT1	Fatty acid oxidation
		ENSG00000221988	PPT2	Fatty acid oxidation
		ENSG00000105220	GPI	Glycolysis/gluconeogenesis
		ENSG00000167701	GPT	Glutamate metabolism
		ENSG00000167701	GPT	Citric acid cycle
		ENSG00000074416	MGLL	Triacylglycerol synthesis
		ENSG00000198964	SGMS1	Sphingolipid metabolism
		ENSG00000100983	GSS	Glutathione metabolism
		ENSG00000104687	GSR	Glutamate metabolism
		ENSG00000104687	GSR	Glutathione metabolism
		ENSG00000183023	SLC8A1	Transport; extracellular
		ENSG00000155850	SLC26A2	Transport; extracellular
		ENSG00000145217	SLC26A1	Transport; extracellular
		ENSG00000122884	P4HA1	Arginine and Proline Metabolism
		ENSG00000072682	P4HA2	Arginine and Proline Metabolism
		ENSG00000225697	SLC26A6	Transport; extracellular
		ENSG00000011405	PIK3C2A	Phosphatidylinositol phosphate metabolism
		ENSG00000011405	PIK3C2A	Inositol phosphate metabolism
		ENSG00000160282	FTCD	Folate metabolism
		ENSG00000160282	FTCD	Histidine metabolism
		ENSG00000133056	PIK3C2B	Phosphatidylinositol phosphate metabolism
		ENSG00000133056	PIK3C2B	Inositol phosphate metabolism
		ENSG00000239900	ADSL	Purine synthesis
		ENSG00000239900	ADSL	Nucleotide interconversion
		ENSG00000158296	SLC13A3	Transport; extracellular
		ENSG00000033100	CHPF2	Chondroitin synthesis
		ENSG00000140612	SEC11A	Lysine metabolism
		ENSG00000035687	ADSS	Nucleotide interconversion
		ENSG00000166562	SEC11C	Lysine metabolism
		ENSG00000135069	PSAT1	Glycine; serine; alanine and threonine metabolism
		ENSG00000157881	PANK4	CoA catabolism
		ENSG00000157881	PANK4	CoA synthesis
		ENSG00000125779	PANK2	CoA catabolism
		ENSG00000125779	PANK2	CoA synthesis
		ENSG00000120137	PANK3	CoA catabolism
		ENSG00000120137	PANK3	CoA synthesis
		ENSG00000152782	PANK1	CoA catabolism
		ENSG00000152782	PANK1	CoA synthesis
		ENSG00000167996	FTH1	Miscellaneous
		ENSG00000086475	SEPHS1	Selenoamino acid metabolism
		ENSG00000179918	SEPHS2	Selenoamino acid metabolism
		ENSG00000007350	TKTL1	Pentose phosphate pathway
		ENSG00000113732	ATP6V0E1	Transport; lysosomal
		ENSG00000159720	ATP6V0D1	Transport; lysosomal
		ENSG00000185344	ATP6V0A2	Transport; lysosomal
		ENSG00000033627	ATP6V0A1	Transport; lysosomal
		ENSG00000143379	SETDB1	Lysine metabolism
		ENSG00000136169	SETDB2	Lysine metabolism
		ENSG00000183010	PYCR1	Arginine and Proline Metabolism
		ENSG00000143811	PYCR2	Arginine and Proline Metabolism
		ENSG00000084110	HAL	Histidine metabolism
		ENSG00000102032	RENBP	Aminosugar metabolism
		ENSG00000112294	ALDH5A1	Glyoxylate and dicarboxylate metabolism
		ENSG00000112294	ALDH5A1	Glutamate metabolism
		ENSG00000112294	ALDH5A1	Pyruvate metabolism
		ENSG00000140287	HDC	Histidine metabolism
		ENSG00000182858	ALG12	N-glycan synthesis
		ENSG00000139133	ALG10	N-glycan synthesis
		ENSG00000197355	UAP1L1	Aminosugar metabolism
		ENSG00000088766	CRLS1	Glycerophospholipid metabolism
		ENSG00000241973	PI4KA	Phosphatidylinositol phosphate metabolism
		ENSG00000241973	PI4KA	Glycerophospholipid metabolism
		ENSG00000241973	PI4KA	Inositol phosphate metabolism
		ENSG00000143393	PI4KB	Phosphatidylinositol phosphate metabolism
		ENSG00000143393	PI4KB	Glycerophospholipid metabolism
		ENSG00000143393	PI4KB	Inositol phosphate metabolism
		ENSG00000159399	HK2	Fructose and mannose metabolism
		ENSG00000159399	HK2	Glycolysis/gluconeogenesis
		ENSG00000159399	HK2	Aminosugar metabolism
		ENSG00000156515	HK1	Fructose and mannose metabolism
		ENSG00000156515	HK1	Glycolysis/gluconeogenesis
		ENSG00000156515	HK1	Aminosugar metabolism
		ENSG00000171503	ETFDH	Fatty acid oxidation
		ENSG00000171503	ETFDH	Oxidative phosphorylation
		ENSG00000197121	PGAP1	Phosphatidylinositol phosphate metabolism
		ENSG00000093217	XYLB	Pentose phosphate pathway
		ENSG00000100024	UPB1	Pyrimidine catabolism
		ENSG00000010256	UQCRC1	Oxidative phosphorylation
		ENSG00000140740	UQCRC2	Oxidative phosphorylation
		ENSG00000117594	HSD11B1	Steroid metabolism
		ENSG00000166394	CYB5R2	Unassigned
		ENSG00000176387	HSD11B2	Steroid metabolism
		ENSG00000159348	CYB5R1	Unassigned
		ENSG00000100243	CYB5R3	Unassigned
		ENSG00000171314	PGAM1	Glycolysis/gluconeogenesis
		ENSG00000164708	PGAM2	Glycolysis/gluconeogenesis
		ENSG00000095303	PTGS1	Eicosanoid metabolism
		ENSG00000162694	EXTL2	Chondroitin synthesis
		ENSG00000012232	EXTL3	Chondroitin synthesis
		ENSG00000111371	SLC38A1	Transport; extracellular
		ENSG00000135740	SLC9A5	Transport; extracellular
		ENSG00000065923	SLC9A7	Transport; golgi apparatus
		ENSG00000197818	SLC9A8	Transport; golgi apparatus
		ENSG00000090020	SLC9A1	Transport; extracellular
		ENSG00000134294	SLC38A2	Transport; extracellular
		ENSG00000017483	SLC38A5	Transport; extracellular
		ENSG00000235863	B3GALT4	Sphingolipid metabolism
		ENSG00000176022	B3GALT6	Chondroitin synthesis
		ENSG00000006625	GGCT	Glutathione metabolism
		ENSG00000100075	SLC25A1	Transport; mitochondrial
		ENSG00000100075	SLC25A1	Transport; peroxisomal
		ENSG00000100075	SLC25A1	Transport; extracellular
		ENSG00000075415	SLC25A3	Transport; mitochondrial
		ENSG00000183696	UPP1	Pyrimidine catabolism
		ENSG00000244038	DDOST	N-glycan synthesis
		ENSG00000005022	SLC25A5	Transport; mitochondrial
		ENSG00000151729	SLC25A4	Transport; mitochondrial
		ENSG00000169100	SLC25A6	Transport; mitochondrial
		ENSG00000064651	SLC12A2	Transport; extracellular
		ENSG00000124067	SLC12A4	Transport; extracellular
		ENSG00000124140	SLC12A5	Transport; extracellular
		ENSG00000143797	MBOAT2	Triacylglycerol synthesis
		ENSG00000185973	TMLHE	Lysine metabolism
		ENSG00000158467	AHCYL2	Selenoamino acid metabolism
		ENSG00000168710	AHCYL1	Methionine and cysteine metabolism
		ENSG00000168710	AHCYL1	Selenoamino acid metabolism
		ENSG00000182224	CYB5D1	Pyruvate metabolism
		ENSG00000140199	SLC12A6	Transport; extracellular
		ENSG00000113504	SLC12A7	Transport; extracellular
		ENSG00000197858	GPAA1	Phosphatidylinositol phosphate metabolism
		ENSG00000085662	AKR1B1	Fructose and mannose metabolism
		ENSG00000085662	AKR1B1	Pentose phosphate pathway
		ENSG00000085662	AKR1B1	Glycerophospholipid metabolism
		ENSG00000085662	AKR1B1	Unassigned
		ENSG00000085662	AKR1B1	Pyruvate metabolism
		ENSG00000085662	AKR1B1	Galactose metabolism
		ENSG00000154305	MIA3	Glycolysis/gluconeogenesis
		ENSG00000010404	IDS	Heparan sulfate degradation
		ENSG00000010404	IDS	Chondroitin sulfate degradation
		ENSG00000117448	AKR1A1	Miscellaneous
		ENSG00000117448	AKR1A1	Fructose and mannose metabolism
		ENSG00000117448	AKR1A1	Glycolysis/gluconeogenesis
		ENSG00000117448	AKR1A1	Pentose phosphate pathway
		ENSG00000117448	AKR1A1	Glycerophospholipid metabolism
		ENSG00000117448	AKR1A1	Unassigned
		ENSG00000117448	AKR1A1	Pyruvate metabolism
		ENSG00000117448	AKR1A1	Galactose metabolism
		ENSG00000151689	INPP1	Inositol phosphate metabolism
		ENSG00000187134	AKR1C1	Steroid metabolism
		ENSG00000100031	GGT1	Fatty acid oxidation
		ENSG00000100031	GGT1	Unassigned
		ENSG00000100031	GGT1	Glutathione metabolism
		ENSG00000160211	G6PD	Pentose phosphate pathway
		ENSG00000033170	FUT8	N-glycan synthesis
		ENSG00000099998	GGT5	Fatty acid oxidation
		ENSG00000099998	GGT5	Unassigned
		ENSG00000099998	GGT5	Glutathione metabolism
		ENSG00000099998	GGT5	Eicosanoid metabolism
		ENSG00000160752	FDPS	Cholesterol metabolism
		ENSG00000131067	GGT7	Fatty acid oxidation
		ENSG00000131067	GGT7	Unassigned
		ENSG00000131067	GGT7	Glutathione metabolism
		ENSG00000151552	QDPR	Tetrahydrobiopterin metabolism
		ENSG00000148832	PAOX	Urea cycle
		ENSG00000038274	MAT2B	Methionine and cysteine metabolism
		ENSG00000038274	MAT2B	Selenoamino acid metabolism
		ENSG00000168906	MAT2A	Methionine and cysteine metabolism
		ENSG00000168906	MAT2A	Selenoamino acid metabolism
		ENSG00000019186	CYP24A1	Vitamin D metabolism
		ENSG00000111666	CHPT1	Glycerophospholipid metabolism
		ENSG00000101473	ACOT8	Fatty acid oxidation
		ENSG00000101473	ACOT8	Bile acid synthesis
		ENSG00000101473	ACOT8	Eicosanoid metabolism
		ENSG00000101473	ACOT8	Fatty acid synthesis
		ENSG00000097021	ACOT7	Bile acid synthesis
		ENSG00000097021	ACOT7	Fatty acid oxidation
		ENSG00000097021	ACOT7	Eicosanoid metabolism
		ENSG00000097021	ACOT7	Fatty acid synthesis
		ENSG00000119673	ACOT2	Bile acid synthesis
		ENSG00000119673	ACOT2	Fatty acid oxidation
		ENSG00000119673	ACOT2	Eicosanoid metabolism
		ENSG00000119673	ACOT2	Fatty acid synthesis
		ENSG00000184227	ACOT1	Bile acid synthesis
		ENSG00000184227	ACOT1	Fatty acid oxidation
		ENSG00000184227	ACOT1	Eicosanoid metabolism
		ENSG00000184227	ACOT1	Fatty acid synthesis
		ENSG00000177465	ACOT4	Fatty acid oxidation
		ENSG00000177465	ACOT4	Bile acid synthesis
		ENSG00000177465	ACOT4	Eicosanoid metabolism
		ENSG00000177465	ACOT4	Fatty acid synthesis
		ENSG00000177000	MTHFR	Folate metabolism
		ENSG00000136371	MTHFS	Folate metabolism
		ENSG00000148672	GLUD1	Glutamate metabolism
		ENSG00000182890	GLUD2	Glutamate metabolism
		ENSG00000197249	SERPINA1	Exchange/demand reaction
		ENSG00000100253	MIOX	Inositol phosphate metabolism
		ENSG00000143772	ITPKB	Inositol phosphate metabolism
		ENSG00000086544	ITPKC	Inositol phosphate metabolism
		ENSG00000128928	IVD	Valine; leucine; and isoleucine metabolism
		ENSG00000137825	ITPKA	Inositol phosphate metabolism
		ENSG00000147813	NAPRT	NAD metabolism
		ENSG00000124406	ATP8A1	Transport; mitochondrial
		ENSG00000124406	ATP8A1	Transport; extracellular
		ENSG00000163754	GYG1	Starch and sucrose metabolism
		ENSG00000163754	GYG1	Exchange/demand reaction
		ENSG00000130816	DNMT1	Methionine and cysteine metabolism
		ENSG00000130816	DNMT1	Selenoamino acid metabolism
		ENSG00000066926	FECH	Heme synthesis
		ENSG00000160190	SLC37A1	Transport; mitochondrial
		ENSG00000137700	SLC37A4	Transport; endoplasmic reticular
		ENSG00000074621	SLC24A1	Transport; extracellular
		ENSG00000111726	CMAS	Unassigned
		ENSG00000111726	CMAS	Aminosugar metabolism
		ENSG00000107317	PTGDS	Eicosanoid metabolism
		ENSG00000018280	SLC11A1	Transport; extracellular
		ENSG00000110911	SLC11A2	Transport; extracellular
		ENSG00000111181	SLC6A12	Transport; extracellular
		ENSG00000148288	GBGT1	Sphingolipid metabolism
		ENSG00000164904	ALDH7A1	Bile acid synthesis
		ENSG00000164904	ALDH7A1	Glyoxylate and dicarboxylate metabolism
		ENSG00000164904	ALDH7A1	Tryptophan metabolism
		ENSG00000164904	ALDH7A1	Glutamate metabolism
		ENSG00000164904	ALDH7A1	beta-Alanine metabolism
		ENSG00000164904	ALDH7A1	Glycolysis/gluconeogenesis
		ENSG00000164904	ALDH7A1	Pyruvate metabolism
		ENSG00000164904	ALDH7A1	Histidine metabolism
		ENSG00000164904	ALDH7A1	Glycine; serine; alanine and threonine metabolism
		ENSG00000164904	ALDH7A1	Limonene and pinene degradation
		ENSG00000164904	ALDH7A1	Valine; leucine; and isoleucine metabolism
		ENSG00000164904	ALDH7A1	Unassigned
		ENSG00000164904	ALDH7A1	Arginine and Proline Metabolism
		ENSG00000164904	ALDH7A1	Lysine metabolism
		ENSG00000164904	ALDH7A1	Eicosanoid metabolism
		ENSG00000013392	RWDD2A	Glycolysis/gluconeogenesis
		ENSG00000143198	MGST3	Androgen and estrogen synthesis and metabolism
		ENSG00000143198	MGST3	Arachidonic acid metabolism
		ENSG00000143198	MGST3	Eicosanoid metabolism
		ENSG00000008394	MGST1	Tryptophan metabolism
		ENSG00000008394	MGST1	Androgen and estrogen synthesis and metabolism
		ENSG00000008394	MGST1	Arachidonic acid metabolism
		ENSG00000008394	MGST1	Eicosanoid metabolism
		ENSG00000085871	MGST2	Androgen and estrogen synthesis and metabolism
		ENSG00000085871	MGST2	Arachidonic acid metabolism
		ENSG00000085871	MGST2	Eicosanoid metabolism
		ENSG00000163817	SLC6A20	Transport; extracellular
		ENSG00000174915	PTDSS2	Glycerophospholipid metabolism
		ENSG00000166224	SGPL1	Sphingolipid metabolism
		ENSG00000166224	SGPL1	Glycerophospholipid metabolism
		ENSG00000156471	PTDSS1	Glycerophospholipid metabolism
		ENSG00000104812	GYS1	Starch and sucrose metabolism
		ENSG00000243678	NME2	Pyrimidine synthesis
		ENSG00000243678	NME2	Nucleotide interconversion
		ENSG00000103024	NME3	Nucleotide interconversion
		ENSG00000103202	NME4	Pyrimidine synthesis
		ENSG00000103202	NME4	Nucleotide interconversion
		ENSG00000239672	NME1	Pyrimidine synthesis
		ENSG00000239672	NME1	Nucleotide interconversion
		ENSG00000172113	NME6	Nucleotide interconversion
		ENSG00000143156	NME7	Nucleotide interconversion
		ENSG00000127540	UQCR11	Oxidative phosphorylation
		ENSG00000184076	UQCR10	Oxidative phosphorylation
		ENSG00000106392	C1GALT1	O-glycan synthesis
		ENSG00000146733	PSPH	Glycine; serine; alanine and threonine metabolism
		ENSG00000000419	DPM1	N-glycan synthesis
		ENSG00000136908	DPM2	Phosphatidylinositol phosphate metabolism
		ENSG00000136908	DPM2	N-glycan synthesis
		ENSG00000179085	DPM3	N-glycan synthesis
		ENSG00000162368	CMPK1	Nucleotide interconversion
		ENSG00000134326	CMPK2	Nucleotide interconversion
		ENSG00000196547	MAN2A2	N-glycan synthesis
		ENSG00000112893	MAN2A1	N-glycan synthesis
		ENSG00000104774	MAN2B1	N-glycan degradation
		ENSG00000140400	MAN2C1	N-glycan degradation
		ENSG00000124212	PTGIS	Eicosanoid metabolism
		ENSG00000162813	BPNT1	Nucleotide interconversion
		ENSG00000163082	SGPP2	Sphingolipid metabolism
		ENSG00000126821	SGPP1	Sphingolipid metabolism
		ENSG00000115020	PIKFYVE	Glycerophospholipid metabolism
		ENSG00000113552	GNPDA1	Aminosugar metabolism
		ENSG00000163281	GNPDA2	Aminosugar metabolism
		ENSG00000092964	DPYSL2	Pyrimidine catabolism
		ENSG00000138135	CH25H	Bile acid synthesis
		ENSG00000100714	MTHFD1	Folate metabolism
		ENSG00000065911	MTHFD2	Folate metabolism
		ENSG00000159267	HLCS	Biotin metabolism
		ENSG00000111144	LTA4H	Eicosanoid metabolism
		ENSG00000147647	DPYS	Pyrimidine catabolism
		ENSG00000165646	SLC18A2	Transport; extracellular
		ENSG00000147119	CHST7	Chondroitin synthesis
		ENSG00000018510	AGPS	Glycerophospholipid metabolism
		ENSG00000188641	DPYD	Pyrimidine catabolism
		ENSG00000175264	CHST1	Keratan sulfate synthesis
		ENSG00000079462	PAFAH1B3	Glycerophospholipid metabolism
		ENSG00000175040	CHST2	Keratan sulfate synthesis
		ENSG00000168092	PAFAH1B2	Glycerophospholipid metabolism
		ENSG00000122863	CHST3	Keratan sulfate synthesis
		ENSG00000122863	CHST3	Chondroitin synthesis
		ENSG00000007168	PAFAH1B1	Glycerophospholipid metabolism
		ENSG00000127884	ECHS1	Fatty acid oxidation
		ENSG00000127884	ECHS1	Tryptophan metabolism
		ENSG00000127884	ECHS1	beta-Alanine metabolism
		ENSG00000127884	ECHS1	Valine; leucine; and isoleucine metabolism
		ENSG00000127884	ECHS1	Unassigned
		ENSG00000127884	ECHS1	Tetrahydrobiopterin metabolism
		ENSG00000127884	ECHS1	Eicosanoid metabolism
		ENSG00000126088	UROD	Unassigned
		ENSG00000126088	UROD	Heme synthesis
		ENSG00000185813	PCYT2	Glycerophospholipid metabolism
		ENSG00000156467	UQCRB	Oxidative phosphorylation
		ENSG00000117143	UAP1	Aminosugar metabolism
		ENSG00000173660	UQCRH	Oxidative phosphorylation
		ENSG00000139344	AMDHD1	Histidine metabolism
		ENSG00000162066	AMDHD2	Aminosugar metabolism
		ENSG00000119537	KDSR	Sphingolipid metabolism
		ENSG00000176095	IP6K1	Inositol phosphate metabolism
		ENSG00000068745	IP6K2	Inositol phosphate metabolism
		ENSG00000188690	UROS	Heme synthesis
		ENSG00000198276	UCKL1	Pyrimidine synthesis
		ENSG00000198276	UCKL1	Nucleotide interconversion
		ENSG00000164405	UQCRQ	Oxidative phosphorylation
		ENSG00000171862	PTEN	Inositol phosphate metabolism
		ENSG00000140374	ETFA	Fatty acid oxidation
		ENSG00000140374	ETFA	Oxidative phosphorylation
		ENSG00000105379	ETFB	Fatty acid oxidation
		ENSG00000105379	ETFB	Oxidative phosphorylation
		ENSG00000175198	PCCA	Valine; leucine; and isoleucine metabolism
		ENSG00000114054	PCCB	Valine; leucine; and isoleucine metabolism
		ENSG00000179958	DCTPP1	Nucleotide interconversion
		ENSG00000171302	CANT1	Nucleotide interconversion
		ENSG00000206190	ATP10A	Transport; mitochondrial
		ENSG00000206190	ATP10A	Transport; extracellular
		ENSG00000104823	ECH1	Fatty acid oxidation
		ENSG00000104823	ECH1	Tryptophan metabolism
		ENSG00000104823	ECH1	Limonene and pinene degradation
		ENSG00000135454	B4GALNT1	Sphingolipid metabolism
		ENSG00000242612	DECR2	Fatty acid oxidation
		ENSG00000242612	DECR2	Eicosanoid metabolism
		ENSG00000104325	DECR1	Fatty acid oxidation
		ENSG00000100889	PCK2	Glycolysis/gluconeogenesis
		ENSG00000131174	COX7B	Oxidative phosphorylation
		ENSG00000106049	HIBADH	Valine; leucine; and isoleucine metabolism
		ENSG00000127184	COX7C	Oxidative phosphorylation
		ENSG00000138030	KHK	Fructose and mannose metabolism
		ENSG00000138030	KHK	Glyoxylate and dicarboxylate metabolism
		ENSG00000138030	KHK	Galactose metabolism
		ENSG00000092621	PHGDH	Glycine; serine; alanine and threonine metabolism
		ENSG00000176340	COX8A	Oxidative phosphorylation
		ENSG00000101444	AHCY	Methionine and cysteine metabolism
		ENSG00000101444	AHCY	Selenoamino acid metabolism
		ENSG00000135940	COX5B	Oxidative phosphorylation
		ENSG00000178741	COX5A	Oxidative phosphorylation
		ENSG00000164919	COX6C	Oxidative phosphorylation
		ENSG00000004779	NDUFAB1	Oxidative phosphorylation
		ENSG00000004779	NDUFAB1	Exchange/demand reaction
		ENSG00000117009	KMO	Tryptophan metabolism
		ENSG00000166741	NNMT	NAD metabolism
		ENSG00000140990	NDUFB10	Oxidative phosphorylation
		ENSG00000147123	NDUFB11	Oxidative phosphorylation
		ENSG00000161533	ACOX1	Fatty acid oxidation
		ENSG00000161533	ACOX1	Unassigned
		ENSG00000161533	ACOX1	Eicosanoid metabolism
		ENSG00000087008	ACOX3	Fatty acid oxidation
		ENSG00000087008	ACOX3	Unassigned
		ENSG00000087008	ACOX3	Eicosanoid metabolism
		ENSG00000138079	SLC3A1	Starch and sucrose metabolism
		ENSG00000138079	SLC3A1	Transport; extracellular
		ENSG00000168003	SLC3A2	Starch and sucrose metabolism
		ENSG00000168003	SLC3A2	Transport; extracellular
		ENSG00000076685	NT5C2	Purine catabolism
		ENSG00000076685	NT5C2	Pyrimidine catabolism
		ENSG00000076685	NT5C2	NAD metabolism
		ENSG00000076685	NT5C2	Nucleotide interconversion
		ENSG00000107614	TRDMT1	Methionine and cysteine metabolism
		ENSG00000107614	TRDMT1	Selenoamino acid metabolism
		ENSG00000123453	SARDH	Urea cycle
		ENSG00000164889	SLC4A2	Transport; extracellular
		ENSG00000080493	SLC4A4	Transport; extracellular
		ENSG00000188687	SLC4A5	Transport; extracellular
		ENSG00000105835	NAMPT	NAD metabolism
		ENSG00000162104	ADCY9	Nucleotide interconversion
		ENSG00000256269	HMBS	Heme synthesis
		ENSG00000155252	PI4K2A	Glycerophospholipid metabolism
		ENSG00000155252	PI4K2A	Inositol phosphate metabolism
		ENSG00000107902	LHPP	Oxidative phosphorylation
		ENSG00000107902	LHPP	Purine catabolism
		ENSG00000079459	FDFT1	Cholesterol metabolism
		ENSG00000111669	TPI1	Glycolysis/gluconeogenesis
		ENSG00000129467	ADCY4	Nucleotide interconversion
		ENSG00000138031	ADCY3	Nucleotide interconversion
		ENSG00000164742	ADCY1	Nucleotide interconversion
		ENSG00000121281	ADCY7	Nucleotide interconversion
		ENSG00000174233	ADCY6	Nucleotide interconversion
		ENSG00000119899	SLC17A5	Transport; lysosomal
		ENSG00000186281	GPAT2	Triacylglycerol synthesis
		ENSG00000124564	SLC17A3	Transport; extracellular
		ENSG00000196511	TPK1	Thiamine metabolism
		ENSG00000116771	AGMAT	Arginine and Proline Metabolism
		ENSG00000181045	SLC26A11	Transport; extracellular
		ENSG00000147408	CSGALNACT1	Chondroitin synthesis
		ENSG00000151151	IPMK	Inositol phosphate metabolism
		ENSG00000169826	CSGALNACT2	Chondroitin synthesis
		ENSG00000144290	SLC4A10	Transport; extracellular
		ENSG00000166340	TPP1	Miscellaneous
		ENSG00000166340	TPP1	Transport; extracellular
		ENSG00000123739	PLA2G12A	Glycerophospholipid metabolism
		ENSG00000129562	DAD1	N-glycan synthesis
		ENSG00000168291	PDHB	Glycolysis/gluconeogenesis
		ENSG00000168291	PDHB	Unassigned
		ENSG00000136720	HS6ST1	Chondroitin synthesis
		ENSG00000110435	PDHX	Glycolysis/gluconeogenesis
		ENSG00000110435	PDHX	Citric acid cycle
		ENSG00000110435	PDHX	Lysine metabolism
		ENSG00000163738	MTHFD2L	Folate metabolism
		ENSG00000172817	CYP7B1	Bile acid synthesis
		ENSG00000120254	MTHFD1L	Folate metabolism
		ENSG00000186010	NDUFA13	Oxidative phosphorylation
		ENSG00000174886	NDUFA11	Oxidative phosphorylation
		ENSG00000184752	NDUFA12	Oxidative phosphorylation
		ENSG00000130414	NDUFA10	Oxidative phosphorylation
		ENSG00000093010	COMT	Tyrosine metabolism
		ENSG00000133313	CNDP2	beta-Alanine metabolism
		ENSG00000133313	CNDP2	Transport; extracellular
		ENSG00000069849	ATP1B3	Transport; extracellular
		ENSG00000129244	ATP1B2	Transport; extracellular
		ENSG00000143153	ATP1B1	Transport; extracellular
		ENSG00000175445	LPL	Triacylglycerol synthesis
		ENSG00000167186	COQ7	Ubiquinone synthesis
		ENSG00000119723	COQ6	Ubiquinone synthesis
		ENSG00000137106	GRHPR	Glyoxylate and dicarboxylate metabolism
		ENSG00000132423	COQ3	Ubiquinone synthesis
		ENSG00000173085	COQ2	Ubiquinone synthesis
		ENSG00000138449	SLC40A1	Transport; extracellular
		ENSG00000160285	LSS	Cholesterol metabolism
		ENSG00000128918	ALDH1A2	Histidine metabolism
		ENSG00000128918	ALDH1A2	Vitamin C metabolism
		ENSG00000128918	ALDH1A2	Glyoxylate and dicarboxylate metabolism
		ENSG00000128918	ALDH1A2	Tryptophan metabolism
		ENSG00000128918	ALDH1A2	beta-Alanine metabolism
		ENSG00000128918	ALDH1A2	Limonene and pinene degradation
		ENSG00000128918	ALDH1A2	Glycolysis/gluconeogenesis
		ENSG00000128918	ALDH1A2	Arginine and Proline Metabolism
		ENSG00000128918	ALDH1A2	Pyruvate metabolism
		ENSG00000160209	PDXK	Vitamin B6 metabolism
		ENSG00000132681	ATP1A4	Transport; extracellular
		ENSG00000105409	ATP1A3	Transport; extracellular
		ENSG00000163399	ATP1A1	Transport; extracellular
		ENSG00000137124	ALDH1B1	Bile acid synthesis
		ENSG00000137124	ALDH1B1	Glyoxylate and dicarboxylate metabolism
		ENSG00000137124	ALDH1B1	Tryptophan metabolism
		ENSG00000137124	ALDH1B1	Glutamate metabolism
		ENSG00000137124	ALDH1B1	Glycolysis/gluconeogenesis
		ENSG00000137124	ALDH1B1	beta-Alanine metabolism
		ENSG00000137124	ALDH1B1	Pyruvate metabolism
		ENSG00000137124	ALDH1B1	Vitamin C metabolism
		ENSG00000137124	ALDH1B1	Histidine metabolism
		ENSG00000137124	ALDH1B1	Limonene and pinene degradation
		ENSG00000137124	ALDH1B1	Valine; leucine; and isoleucine metabolism
		ENSG00000137124	ALDH1B1	Unassigned
		ENSG00000137124	ALDH1B1	Arginine and Proline Metabolism
		ENSG00000137124	ALDH1B1	Eicosanoid metabolism
		ENSG00000131873	CHSY1	Chondroitin synthesis
		ENSG00000198108	CHSY3	Chondroitin synthesis
		ENSG00000164867	NOS3	Arginine and Proline Metabolism
		ENSG00000033867	SLC4A7	Transport; extracellular
		ENSG00000050438	SLC4A8	Transport; extracellular
		ENSG00000107798	LIPA	Unassigned
		ENSG00000107798	LIPA	Transport; extracellular
		ENSG00000147383	NSDHL	Cholesterol metabolism
		ENSG00000166035	LIPC	Fatty acid oxidation
		ENSG00000166035	LIPC	Triacylglycerol synthesis
		ENSG00000101670	LIPG	Triacylglycerol synthesis
		ENSG00000131748	STARD3	Transport; mitochondrial
		ENSG00000138074	SLC5A6	Transport; extracellular
		ENSG00000063601	MTMR1	Inositol phosphate metabolism
		ENSG00000087053	MTMR2	Phosphatidylinositol phosphate metabolism
		ENSG00000087053	MTMR2	Inositol phosphate metabolism
		ENSG00000153976	HS3ST3A1	Chondroitin synthesis
		ENSG00000100330	MTMR3	Phosphatidylinositol phosphate metabolism
		ENSG00000140675	SLC5A2	Transport; extracellular
		ENSG00000105641	SLC5A5	Transport; extracellular
		ENSG00000169255	B3GALNT1	Sphingolipid metabolism
		ENSG00000143179	UCK2	Pyrimidine synthesis
		ENSG00000143179	UCK2	Nucleotide interconversion
		ENSG00000130717	UCK1	Pyrimidine synthesis
		ENSG00000130717	UCK1	Nucleotide interconversion
		ENSG00000162769	FLVCR1	Transport; extracellular
		ENSG00000066322	ELOVL1	Fatty acid oxidation
		ENSG00000066322	ELOVL1	Fatty acid synthesis
		ENSG00000118402	ELOVL4	Fatty acid oxidation
		ENSG00000118402	ELOVL4	Fatty acid synthesis
		ENSG00000012660	ELOVL5	Fatty acid oxidation
		ENSG00000012660	ELOVL5	Fatty acid synthesis
		ENSG00000170522	ELOVL6	Fatty acid oxidation
		ENSG00000170522	ELOVL6	Fatty acid synthesis
		ENSG00000112759	SLC29A1	Transport; mitochondrial
		ENSG00000112759	SLC29A1	Transport; extracellular
		ENSG00000198246	SLC29A3	Transport; lysosomal
		ENSG00000174669	SLC29A2	Transport; extracellular
		ENSG00000175564	UCP3	Transport; mitochondrial
		ENSG00000175567	UCP2	Transport; mitochondrial
		ENSG00000172508	CARNS1	beta-Alanine metabolism
		ENSG00000172508	CARNS1	Unassigned
		ENSG00000155380	SLC16A1	Transport; mitochondrial
		ENSG00000155380	SLC16A1	D-alanine metabolism
		ENSG00000155380	SLC16A1	Transport; extracellular
		ENSG00000155380	SLC16A1	Transport; peroxisomal
		ENSG00000115425	PECR	Fatty acid oxidation
		ENSG00000150540	HNMT	Histidine metabolism
		ENSG00000118596	SLC16A7	Transport; mitochondrial
		ENSG00000118596	SLC16A7	D-alanine metabolism
		ENSG00000118596	SLC16A7	Transport; extracellular
		ENSG00000100156	SLC16A8	Transport; extracellular
		ENSG00000141526	SLC16A3	Transport; extracellular
		ENSG00000120437	ACAT2	Fatty acid oxidation
		ENSG00000120437	ACAT2	Tryptophan metabolism
		ENSG00000120437	ACAT2	Cholesterol metabolism
		ENSG00000075239	ACAT1	Fatty acid oxidation
		ENSG00000075239	ACAT1	Tryptophan metabolism
		ENSG00000075239	ACAT1	Valine; leucine; and isoleucine metabolism
		ENSG00000131373	HACL1	Fatty acid oxidation
		ENSG00000158525	CPA5	Miscellaneous
		ENSG00000145545	SRD5A1	Steroid metabolism
		ENSG00000065833	ME1	Pyruvate metabolism
		ENSG00000151376	ME3	Pyruvate metabolism
		ENSG00000082212	ME2	Pyruvate metabolism
		ENSG00000122912	SLC25A16	Transport; mitochondrial
		ENSG00000102743	SLC25A15	Transport; mitochondrial
		ENSG00000100372	SLC25A17	Purine catabolism
		ENSG00000125454	SLC25A19	Transport; mitochondrial
		ENSG00000125454	SLC25A19	Transport; extracellular
		ENSG00000183048	SLC25A10	Transport; mitochondrial
		ENSG00000115840	SLC25A12	Transport; mitochondrial
		ENSG00000108528	SLC25A11	Transport; mitochondrial
		ENSG00000102078	SLC25A14	Transport; mitochondrial
		ENSG00000004864	SLC25A13	Transport; mitochondrial
		ENSG00000153291	SLC25A27	Transport; mitochondrial
		ENSG00000144741	SLC25A26	Transport; mitochondrial
		ENSG00000178537	SLC25A20	Fatty acid oxidation
		ENSG00000178537	SLC25A20	Transport; mitochondrial
		ENSG00000178537	SLC25A20	Transport; endoplasmic reticular
		ENSG00000178537	SLC25A20	Transport; peroxisomal
		ENSG00000177542	SLC25A22	Transport; mitochondrial
		ENSG00000151611	MMAA	Transport; mitochondrial
		ENSG00000151611	MMAA	Vitamin B12 metabolism
		ENSG00000102967	DHODH	Pyrimidine synthesis
		ENSG00000185624	P4HB	Arginine and Proline Metabolism
		ENSG00000116906	GNPAT	Triacylglycerol synthesis
		ENSG00000133027	PEMT	Glycerophospholipid metabolism
		ENSG00000152455	SUV39H2	Lysine metabolism
		ENSG00000101945	SUV39H1	Lysine metabolism
		ENSG00000124299	PEPD	Transport; extracellular
		ENSG00000117054	ACADM	Fatty acid oxidation
		ENSG00000117054	ACADM	Butanoate metabolism
		ENSG00000117054	ACADM	Propanoate metabolism
		ENSG00000117054	ACADM	Valine; leucine; and isoleucine metabolism
		ENSG00000117054	ACADM	Unassigned
		ENSG00000122971	ACADS	Fatty acid oxidation
		ENSG00000122971	ACADS	Butanoate metabolism
		ENSG00000122971	ACADS	Propanoate metabolism
		ENSG00000122971	ACADS	Valine; leucine; and isoleucine metabolism
		ENSG00000151498	ACAD8	Butanoate metabolism
		ENSG00000151498	ACAD8	Propanoate metabolism
		ENSG00000151498	ACAD8	Valine; leucine; and isoleucine metabolism
		ENSG00000177646	ACAD9	Butanoate metabolism
		ENSG00000177646	ACAD9	Bile acid synthesis
		ENSG00000177646	ACAD9	Propanoate metabolism
		ENSG00000104885	DOT1L	Lysine metabolism
		ENSG00000159423	ALDH4A1	Vitamin C metabolism
		ENSG00000159423	ALDH4A1	Histidine metabolism
		ENSG00000159423	ALDH4A1	Glyoxylate and dicarboxylate metabolism
		ENSG00000159423	ALDH4A1	Glutamate metabolism
		ENSG00000159423	ALDH4A1	Tryptophan metabolism
		ENSG00000159423	ALDH4A1	Limonene and pinene degradation
		ENSG00000159423	ALDH4A1	beta-Alanine metabolism
		ENSG00000159423	ALDH4A1	Arginine and Proline Metabolism
		ENSG00000159423	ALDH4A1	Urea cycle
		ENSG00000159423	ALDH4A1	Pyruvate metabolism
		ENSG00000167280	ENGASE	N-glycan degradation
		ENSG00000167315	ACAA2	Fatty acid oxidation
		ENSG00000167315	ACAA2	Bile acid synthesis
		ENSG00000167315	ACAA2	Valine; leucine; and isoleucine metabolism
		ENSG00000167315	ACAA2	Unassigned
		ENSG00000167315	ACAA2	Eicosanoid metabolism
		ENSG00000178802	MPI	Fructose and mannose metabolism
		ENSG00000080819	CPOX	Heme synthesis
		ENSG00000036530	CYP46A1	Bile acid synthesis
		ENSG00000005381	MPO	Miscellaneous
		ENSG00000005381	MPO	Purine catabolism
		ENSG00000005381	MPO	Tyrosine metabolism
		ENSG00000060971	ACAA1	Fatty acid oxidation
		ENSG00000060971	ACAA1	Bile acid synthesis
		ENSG00000060971	ACAA1	Unassigned
		ENSG00000060971	ACAA1	Eicosanoid metabolism
		ENSG00000159899	NPR2	Nucleotide interconversion
		ENSG00000076555	ACACB	Fatty acid oxidation
		ENSG00000116984	MTR	Methionine and cysteine metabolism
		ENSG00000157184	CPT2	Fatty acid oxidation
		ENSG00000169021	UQCRFS1	Oxidative phosphorylation
		ENSG00000248098	BCKDHA	Propanoate metabolism
		ENSG00000248098	BCKDHA	Miscellaneous
		ENSG00000248098	BCKDHA	Valine; leucine; and isoleucine metabolism
		ENSG00000248098	BCKDHA	Unassigned
		ENSG00000125430	HS3ST3B1	Chondroitin synthesis
		ENSG00000083123	BCKDHB	Propanoate metabolism
		ENSG00000083123	BCKDHB	Miscellaneous
		ENSG00000083123	BCKDHB	Valine; leucine; and isoleucine metabolism
		ENSG00000083123	BCKDHB	Unassigned
		ENSG00000146085	MUT	Valine; leucine; and isoleucine metabolism
		ENSG00000090013	BLVRB	Heme degradation
		ENSG00000167508	MVD	Squalene and cholesterol synthesis
		ENSG00000167508	MVD	Cholesterol metabolism
		ENSG00000106605	BLVRA	Heme degradation
		ENSG00000110921	MVK	Squalene and cholesterol synthesis
		ENSG00000110921	MVK	Cholesterol metabolism
		ENSG00000113161	HMGCR	Squalene and cholesterol synthesis
		ENSG00000113161	HMGCR	Cholesterol metabolism
		ENSG00000117305	HMGCL	Cholesterol metabolism
		ENSG00000102030	NAA10	Eicosanoid metabolism
		ENSG00000058668	ATP2B4	Transport; extracellular
		ENSG00000070961	ATP2B1	Transport; extracellular
		ENSG00000142168	SOD1	ROS detoxification
		ENSG00000170266	GLB1	Keratan sulfate degradation
		ENSG00000170266	GLB1	N-glycan degradation
		ENSG00000170266	GLB1	Chondroitin sulfate degradation
		ENSG00000170266	GLB1	Sphingolipid metabolism
		ENSG00000170266	GLB1	Unassigned
		ENSG00000170266	GLB1	Galactose metabolism
		ENSG00000178445	GLDC	Glycine; serine; alanine and threonine metabolism
		ENSG00000138193	PLCE1	Inositol phosphate metabolism
		ENSG00000150867	PIP4K2A	Phosphatidylinositol phosphate metabolism
		ENSG00000150867	PIP4K2A	Glycerophospholipid metabolism
		ENSG00000166908	PIP4K2C	Phosphatidylinositol phosphate metabolism
		ENSG00000166908	PIP4K2C	Glycerophospholipid metabolism
		ENSG00000138604	GLCE	Chondroitin synthesis
		ENSG00000088002	SULT2B1	Steroid metabolism
		ENSG00000165672	PRDX3	Glutathione metabolism
		ENSG00000167815	PRDX2	Glutathione metabolism
		ENSG00000117450	PRDX1	Glutathione metabolism
		ENSG00000197943	PLCG2	Inositol phosphate metabolism
		ENSG00000124181	PLCG1	Inositol phosphate metabolism
		ENSG00000117592	PRDX6	Miscellaneous
		ENSG00000117592	PRDX6	Purine catabolism
		ENSG00000117592	PRDX6	Tyrosine metabolism
		ENSG00000131389	SLC6A6	Taurine and hypotaurine metabolism
		ENSG00000131389	SLC6A6	Transport; peroxisomal
		ENSG00000131389	SLC6A6	Transport; extracellular
		ENSG00000130821	SLC6A8	Transport; extracellular
		ENSG00000196517	SLC6A9	Transport; extracellular
		ENSG00000149527	PLCH2	Inositol phosphate metabolism
		ENSG00000178921	PFAS	Purine synthesis
		ENSG00000142319	SLC6A3	Transport; extracellular
		ENSG00000133731	IMPA1	Inositol phosphate metabolism
		ENSG00000141401	IMPA2	Inositol phosphate metabolism
		ENSG00000149782	PLCB3	Inositol phosphate metabolism
		ENSG00000182621	PLCB1	Inositol phosphate metabolism
		ENSG00000137841	PLCB2	Inositol phosphate metabolism
		ENSG00000104763	ASAH1	Sphingolipid metabolism
		ENSG00000187210	GCNT1	O-glycan synthesis
		ENSG00000111846	GCNT2	Blood group synthesis
		ENSG00000176928	GCNT4	O-glycan synthesis
		ENSG00000161714	PLCD3	Inositol phosphate metabolism
		ENSG00000187091	PLCD1	Inositol phosphate metabolism
		ENSG00000197506	SLC28A3	Transport; extracellular
		ENSG00000163406	SLC15A2	Transport; extracellular
		ENSG00000124767	GLO1	Pyruvate metabolism
		ENSG00000171954	CYP4F22	Vitamin E metabolism
		ENSG00000171954	CYP4F22	Arachidonic acid metabolism
		ENSG00000171954	CYP4F22	Eicosanoid metabolism
		ENSG00000139370	SLC15A4	Transport; lysosomal
		ENSG00000071967	CYBRD1	Heme synthesis
		ENSG00000116133	DHCR24	Squalene and cholesterol synthesis
		ENSG00000116133	DHCR24	Cholesterol metabolism
		ENSG00000140263	SORD	Fructose and mannose metabolism
		ENSG00000131069	ACSS2	Propanoate metabolism
		ENSG00000131069	ACSS2	Glycolysis/gluconeogenesis
		ENSG00000131069	ACSS2	Unassigned
		ENSG00000135423	GLS2	Glutamate metabolism
		ENSG00000173221	GLRX	Vitamin C metabolism
		ENSG00000154930	ACSS1	Propanoate metabolism
		ENSG00000154930	ACSS1	Glycolysis/gluconeogenesis
		ENSG00000154930	ACSS1	Unassigned
		ENSG00000115896	PLCL1	Inositol phosphate metabolism
		ENSG00000141959	PFKL	Fructose and mannose metabolism
		ENSG00000141959	PFKL	Glycolysis/gluconeogenesis
		ENSG00000141959	PFKL	Unassigned
		ENSG00000152556	PFKM	Glycolysis/gluconeogenesis
		ENSG00000067057	PFKP	Glycolysis/gluconeogenesis
		ENSG00000166743	ACSM1	Fatty acid oxidation
		ENSG00000135821	GLUL	Glutamate metabolism
		ENSG00000151726	ACSL1	Fatty acid oxidation
		ENSG00000151726	ACSL1	Eicosanoid metabolism
		ENSG00000164398	ACSL6	Fatty acid oxidation
		ENSG00000164398	ACSL6	Eicosanoid metabolism
		ENSG00000197142	ACSL5	Fatty acid oxidation
		ENSG00000197142	ACSL5	Eicosanoid metabolism
		ENSG00000068366	ACSL4	Fatty acid oxidation
		ENSG00000068366	ACSL4	Eicosanoid metabolism
		ENSG00000123983	ACSL3	Fatty acid oxidation
		ENSG00000123983	ACSL3	Eicosanoid metabolism
		ENSG00000123213	NLN	Miscellaneous
		ENSG00000112992	NNT	NAD metabolism
		ENSG00000116337	AMPD2	Nucleotide interconversion
		ENSG00000133805	AMPD3	Nucleotide interconversion
		ENSG00000179477	ALOX12B	Eicosanoid metabolism
		ENSG00000074410	CA12	Miscellaneous
		ENSG00000074410	CA12	Unassigned
		ENSG00000185015	CA13	Miscellaneous
		ENSG00000185015	CA13	Unassigned
		ENSG00000122126	OCRL	Inositol phosphate metabolism
		ENSG00000072210	ALDH3A2	Fatty acid oxidation
		ENSG00000072210	ALDH3A2	Bile acid synthesis
		ENSG00000072210	ALDH3A2	Glyoxylate and dicarboxylate metabolism
		ENSG00000072210	ALDH3A2	Tryptophan metabolism
		ENSG00000072210	ALDH3A2	Glutamate metabolism
		ENSG00000072210	ALDH3A2	beta-Alanine metabolism
		ENSG00000072210	ALDH3A2	Glycolysis/gluconeogenesis
		ENSG00000072210	ALDH3A2	Pyruvate metabolism
		ENSG00000072210	ALDH3A2	Histidine metabolism
		ENSG00000072210	ALDH3A2	Vitamin C metabolism
		ENSG00000072210	ALDH3A2	Limonene and pinene degradation
		ENSG00000072210	ALDH3A2	Valine; leucine; and isoleucine metabolism
		ENSG00000072210	ALDH3A2	Unassigned
		ENSG00000072210	ALDH3A2	Arginine and Proline Metabolism
		ENSG00000072210	ALDH3A2	Eicosanoid metabolism
		ENSG00000129187	DCTD	Pyrimidine catabolism
		ENSG00000169239	CA5B	Miscellaneous
		ENSG00000115919	KYNU	Tryptophan metabolism
		ENSG00000169738	DCXR	Pentose phosphate pathway
		ENSG00000213316	LTC4S	Eicosanoid metabolism
		ENSG00000112699	GMDS	Fructose and mannose metabolism
		ENSG00000103502	CDIPT	Glycerophospholipid metabolism
		ENSG00000103150	MLYCD	Fatty acid oxidation
		ENSG00000103150	MLYCD	Valine; leucine; and isoleucine metabolism
		ENSG00000104522	TSTA3	Fructose and mannose metabolism
		ENSG00000104522	TSTA3	Aminosugar metabolism
		ENSG00000184381	PLA2G6	Glycerophospholipid metabolism
		ENSG00000196502	SULT1A1	Steroid metabolism
		ENSG00000196502	SULT1A1	Cytochrome metabolism
		ENSG00000196502	SULT1A1	Tyrosine metabolism
		ENSG00000183077	AFMID	Tryptophan metabolism
		ENSG00000261052	SULT1A3	Steroid metabolism
		ENSG00000261052	SULT1A3	Methionine and cysteine metabolism
		ENSG00000261052	SULT1A3	Cytochrome metabolism
		ENSG00000261052	SULT1A3	Glycosphingolipid metabolism
		ENSG00000261052	SULT1A3	Tyrosine metabolism
		ENSG00000197165	SULT1A2	Cytochrome metabolism
		ENSG00000197165	SULT1A2	Tyrosine metabolism
		ENSG00000065154	OAT	Urea cycle
		ENSG00000115758	ODC1	Urea cycle
		ENSG00000176463	SLCO3A1	Transport; extracellular
		ENSG00000143845	ETNK2	Glycerophospholipid metabolism
		ENSG00000139163	ETNK1	Glycerophospholipid metabolism
		ENSG00000095321	CRAT	Fatty acid oxidation
		ENSG00000095321	CRAT	Transport; peroxisomal
		ENSG00000112874	NUDT12	NAD metabolism
		ENSG00000163655	GMPS	Bile acid synthesis
		ENSG00000163655	GMPS	Nucleotide interconversion
		ENSG00000137198	GMPR	Purine catabolism
		ENSG00000137198	GMPR	Nucleotide interconversion
		ENSG00000102144	PGK1	Glycolysis/gluconeogenesis
		ENSG00000008130	NADK	NAD metabolism
		ENSG00000059377	TBXAS1	Eicosanoid metabolism
		ENSG00000148218	ALAD	Heme synthesis
		ENSG00000013375	PGM3	Aminosugar metabolism
		ENSG00000169299	PGM2	Fructose and mannose metabolism
		ENSG00000169299	PGM2	Glycolysis/gluconeogenesis
		ENSG00000169299	PGM2	Pentose phosphate pathway
		ENSG00000130313	PGLS	Pentose phosphate pathway
		ENSG00000079739	PGM1	Glycolysis/gluconeogenesis
		ENSG00000079739	PGM1	Pentose phosphate pathway
		ENSG00000048392	RRM2B	Pyrimidine synthesis
		ENSG00000048392	RRM2B	Nucleotide interconversion
		ENSG00000048392	RRM2B	Unassigned
		ENSG00000198951	NAGA	Keratan sulfate degradation
		ENSG00000198951	NAGA	Sphingolipid metabolism
		ENSG00000124357	NAGK	Aminosugar metabolism
		ENSG00000136143	SUCLA2	C5-branched dibasic acid metabolism
		ENSG00000136143	SUCLA2	Citric acid cycle
		ENSG00000161653	NAGS	Methionine and cysteine metabolism
		ENSG00000161653	NAGS	Urea cycle
		ENSG00000161653	NAGS	Alanine and aspartate metabolism
		ENSG00000159063	ALG8	N-glycan synthesis
		ENSG00000088035	ALG6	N-glycan synthesis
		ENSG00000120697	ALG5	N-glycan synthesis
		ENSG00000119523	ALG2	N-glycan synthesis
		ENSG00000214160	ALG3	N-glycan synthesis
		ENSG00000177156	TALDO1	Pentose phosphate pathway
		ENSG00000115275	MOGS	N-glycan synthesis
		ENSG00000033011	ALG1	N-glycan synthesis
		ENSG00000087157	PGS1	Glycerophospholipid metabolism
		ENSG00000182197	EXT1	Chondroitin synthesis
		ENSG00000151348	EXT2	Chondroitin synthesis
		ENSG00000121310	ECHDC2	Butanoate metabolism
		ENSG00000005469	CROT	Fatty acid oxidation
		ENSG00000005469	CROT	Transport; peroxisomal
		ENSG00000259431	THTPA	Thiamine metabolism
		ENSG00000170191	NANP	Aminosugar metabolism
		ENSG00000095380	NANS	Aminosugar metabolism
		ENSG00000133835	HSD17B4	Fatty acid oxidation
		ENSG00000133835	HSD17B4	Bile acid synthesis
		ENSG00000133835	HSD17B4	Tryptophan metabolism
		ENSG00000133835	HSD17B4	Tetrahydrobiopterin metabolism
		ENSG00000133835	HSD17B4	Cholesterol metabolism
		ENSG00000133835	HSD17B4	Eicosanoid metabolism
		ENSG00000132196	HSD17B7	Steroid metabolism
		ENSG00000132196	HSD17B7	Unassigned
		ENSG00000204228	HSD17B8	Steroid metabolism
		ENSG00000108786	HSD17B1	Steroid metabolism
		ENSG00000086696	HSD17B2	Steroid metabolism
		ENSG00000111775	COX6A1	Oxidative phosphorylation
		ENSG00000134013	LOXL2	Fatty acid synthesis
		ENSG00000053371	AKR7A2	Fructose and mannose metabolism
		ENSG00000053371	AKR7A2	Pentose phosphate pathway
		ENSG00000053371	AKR7A2	Pyruvate metabolism
		ENSG00000126267	COX6B1	Oxidative phosphorylation
		ENSG00000151116	UEVLD	Methionine and cysteine metabolism
		ENSG00000151116	UEVLD	Propanoate metabolism
		ENSG00000151116	UEVLD	Glyoxylate and dicarboxylate metabolism
		ENSG00000151116	UEVLD	Glycolysis/gluconeogenesis
		ENSG00000143753	DEGS1	Sphingolipid metabolism
		ENSG00000168350	DEGS2	Sphingolipid metabolism
		ENSG00000156958	GALK2	Galactose metabolism
		ENSG00000108479	GALK1	Galactose metabolism
		ENSG00000141012	GALNS	Keratan sulfate degradation
		ENSG00000141012	GALNS	N-glycan degradation
		ENSG00000141012	GALNS	Chondroitin sulfate degradation
		ENSG00000141012	GALNS	Sphingolipid metabolism
		ENSG00000141012	GALNS	Galactose metabolism
		ENSG00000015532	XYLT2	Chondroitin synthesis
		ENSG00000103489	XYLT1	Chondroitin synthesis
		ENSG00000158006	PAFAH2	Glycerophospholipid metabolism
		ENSG00000104549	SQLE	Cholesterol metabolism
		ENSG00000125877	ITPA	Purine catabolism
		ENSG00000125877	ITPA	Pyrimidine catabolism
		ENSG00000125877	ITPA	Nucleotide interconversion
		ENSG00000100994	PYGB	Starch and sucrose metabolism
		ENSG00000068976	PYGM	Starch and sucrose metabolism
		ENSG00000139631	CSAD	Taurine and hypotaurine metabolism
		ENSG00000121270	ABCC11	Transport; extracellular
		ENSG00000102174	PHEX	Nucleotide interconversion
		ENSG00000138029	HADHB	Fatty acid oxidation
		ENSG00000138029	HADHB	Bile acid synthesis
		ENSG00000138029	HADHB	Tryptophan metabolism
		ENSG00000138029	HADHB	beta-Alanine metabolism
		ENSG00000138029	HADHB	Limonene and pinene degradation
		ENSG00000138029	HADHB	Valine; leucine; and isoleucine metabolism
		ENSG00000138029	HADHB	Unassigned
		ENSG00000138029	HADHB	Eicosanoid metabolism
		ENSG00000084754	HADHA	Fatty acid oxidation
		ENSG00000084754	HADHA	Tryptophan metabolism
		ENSG00000084754	HADHA	beta-Alanine metabolism
		ENSG00000084754	HADHA	Limonene and pinene degradation
		ENSG00000084754	HADHA	Valine; leucine; and isoleucine metabolism
		ENSG00000084754	HADHA	Unassigned
		ENSG00000084754	HADHA	Tetrahydrobiopterin metabolism
		ENSG00000084754	HADHA	Eicosanoid metabolism
		ENSG00000012779	ALOX5	Arachidonic acid metabolism
		ENSG00000012779	ALOX5	Eicosanoid metabolism
		ENSG00000168237	GLYCTK	Unassigned
		ENSG00000157326	DHRS4	Arachidonic acid metabolism
		ENSG00000157326	DHRS4	Eicosanoid metabolism
		ENSG00000124713	GNMT	Glycine; serine; alanine and threonine metabolism
		ENSG00000149809	TM7SF2	Cholesterol metabolism
		ENSG00000137491	SLCO2B1	Transport; extracellular
		ENSG00000142657	PGD	Pentose phosphate pathway
		ENSG00000185875	THNSL1	Glycine; serine; alanine and threonine metabolism
		ENSG00000184207	PGP	Glyoxylate and dicarboxylate metabolism
		ENSG00000123505	AMD1	Arginine and Proline Metabolism
		ENSG00000110719	TCIRG1	Transport; lysosomal
		ENSG00000101365	IDH3B	Citric acid cycle
		ENSG00000101365	IDH3B	Unassigned
		ENSG00000166411	IDH3A	Citric acid cycle
		ENSG00000166411	IDH3A	Unassigned
		ENSG00000112972	HMGCS1	Cholesterol metabolism
		ENSG00000172331	BPGM	Glycolysis/gluconeogenesis
		ENSG00000106258	CYP3A5	Cytochrome metabolism
		ENSG00000106258	CYP3A5	Androgen and estrogen synthesis and metabolism
		ENSG00000106258	CYP3A5	Arachidonic acid metabolism
		ENSG00000106258	CYP3A5	Eicosanoid metabolism
		ENSG00000106258	CYP3A5	Xenobiotics metabolism
		ENSG00000067829	IDH3G	Citric acid cycle
		ENSG00000067829	IDH3G	Unassigned
		ENSG00000001630	CYP51A1	Cholesterol metabolism
		ENSG00000167130	DOLPP1	N-glycan synthesis
		ENSG00000198805	PNP	Purine catabolism
		ENSG00000198805	PNP	Nucleotide interconversion
		ENSG00000198805	PNP	NAD metabolism
		ENSG00000160688	FLAD1	Vitamin B2 metabolism
		ENSG00000172340	SUCLG2	C5-branched dibasic acid metabolism
		ENSG00000172340	SUCLG2	Citric acid cycle
		ENSG00000163541	SUCLG1	C5-branched dibasic acid metabolism
		ENSG00000163541	SUCLG1	Citric acid cycle
		ENSG00000148154	UGCG	Sphingolipid metabolism
		ENSG00000023697	DERA	Pentose phosphate pathway
		ENSG00000167600	CYP2S1	Androgen and estrogen synthesis and metabolism
		ENSG00000167600	CYP2S1	Arachidonic acid metabolism
		ENSG00000167600	CYP2S1	Eicosanoid metabolism
		ENSG00000167600	CYP2S1	Xenobiotics metabolism
		ENSG00000159228	CBR1	Arachidonic acid metabolism
		ENSG00000159228	CBR1	Eicosanoid metabolism
		ENSG00000109814	UGDH	Starch and sucrose metabolism
		ENSG00000162882	HAAO	Tryptophan metabolism
		ENSG00000150787	PTS	Tetrahydrobiopterin metabolism
		ENSG00000125458	NT5C	Purine catabolism
		ENSG00000125458	NT5C	Pyrimidine catabolism
		ENSG00000125458	NT5C	NAD metabolism
		ENSG00000125458	NT5C	Nucleotide interconversion
		ENSG00000135318	NT5E	Purine catabolism
		ENSG00000135318	NT5E	Pyrimidine catabolism
		ENSG00000135318	NT5E	NAD metabolism
		ENSG00000135318	NT5E	Nucleotide interconversion
		ENSG00000205309	NT5M	Purine catabolism
		ENSG00000205309	NT5M	Nucleotide interconversion
		ENSG00000159231	CBR3	Arachidonic acid metabolism
		ENSG00000159231	CBR3	Eicosanoid metabolism
		ENSG00000148334	PTGES2	Eicosanoid metabolism
		ENSG00000110958	PTGES3	Eicosanoid metabolism
		ENSG00000113163	COL4A3BP	Transport; golgi apparatus
		ENSG00000113163	COL4A3BP	Transport; endoplasmic reticular
		ENSG00000138796	HADH	Fatty acid oxidation
		ENSG00000138796	HADH	Tryptophan metabolism
		ENSG00000138796	HADH	Valine; leucine; and isoleucine metabolism
		ENSG00000138796	HADH	Tetrahydrobiopterin metabolism
		ENSG00000138796	HADH	Eicosanoid metabolism
		ENSG00000107537	PHYH	Fatty acid oxidation
		ENSG00000067064	IDI1	Squalene and cholesterol synthesis
		ENSG00000067064	IDI1	Cholesterol metabolism
		ENSG00000128309	MPST	Methionine and cysteine metabolism
		ENSG00000128309	MPST	Cysteine Metabolism
		ENSG00000134716	CYP2J2	Androgen and estrogen synthesis and metabolism
		ENSG00000134716	CYP2J2	Arachidonic acid metabolism
		ENSG00000134716	CYP2J2	Eicosanoid metabolism
		ENSG00000134716	CYP2J2	Xenobiotics metabolism
		ENSG00000138413	IDH1	Fatty acid oxidation
		ENSG00000138413	IDH1	Citric acid cycle
		ENSG00000138413	IDH1	Unassigned
		ENSG00000182054	IDH2	Fatty acid oxidation
		ENSG00000182054	IDH2	Citric acid cycle
		ENSG00000182054	IDH2	Unassigned
		ENSG00000242110	AMACR	Fatty acid oxidation
		ENSG00000242110	AMACR	Bile acid synthesis
		ENSG00000153936	HS2ST1	Chondroitin synthesis
		ENSG00000063854	HAGH	Pyruvate metabolism
		ENSG00000169764	UGP2	Galactose metabolism
		ENSG00000115652	UXS1	Nucleotide sugar metabolism
		ENSG00000204371	EHMT2	Lysine metabolism
		ENSG00000181090	EHMT1	Lysine metabolism
		ENSG00000142046	TMEM91	Unassigned
		ENSG00000131203	IDO1	Tryptophan metabolism
		ENSG00000174607	UGT8	Glycosphingolipid metabolism
		ENSG00000165029	ABCA1	Transport; golgi apparatus
		ENSG00000165029	ABCA1	Transport; extracellular
		ENSG00000087111	PIGS	Phosphatidylinositol phosphate metabolism
		ENSG00000101464	PIGU	Phosphatidylinositol phosphate metabolism
		ENSG00000124155	PIGT	Phosphatidylinositol phosphate metabolism
		ENSG00000165282	PIGO	Phosphatidylinositol phosphate metabolism
		ENSG00000197563	PIGN	Phosphatidylinositol phosphate metabolism
		ENSG00000007541	PIGQ	Phosphatidylinositol phosphate metabolism
		ENSG00000185808	PIGP	Phosphatidylinositol phosphate metabolism
		ENSG00000119227	PIGZ	Phosphatidylinositol phosphate metabolism
		ENSG00000060642	PIGV	Phosphatidylinositol phosphate metabolism
		ENSG00000163964	PIGX	Phosphatidylinositol phosphate metabolism
		ENSG00000135845	PIGC	Phosphatidylinositol phosphate metabolism
		ENSG00000069943	PIGB	Phosphatidylinositol phosphate metabolism
		ENSG00000165195	PIGA	Phosphatidylinositol phosphate metabolism
		ENSG00000142892	PIGK	Phosphatidylinositol phosphate metabolism
		ENSG00000143315	PIGM	Phosphatidylinositol phosphate metabolism
		ENSG00000108474	PIGL	Phosphatidylinositol phosphate metabolism
		ENSG00000174227	PIGG	Phosphatidylinositol phosphate metabolism
		ENSG00000151665	PIGF	Phosphatidylinositol phosphate metabolism
		ENSG00000100564	PIGH	Phosphatidylinositol phosphate metabolism
		ENSG00000127415	IDUA	Heparan sulfate degradation
		ENSG00000127415	IDUA	Chondroitin sulfate degradation
		ENSG00000103044	HAS3	Hyaluronan metabolism
		ENSG00000134255	CEPT1	Glycerophospholipid metabolism
		ENSG00000141504	SAT2	Arginine and Proline Metabolism
		ENSG00000130066	SAT1	Arginine and Proline Metabolism
		ENSG00000179761	PIPOX	Glycine; serine; alanine and threonine metabolism
		ENSG00000179761	PIPOX	Lysine metabolism
		ENSG00000120053	GOT1	Methionine and cysteine metabolism
		ENSG00000120053	GOT1	Phenylalanine metabolism
		ENSG00000120053	GOT1	Arginine and Proline Metabolism
		ENSG00000120053	GOT1	Alanine and aspartate metabolism
		ENSG00000120053	GOT1	Tyrosine metabolism
		ENSG00000125166	GOT2	Methionine and cysteine metabolism
		ENSG00000125166	GOT2	Phenylalanine metabolism
		ENSG00000125166	GOT2	Arginine and Proline Metabolism
		ENSG00000125166	GOT2	Alanine and aspartate metabolism
		ENSG00000125166	GOT2	Tyrosine metabolism
		ENSG00000125166	GOT2	Transport; extracellular
		ENSG00000151366	NDUFC2	Oxidative phosphorylation
		ENSG00000109390	NDUFC1	Oxidative phosphorylation
		ENSG00000147684	NDUFB9	Oxidative phosphorylation
		ENSG00000166136	NDUFB8	Oxidative phosphorylation
		ENSG00000099795	NDUFB7	Oxidative phosphorylation
		ENSG00000165264	NDUFB6	Oxidative phosphorylation
		ENSG00000136521	NDUFB5	Oxidative phosphorylation
		ENSG00000065518	NDUFB4	Oxidative phosphorylation
		ENSG00000119013	NDUFB3	Oxidative phosphorylation
		ENSG00000090266	NDUFB2	Oxidative phosphorylation
		ENSG00000183648	NDUFB1	Oxidative phosphorylation
		ENSG00000139180	NDUFA9	Oxidative phosphorylation
		ENSG00000119421	NDUFA8	Oxidative phosphorylation
		ENSG00000267855	NDUFA7	Oxidative phosphorylation
		ENSG00000184983	NDUFA6	Oxidative phosphorylation
		ENSG00000128609	NDUFA5	Oxidative phosphorylation
		ENSG00000189043	NDUFA4	Oxidative phosphorylation
		ENSG00000170906	NDUFA3	Oxidative phosphorylation
		ENSG00000131495	NDUFA2	Oxidative phosphorylation
		ENSG00000125356	NDUFA1	Oxidative phosphorylation
		ENSG00000073849	ST6GAL1	N-glycan synthesis
		ENSG00000241878	PISD	Glycerophospholipid metabolism
		ENSG00000064601	CTSA	Keratan sulfate degradation
		ENSG00000064601	CTSA	N-glycan degradation
		ENSG00000064601	CTSA	Chondroitin sulfate degradation
		ENSG00000064601	CTSA	Sphingolipid metabolism
		ENSG00000064601	CTSA	Galactose metabolism
		ENSG00000064601	CTSA	Fatty acid synthesis
		ENSG00000111728	ST8SIA1	Sphingolipid metabolism
		ENSG00000147576	ADHFE1	Miscellaneous
		ENSG00000147576	ADHFE1	Tryptophan metabolism
		ENSG00000147576	ADHFE1	Glycolysis/gluconeogenesis
		ENSG00000147576	ADHFE1	Pyruvate metabolism
		ENSG00000147576	ADHFE1	Eicosanoid metabolism
		ENSG00000147576	ADHFE1	Tyrosine metabolism
		ENSG00000128050	PAICS	Purine synthesis
		ENSG00000090054	SPTLC1	Sphingolipid metabolism
		ENSG00000100596	SPTLC2	Sphingolipid metabolism
		ENSG00000004468	CD38	NAD metabolism
		ENSG00000004468	CD38	Transport; extracellular
		ENSG00000167703	SLC43A2	Transport; extracellular
		ENSG00000149150	SLC43A1	Transport; extracellular
		ENSG00000149313	AASDHPPT	CoA synthesis
		ENSG00000119927	GPAM	Triacylglycerol synthesis
		ENSG00000172269	DPAGT1	N-glycan synthesis
		ENSG00000073060	SCARB1	Transport; extracellular
		ENSG00000170385	SLC30A1	Transport; extracellular
		ENSG00000115159	GPD2	Oxidative phosphorylation
		ENSG00000115159	GPD2	Glycolysis/gluconeogenesis
		ENSG00000167588	GPD1	Glycolysis/gluconeogenesis
		ENSG00000167588	GPD1	Glycerophospholipid metabolism
		ENSG00000106688	SLC1A1	Transport; extracellular
		ENSG00000115902	SLC1A4	Transport; extracellular
		ENSG00000105281	SLC1A5	Transport; extracellular
		ENSG00000160194	NDUFV3	Oxidative phosphorylation
		ENSG00000178127	NDUFV2	Oxidative phosphorylation
		ENSG00000167792	NDUFV1	Oxidative phosphorylation
		ENSG00000128274	A4GALT	Sphingolipid metabolism
		ENSG00000110717	NDUFS8	Oxidative phosphorylation
		ENSG00000115286	NDUFS7	Oxidative phosphorylation
		ENSG00000145494	NDUFS6	Oxidative phosphorylation
		ENSG00000168653	NDUFS5	Oxidative phosphorylation
		ENSG00000164258	NDUFS4	Oxidative phosphorylation
		ENSG00000213619	NDUFS3	Oxidative phosphorylation
		ENSG00000158864	NDUFS2	Oxidative phosphorylation
		ENSG00000023228	NDUFS1	Oxidative phosphorylation
		ENSG00000109586	GALNT7	O-glycan synthesis
		ENSG00000139629	GALNT6	O-glycan synthesis
		ENSG00000257594	GALNT4	O-glycan synthesis
		ENSG00000115339	GALNT3	O-glycan synthesis
		ENSG00000143641	GALNT2	O-glycan synthesis
		ENSG00000141429	GALNT1	O-glycan synthesis
		ENSG00000107611	CUBN	Transport; extracellular
		ENSG00000165704	HPRT1	Purine catabolism
		ENSG00000165704	HPRT1	Nucleotide salvage pathway
		ENSG00000171310	CHST11	Chondroitin synthesis
		ENSG00000136213	CHST12	Chondroitin synthesis
		ENSG00000110536	PTPMT1	Glycerophospholipid metabolism
		ENSG00000169105	CHST14	Chondroitin synthesis
		ENSG00000173638	SLC19A1	Transport; extracellular
		ENSG00000117479	SLC19A2	Transport; extracellular
		ENSG00000159640	ACE	Miscellaneous
		ENSG00000105953	OGDH	Citric acid cycle
		ENSG00000105953	OGDH	Unassigned
		ENSG00000105953	OGDH	Lysine metabolism
		ENSG00000196839	ADA	Purine catabolism
		ENSG00000196839	ADA	Nucleotide interconversion
		ENSG00000142920	AZIN2	Arginine and Proline Metabolism
		ENSG00000156110	ADK	Nucleotide interconversion
		ENSG00000181915	ADO	Taurine and hypotaurine metabolism
		ENSG00000135002	RFK	Vitamin B2 metabolism
		ENSG00000038002	AGA	Keratan sulfate degradation
		ENSG00000038002	AGA	N-glycan degradation
		ENSG00000131471	AOC3	Glycine; serine; alanine and threonine metabolism
		ENSG00000131471	AOC3	Histidine metabolism
		ENSG00000131471	AOC3	Alkaloid synthesis
		ENSG00000131471	AOC3	beta-Alanine metabolism
		ENSG00000131471	AOC3	Arginine and Proline Metabolism
		ENSG00000131471	AOC3	Urea cycle
		ENSG00000131471	AOC3	Tyrosine metabolism
		ENSG00000162688	AGL	Starch and sucrose metabolism
		ENSG00000162688	AGL	Unassigned
		ENSG00000076258	FMO4	Selenoamino acid metabolism
		ENSG00000131781	FMO5	Selenoamino acid metabolism
		ENSG00000058866	DGKG	Glycerophospholipid metabolism
		ENSG00000153933	DGKE	Glycerophospholipid metabolism
		ENSG00000077044	DGKD	Glycerophospholipid metabolism
		ENSG00000065357	DGKA	Glycerophospholipid metabolism
		ENSG00000166123	GPT2	Glutamate metabolism
		ENSG00000166123	GPT2	Citric acid cycle
		ENSG00000149091	DGKZ	Glycerophospholipid metabolism
		ENSG00000145214	DGKQ	Glycerophospholipid metabolism
		ENSG00000157680	DGKI	Glycerophospholipid metabolism
		ENSG00000102780	DGKH	Glycerophospholipid metabolism
		ENSG00000106992	AK1	Nucleotide interconversion
		ENSG00000004455	AK2	Nucleotide interconversion
		ENSG00000147853	AK3	Nucleotide interconversion
		ENSG00000162433	AK4	Nucleotide interconversion
		ENSG00000154027	AK5	Nucleotide interconversion
		ENSG00000172893	DHCR7	Cholesterol metabolism
		ENSG00000166126	AMN	Transport; extracellular
		ENSG00000167468	GPX4	Arachidonic acid metabolism
		ENSG00000167468	GPX4	Glutathione metabolism
		ENSG00000211445	GPX3	Arachidonic acid metabolism
		ENSG00000211445	GPX3	Glutathione metabolism
		ENSG00000145020	AMT	Folate metabolism
		ENSG00000145020	AMT	Glycine; serine; alanine and threonine metabolism
		ENSG00000116157	GPX7	Arachidonic acid metabolism
		ENSG00000116157	GPX7	Glutathione metabolism
		ENSG00000149929	HIRIP3	Fatty acid synthesis
		ENSG00000106348	IMPDH1	Nucleotide interconversion
		ENSG00000178035	IMPDH2	Nucleotide interconversion
		ENSG00000071073	MGAT4A	N-glycan synthesis
		ENSG00000161013	MGAT4B	N-glycan synthesis
		ENSG00000129596	CDO1	Taurine and hypotaurine metabolism
		ENSG00000151093	OXSM	Phosphatidylinositol phosphate metabolism
		ENSG00000151093	OXSM	Fatty acid synthesis
		ENSG00000040933	INPP4A	Inositol phosphate metabolism
		ENSG00000133063	CHIT1	Aminosugar metabolism
		ENSG00000109452	INPP4B	Inositol phosphate metabolism
		ENSG00000163624	CDS1	Glycerophospholipid metabolism
		ENSG00000189221	MAOA	Tryptophan metabolism
		ENSG00000189221	MAOA	Phenylalanine metabolism
		ENSG00000189221	MAOA	Arginine and Proline Metabolism
		ENSG00000189221	MAOA	Tyrosine metabolism
		ENSG00000204084	INPP5B	Inositol phosphate metabolism
		ENSG00000068383	INPP5A	Inositol phosphate metabolism
		ENSG00000168918	INPP5D	Inositol phosphate metabolism
		ENSG00000148384	INPP5E	Inositol phosphate metabolism
		ENSG00000126522	ASL	Alanine and aspartate metabolism
		ENSG00000101290	CDS2	Glycerophospholipid metabolism
		ENSG00000138621	PPCDC	CoA synthesis
		ENSG00000148090	AUH	Tryptophan metabolism
		ENSG00000148090	AUH	beta-Alanine metabolism
		ENSG00000148090	AUH	Limonene and pinene degradation
		ENSG00000148090	AUH	Valine; leucine; and isoleucine metabolism
		ENSG00000145284	SCD5	Unassigned
		ENSG00000119514	GALNT12	O-glycan synthesis
		ENSG00000178234	GALNT11	O-glycan synthesis
		ENSG00000164574	GALNT10	O-glycan synthesis
		ENSG00000173868	PHOSPHO1	Glycerophospholipid metabolism
		ENSG00000112695	COX7A2	Oxidative phosphorylation
		ENSG00000240891	PLCXD2	Inositol phosphate metabolism
		ENSG00000109667	SLC2A9	Transport; extracellular
		ENSG00000117411	B4GALT2	Keratan sulfate synthesis
		ENSG00000117411	B4GALT2	N-glycan synthesis
		ENSG00000117411	B4GALT2	Galactose metabolism
		ENSG00000158850	B4GALT3	Keratan sulfate synthesis
		ENSG00000158850	B4GALT3	N-glycan synthesis
		ENSG00000173208	ABCD2	Transport; peroxisomal
		ENSG00000086062	B4GALT1	Keratan sulfate synthesis
		ENSG00000086062	B4GALT1	N-glycan synthesis
		ENSG00000086062	B4GALT1	Galactose metabolism
		ENSG00000117528	ABCD3	Transport; peroxisomal
		ENSG00000117394	SLC2A1	Transport; golgi apparatus
		ENSG00000117394	SLC2A1	Transport; extracellular
		ENSG00000059804	SLC2A3	Transport; extracellular
		ENSG00000160326	SLC2A6	Transport; extracellular
		ENSG00000136856	SLC2A8	Transport; extracellular
		ENSG00000173540	GMPPB	Fructose and mannose metabolism
		ENSG00000144591	GMPPA	Fructose and mannose metabolism
		ENSG00000101986	ABCD1	Transport; peroxisomal
		ENSG00000125257	ABCC4	Transport; extracellular
		ENSG00000103222	ABCC1	Transport; endoplasmic reticular
		ENSG00000103222	ABCC1	Transport; extracellular
		ENSG00000023839	ABCC2	Transport; extracellular
		ENSG00000114770	ABCC5	Transport; extracellular
		ENSG00000156510	HKDC1	Fructose and mannose metabolism
		ENSG00000156510	HKDC1	Glycolysis/gluconeogenesis
		ENSG00000156510	HKDC1	Aminosugar metabolism
		ENSG00000118276	B4GALT6	Glycosphingolipid metabolism
		ENSG00000027847	B4GALT7	Chondroitin synthesis
		ENSG00000158470	B4GALT5	Keratan sulfate synthesis
		ENSG00000158470	B4GALT5	N-glycan synthesis
		ENSG00000100938	GMPR2	Purine catabolism
		ENSG00000100938	GMPR2	Nucleotide interconversion
		ENSG00000149541	B3GAT3	Chondroitin synthesis
		ENSG00000112309	B3GAT2	Chondroitin synthesis
		ENSG00000103253	HAGHL	Pyruvate metabolism
		ENSG00000109956	B3GAT1	Chondroitin synthesis
		ENSG00000099194	SCD	Unassigned
		ENSG00000099194	SCD	Fatty acid synthesis
		ENSG00000132330	SCLY	Selenoamino acid metabolism
		ENSG00000067225	PKM	Pyrimidine synthesis
		ENSG00000067225	PKM	Glycolysis/gluconeogenesis
		ENSG00000163933	RFT1	Transport; extracellular
		ENSG00000132517	SLC52A1	Transport; extracellular
		ENSG00000167969	ECI1	Fatty acid oxidation
		ENSG00000132963	POMP	Purine catabolism
		ENSG00000132963	POMP	Pyrimidine catabolism
		ENSG00000132963	POMP	NAD metabolism
		ENSG00000132963	POMP	Nucleotide interconversion
		ENSG00000122643	NT5C3A	Purine catabolism
		ENSG00000122643	NT5C3A	Pyrimidine catabolism
		ENSG00000122643	NT5C3A	NAD metabolism
		ENSG00000122643	NT5C3A	Nucleotide interconversion
		ENSG00000198721	ECI2	Fatty acid oxidation
		ENSG00000198721	ECI2	Eicosanoid metabolism
		ENSG00000109929	SC5D	Cholesterol metabolism
		ENSG00000055609	KMT2C	Lysine metabolism
		ENSG00000185803	SLC52A2	Transport; extracellular
		ENSG00000106733	NMRK1	NAD metabolism
		ENSG00000052802	MSMO1	Cholesterol metabolism
		ENSG00000171793	CTPS1	Pyrimidine synthesis
		ENSG00000171793	CTPS1	Nucleotide interconversion
		ENSG00000156515	HK1	Glycolysis
		ENSG00000159399	HK2	Glycolysis
		ENSG00000105220	GPI	Glycolysis
		ENSG00000141959	PFKL	Glycolysis
		ENSG00000152556	PFKM	Glycolysis
		ENSG00000067057	PFKP	Glycolysis
		ENSG00000149925	ALDOA	Glycolysis
		ENSG00000109107	ALDOC	Glycolysis
		ENSG00000111669	TPI1	Glycolysis
		ENSG00000111640	GAPDH	Glycolysis
		ENSG00000102144	PGK1	Glycolysis
		ENSG00000079739	PGM1	Glycolysis
		ENSG00000169299	PGM2	Glycolysis
		ENSG00000074800	ENO1	Glycolysis
		ENSG00000111674	ENO2	Glycolysis
		ENSG00000108515	ENO3	Glycolysis
		ENSG00000067225	PKM	Glycolysis
		ENSG00000134333	LDHA	Glycolysis
		ENSG00000111716	LDHB	Glycolysis

## Sheet: 4. cNMF Metabolic Programs
		cNMF Metabolic Programs - Top 200 Genes per Program
		P1: LDHB-GSTK1	P2: ATP1B3-FTH1	P3: CHST12-CD38	P4: GK-PKM	P5: NME	P6: Nucleotides-Folate
	1	LDHB	ATP1B3	CHST12	GK	NME2	TYMS
	2	GSTK1	FTH1	CD38	PKM	NME1	RRM2
	3	SLC25A6	LDHA	HCST	SAT1	GAPDH	TK1
	4	COX4I1	SLC7A5	ACP5	ENTPD1	TXN	DHFR
	5	COX7C	IDS	GALNT2	SOD1	PKM	DUT
	6	DGKA	SLC2A3	IDH2	TYMP	ENO1	GGH
	7	APRT	AMD1	CMPK2	CHST7	SRM	RRM1
	8	UCP2	PDE4B	GAPDH	HS3ST3B1	PPA1	DNMT1
	9	NDUFB9	SLC38A2	TYMP	ACP5	PRDX1	DTYMK
	10	SLC40A1	OAT	GALNT1	NDUFV2	NDUFAB1	HIRIP3
	11	UQCRB	PIK3R1	ENTPD1	GCNT1	POMP	PHGDH
	12	AK5	SLC3A2	SLC2A8	UCP2	APRT	ACOT7
	13	NME3	ODC1	FUT8	UGP2	PGAM1	IDH2
	14	COX6B1	PDE4D	GYG1	MAT2B	COX6A1	HADH
	15	INPP4B	PGK1	SLC27A2	GLRX	DCTPP1	ACYP1
	16	PGLS	SC5D	COX5A	SEC11C	UQCRH	SHMT1
	17	UQCR11	IDI1	DGKZ	GAPDH	NDUFA11	ACAT2
	18	GALT	ATP6V0C	PLPP1	CHST2	NDUFA7	SLC25A5
	19	EPHX2	NEU1	NDUFA11	NAMPT	IMPDH2	SLC29A1
	20	COX7A2L	UAP1	MPST	CYP7B1	COX7A2	MTHFD1
	21	ST6GAL1	SLC38A1	GLDC	SUOX	NDUFA13	TPI1
	22	ATP6V1G1	PFKFB3	NDUFB8	TPP1	PYCR1	SUV39H1
	23	MGAT4A	MAT2A	NDUFA7	SLC1A4	COX7B	FDPS
	24	COX6C	NANS	LAP3	PGAM1	NDUFB2	SUV39H2
	25	PIGC	SLC16A3	SLC27A3	INPP1	PAICS	SLC25A10
	26	NME2	ATP1A1	MAN1A1	ATP1B1	NDUFB9	EBP
	27	HADHA	DHCR7	NDUFC2	SGPP2	NDUFC2	GMPS
	28	DAD1	SLC1A5	NDUFA13	MGST2	COX5A	TALDO1
	29	DPYD	PNP	COX8A	ENO1	LDHA	HPRT1
	30	ADH5	ATP2B1	GUK1	SLC9A7	COX6C	GUSB
	31	CMPK1	ELOVL5	POMP	ATP1A4	NDUFS6	ASRGL1
	32	HMOX2	CTH	ST3GAL5	PDE7B	SLC25A5	ANAPC11
	33	PPCS	PDE3B	DGKH	SEC11A	NDUFB8	IMPA2
	34	NME4	B4GALT1	ADCY3	PRDX1	AHCY	PRDX3
	35	PYCR2	CYP51A1	ATP8A1	UXS1	UQCRQ	COX8A
	36	PRDX2	PDE4A	PLCXD2	DGKE	COX6B1	PFKL
	37	ESD	GFPT1	COMT	TFRC	NDUFS5	AKR7A2
	38	GMPR2	SLC16A1	ETNK1	SETD7	TPI1	PAICS
	39	MPI	PGAP1	ADCY7	EPHX2	SEC11C	GAPDH
	40	MAN2B1	NAMPT	GPD2	HMOX1	TKT	SLC1A4
	41	LTA4H	GCH1	DBI	ACOX3	HMBS	DERA
	42	ADSL	SLC25A3	SGMS1	RDH10	COX5B	PSAT1
	43	NDUFA12	GLUD1	NT5C	GGT1	NDUFB7	CTPS1
	44	MGST3	SAT1	PIK3CG	ACSL4	DBI	DCK
	45	SUCLG2	ARG2	PDE7A	MTHFD2	NAA10	XYLB
	46	CA5B	GCLM	PLCG2	SLCO4A1	LDHB	FH
	47	PFKL	SLC20A1	NDUFS8	GLB1	SLC25A6	CBR3
	48	NMRK1	GLUL	PRDX3	SHMT2	NDUFB3	ENO2
	49	SMPD1	GLS	SARDH	HPRT1	UQCR11	OXCT1
	50	ST6GALNAC1	GLA	TCIRG1	PMVK	SLC25A3	GLO1
	51	COX5B	GFPT2	PGAM1	ADK	MPO	ENO1
	52	LHPP	SLC6A6	CHKB	FUCA2	SMS	PMM1
	53	NDUFA4	AGPAT4	ATP2B4	HIBCH	GUK1	DHCR24
	54	ACSL6	SLC25A4	SQLE	PAPSS1	ALDOA	DPM2
	55	NDUFS2	CHKA	PIP4K2A	SLC43A2	NDUFA2	MBOAT2
	56	ATIC	HMGCS1	G6PD	A4GALT	NDUFA12	PRPS2
	57	PEPD	MTHFD2	PIK3CD	SGPP1	ADSL	SLC37A4
	58	HSD17B8	MGAT4A	VNN2	SLC28A3	NDUFB4	SLC20A1
	59	NDUFB7	SLCO4A1	INPPL1	PDE4A	NDUFA4	SHMT2
	60	UQCR10	DEGS1	TYMS	SMS	PRDX3	DNMT3B
	61	DECR1	NDUFS5	ANAPC11	CTSA	NDUFC1	GMPPB
	62	ACYP2	PAFAH1B1	RDH10	BCAT1	UQCR10	GSS
	63	PLCG1	PTGES3	CHST11	MCCC2	NDUFB6	PANK2
	64	SLC2A11	SYNJ2	TPI1	ACADVL	HSD17B10	PRPS1
	65	TRDMT1	ADSS	PIP5K1B	SLC12A6	COX8A	ACAD9
	66	DCK	B3GNT2	B3GNT2	P4HA2	COX4I1	DPYSL2
	67	NDUFB11	TXNRD1	ECI2	NUDT5	COX7C	SLC25A11
	68	NDUFB8	SLC25A19	ACADM	SLC1A1	CYC1	PIGX
	69	GNPDA1	ATP8A1	PIK3R3	ALDH3A2	UCK2	GGCT
	70	FDFT1	ABCC1	PRDX6	SGMS1	GGCT	ECI1
	71	DHRS4	SPHK1	NDUFB3	EHMT1	PEMT	UQCRC1
	72	INPP4A	SLC7A1	SLC2A6	CHDH	MTHFD1L	PTGES3
	73	NDUFB4	SLC12A2	SCD5	SLC16A1	MDH2	SDHA
	74	MDH2	GOT1	GCNT1	SLC3A2	COX7A2L	BLVRA
	75	NDUFV1	AMPD2	MTMR2	PLCL1	NDUFA1	GSTM1
	76	GPX7	CERK	SCP2	SARDH	TXN2	GAMT
	77	NDUFB5	MVD	ST3GAL4	MDH1	PRDX2	GALK1
	78	NUDT2	ELOVL4	ATP1A3	NAGA	GPX4	PGP
	79	DPM3	P4HA1	HMOX1	HADHB	NDUFB10	AKR1B1
	80	SPCS1	GALNT11	SLC35B2	PRDX3	BCAT1	GPAA1
	81	SUCLG1	SLC1A4	DGUOK	TPI1	GCSH	ITPKA
	82	TKT	FASN	NDUFB10	CHST11	NDUFA6	KHK
	83	PLCD1	ATP6V0D1	ACSL5	SLC27A2	ITPA	MTHFD2
	84	GAMT	DPM1	NDUFS6	PIGX	NDUFA8	NNT
	85	PPA2	CTPS1	AGPAT2	SLC29A1	PGLS	SMPD4
	86	PLA2G12A	GPAT3	NDUFA9	COX5A	NDUFB11	NDUFV1
	87	NDUFC1	SLC35D1	B3GAT3	SLC25A19	ATIC	ADH5
	88	ACAA1	ACSL3	SLC4A2	CHPF	AGMAT	PGD
	89	ASAH1	MAN2A1	BSG	DMGDH	UQCRFS1	MDH1
	90	ECHDC2	SLC2A1	BLVRA	ACP2	SHMT2	ACAA2
	91	NT5E	MIA3	GALK1	FAH	ACP1	KMT5A
	92	AKR7A2	AGPAT5	ACOT7	ATP6V0A1	PAFAH1B3	NAGK
	93	PGS1	UPP1	NDUFS7	AK3	SDHB	UCK2
	94	SDHC	ACHE	UAP1L1	ATP6V1E1	ALG3	CNP
	95	NDUFA3	PRPS1	CHSY1	NDUFC1	ODC1	CMAS
	96	ATP6V1E2	ST3GAL1	ACAA2	CH25H	PCBD1	SCD5
	97	ISYNA1	NEU4	PLOD1	ABCC1	NLN	SLC25A1
	98	HCST	PTS	INPP1	DGKI	GCAT	SLC19A1
	99	HAGH	GALNT3	SLC25A11	CPA5	MECR	PPCDC
	100	ALDH6A1	SLC5A6	MGAT1	GOT2	DGUOK	NAGA
	101	EHMT2	PRDX1	BPGM	ARSA	NDUFS3	GPAT2
	102	TALDO1	ATP1B1	SLC25A20	NAGK	AKR1A1	B4GALNT1
	103	NDUFB1	KMT2C	MTHFD1	PCK2	CRLS1	BDH1
	104	UROD	ITPKB	GALNT11	AGPAT5	UROS	ST3GAL4
	105	DNMT1	GALC	GLS	HSD11B1	CINP	GPT2
	106	TXN2	PIGA	PDE6D	CSGALNACT1	SDHD	UMPS
	107	HKDC1	ATP6V1A	ST6GALNAC6	PSPH	MTHFD2L	DLST
	108	NDUFA11	IP6K1	ABCD2	ALDH9A1	ANAPC11	ENO3
	109	NDUFS4	GPAT4	PTGIS	PTGES3	ATP6V0B	PPT1
	110	GGT7	B3GNT5	ACSL4	IP6K2	NDUFS8	PMVK
	111	SGSH	RBKS	ATP6V0A2	ACSL1	NDUFA9	HEXB
	112	PIGP	COL4A3BP	ATP6V1F	ATP6V1B2	PTPMT1	MUT
	113	PECR	IPMK	SLC7A5	ELOVL5	SORD	PIGU
	114	HSD17B4	GBE1	GMDS	ACP6	ATP6V1F	PCK2
	115	ATP6V0E1	MGAT5	SLC38A2	RENBP	SLC38A5	SEPHS1
	116	IDH3G	SLC19A2	APOE	HS3ST1	DGAT2	SUCLA2
	117	ECH1	PLCD3	C1GALT1	PDE9A	GALE	HSD17B4
	118	BCKDHA	SLC25A5	SPCS3	MAN1A2	GOT2	NUDT5
	119	GNPAT	SLC30A1	PCBD1	SQLE	SPCS1	P4HB
	120	TPK1	PDE7A	SEC11A	HSD17B7	ACY1	CRAT
	121	SCP2	BPGM	DGKQ	PDHB	SOD1	TCIRG1
	122	PIK3R2	PHYH	DPM2	TST	TALDO1	CYB5R3
	123	B3GALT4	SLC36A4	NT5C3A	OGDH	NDUFS7	PNP
	124	CTSA	PAFAH1B2	ATP10A	UGCG	NDUFV2	ACADM
	125	NAPRT	SMPD4	ELOVL6	TXN	NDUFB5	SLC25A17
	126	SULT1A1	OXCT1	UQCR10	PRDX2	IMPDH1	SLC1A5
	127	HMGCL	HMGCR	IVD	RBKS	ACAT1	PGAM1
	128	NDUFB3	CSGALNACT2	ETFB	CDIPT	PTGES2	ACOT4
	129	CYB5R1	ACSL1	ST6GALNAC3	ABAT	SLC28A3	FDFT1
	130	NDUFA1	PANK2	GGCT	PHEX	DAD1	ACAT1
	131	ALAD	PDE8A	SLC38A5	LAP3	SLC27A5	COQ6
	132	BCKDHB	SLC6A8	DCTD	GLUD1	UQCRC2	PAPSS1
	133	ACP1	PGD	SLC15A4	PGAP1	FASN	GBA
	134	GPX4	HK2	ADA	PFKFB3	MCAT	FADS2
	135	CAT	SLC19A1	B3GAT1	CAT	PFAS	SUCLG1
	136	AKR1B1	CA2	RRM2	PCBD1	PDHA1	ST3GAL3
	137	ETFB	PIK3CG	SLC35D2	B4GALT3	HSD11B1	SPCS3
	138	PLCB2	PLCXD2	CNP	UCP3	SUCLG1	PCBD2
	139	UROS	CKB	QPRT	ATP6V1D	GSTZ1	ALG6
	140	NDUFA10	HS6ST1	PDE4D	SGSH	PIK3R2	BCAT2
	141	DUT	B4GALT5	AGPAT1	DPYSL2	NDUFA3	PPOX
	142	IMPDH2	CHST7	SLC25A22	AUH	PGK1	SLC26A6
	143	COASY	MGAT2	ECHS1	NME3	CPA5	CDS2
	144	UQCRH	GYG1	TSTA3	CANT1	IDH3A	FADS1
	145	BDH1	IMPDH2	HAGHL	PFKL	PMVK	COMTD1
	146	UGP2	TFRC	HSD17B10	CNP	PNPO	HS2ST1
	147	ACSS2	ALG2	NDUFB7	SLC11A2	PNPLA4	PAFAH1B3
	148	CLYBL	SLC4A10	ST8SIA1	DGKH	SLC5A6	ACADVL
	149	SRM	SLC9A1	SLC20A1	ATP6V1A	ALDH1B1	ALG10
	150	PIGM	ATP1B2	PIGF	SLC52A2	FPGS	SUCLG2
	151	GCNT4	SLC20A2	SPTLC2	CBR3	QDPR	ADK
	152	NDUFS7	MANBA	SLC6A3	PFKP	AFMID	CHST14
	153	NDUFB10	PDXK	FDPS	PLOD3	PRDX6	PIGK
	154	SLC7A6	ABCA1	SLC25A12	MAN2B1	ETFB	MGST3
	155	SLCO3A1	KDSR	SPCS2	MTHFS	APOC1	SLC7A1
	156	IDH3B	EBP	FPGS	RFK	GPX7	PIGC
	157	DGKZ	SLC4A4	INPP5D	PMM1	ESD	DPAGT1
	158	NME6	ACSS1	NDUFA2	PIP5K1B	BCAT2	SLC4A7
	159	IMPDH1	CPT1A	SLC25A1	AHCYL1	SLC19A1	GSR
	160	MTAP	INPP5D	CPT1B	SLC4A2	NDUFB1	DGKA
	161	PIK3CD	OGDH	LIPC	ATP6V0D1	PMM2	NDUFA6
	162	CES2	RRM1	MOXD1	TBXAS1	HK2	CPT1A
	163	TMLHE	CYP2F1	B3GNT7	MTHFD1	AK2	SQLE
	164	MCEE	CHPT1	APOC2	SLC25A13	PSAT1	AMDHD2
	165	ACOT8	DCXR	MSMO1	SLC16A10	GNPNAT1	PFKP
	166	ADHFE1	DGKD	ATP6V0B	ZADH2	G6PC3	DEGS1
	167	PDE6B	SLC22A4	NME7	DDOST	ETFA	AK3
	168	PMM1	SLC2A13	ABAT	P4HA1	SLC25A4	UCK1
	169	CSGALNACT1	COQ2	PLCG1	GLA	SDHC	EHMT2
	170	NDUFS8	SOAT1	UGT8	SLC25A17	GPI	NDUFS1
	171	SDHD	RRM2B	UEVLD	UEVLD	UCP3	SYNJ2
	172	SLC16A7	PIK3CB	DNMT3B	ATP6V0E1	CYP27B1	SLC16A7
	173	HEXA	PIP4K2A	GALNT6	ACY1	RFK	PANK1
	174	DGUOK	MTMR3	PAFAH1B1	GGPS1	NME4	SLC27A2
	175	COQ6	ST3GAL5	ARSB	GPT2	TSTA3	SLC27A3
	176	ACADSB	ADK	IP6K2	GBA	P4HB	ACADS
	177	SLC27A5	COX7B	AKR1B1	SLC35A2	GSTM1	PANK4
	178	LIPA	ATP2B4	TST	PECR	ASMT	CPOX
	179	AKR1A1	CDS1	COX7A2	CHST3	DCTD	QPRT
	180	PNPLA4	CDS2	DNMT3A	ASNS	FTL	GART
	181	SLC12A7	PANK3	SLC25A15	ACO2	COQ3	TBXAS1
	182	MTR	PISD	H6PD	HS3ST3A1	DPM1	DCXR
	183	CS	ENPP2	NAA10	DLD	ECHS1	NT5C2
	184	ACADS	PYGM	APOC1	IP6K1	UQCRC1	TST
	185	ACAT1	COQ7	SLC16A8	UQCRC1	FAH	ATP2B1
	186	KDSR	GCLC	NNT	GLRX2	SCARB1	SLC36A4
	187	AMPD3	PI4K2A	TFRC	NT5C3A	HYAL3	UROD
	188	HIBADH	SPCS3	PDE7B	SPR	NDUFA5	INPP5B
	189	PTGES2	PLCB1	ETFA	NAPRT	NSDHL	HADHA
	190	RENBP	SOD1	B4GALT3	GPX4	AK4	SLC16A1
	191	PLCL1	SETD7	ALG6	NDUFA8	DECR1	TXNRD1
	192	PPT1	AACS	MVD	MPST	GLRX2	CYC1
	193	ACYP1	PIK3C2A	SCLY	ST6GALNAC6	DHRS4	COX5A
	194	PTDSS1	NT5C3A	AUH	PGS1	TKTL1	PGM2
	195	MAN1B1	ATP6V1H	AK3	GLUD2	SEPHS2	ASNS
	196	BCAT2	PGM3	SGPL1	ALG1	DECR2	PPAT
	197	MCCC1	SCD	PIGS	PIGA	B4GALT2	ALDH6A1
	198	NADSYN1	HS2ST1	PAOX	AKR1A1	DHODH	ALDH3A2
	199	BTD	GLCE	SPCS1	SEPHS2	PDE6G	ENTPD5
	200	MTHFS	MTHFD1L	COX6B1	CHKB	DCXR	MOXD1
