# Supplementary material for: Single-cell meta-analysis of T cells reveals clonal dynamics of response to checkpoint immunotherapy
Source: Cell Genom. 2025 Apr 4;5(5):100842. doi: 10.1016/j.xgen.2025.100842 (PMC12143341; doi:10.1016/j.xgen.2025.100842)
Supplement: Table S5. Gene-trajectory analysis of expanded CD8+ clones, related to Figures 4, S15, and S17 [file mmc6.xlsx]

## Sheet: 1. Tumor CD8+ Gene Trajectory
		Tumor CD8+ Clonal Gene Trajectory
		Gene	DM_1	DM_2	DM_3	DM_4	DM_5	selected	Pseudoorder-1
		DKK3	0.00521368	-0.00679271	-0.00629123	0.00244934	0.00846477	Trajectory-1	1
		EPHA4	0.00516984	-0.00670727	-0.00442276	5.89716e-05	0.00647873	Trajectory-1	2
		RASA3	0.00510147	-0.00654081	-0.00305831	-0.00159862	0.00498013	Trajectory-1	3
		LMNA	0.00505601	-0.00662391	-0.00198197	-0.00305814	0.00450761	Trajectory-1	4
		MARCKSL1	0.00502531	-0.00645911	-0.00146892	-0.00347109	0.00363266	Trajectory-1	5
		KLF3	0.00501986	-0.00635046	-0.00440715	0.000384791	0.00640155	Trajectory-1	6
		BIK	0.0049664	-0.00651773	-0.000924994	-0.00425019	0.0037169	Trajectory-1	7
		CCR4	0.00489452	-0.00603097	-0.00407715	0.000238427	0.00597547	Trajectory-1	8
		ANK3	0.00488303	-0.00581885	-0.00444866	0.00095623	0.00559292	Trajectory-1	9
		MLF1	0.00487219	-0.00624284	-0.000733772	-0.00415425	0.00335076	Trajectory-1	10
		CD28	0.00485283	-0.00576392	-0.00279875	-0.0010789	0.0039912	Trajectory-1	11
		P2RY8	0.004852	-0.0057803	-0.00238643	-0.00158303	0.00356759	Trajectory-1	12
		GPR183	0.00483712	-0.00565681	-0.00346744	-5.38391e-05	0.00433243	Trajectory-1	13
		PTPRM	0.00481839	-0.00573199	-0.00483886	0.00152114	0.00618256	Trajectory-1	14
		USP36	0.00480546	-0.00595525	-0.000407054	-0.00415737	0.00249343	Trajectory-1	15
		ARL4A	0.00480171	-0.0059009	-0.000566191	-0.00393266	0.00249008	Trajectory-1	16
		ID1	0.00477677	-0.0056537	-0.00202214	-0.00188169	0.00337495	Trajectory-1	17
		AUTS2	0.00476808	-0.00560838	-0.00170747	-0.00217007	0.00293405	Trajectory-1	18
		KLF2	0.00475879	-0.00549177	-0.00258811	-0.000963712	0.00357403	Trajectory-1	19
		ZNF184	0.00475759	-0.00575702	-0.000976531	-0.00335217	0.00286264	Trajectory-1	20
		IFNGR1	0.00475059	-0.00548954	-0.00186187	-0.00189172	0.00286336	Trajectory-1	21
		CCR7	0.00474281	-0.00529119	-0.00475566	0.0019966	0.00504669	Trajectory-1	22
		SERTAD3	0.00474018	-0.00562658	-0.00166017	-0.00241805	0.0032442	Trajectory-1	23
		HEXIM1	0.00467939	-0.00547493	-0.000754929	-0.00324905	0.0022544	Trajectory-1	24
		RARA	0.00466947	-0.00553017	-0.000445799	-0.00361098	0.00211299	Trajectory-1	25
		LGR6	0.00466292	-0.00558784	-0.00436862	0.00100819	0.00615302	Trajectory-1	26
		CYTH3	0.00462315	-0.00534897	-0.00177088	-0.00201702	0.00327897	Trajectory-1	27
		SLC25A4	0.00462239	-0.0052474	-0.000974606	-0.00267851	0.00207682	Trajectory-1	28
		CDHR3	0.00461873	-0.00505039	-0.00437179	0.00162642	0.00480502	Trajectory-1	29
		TIPARP	0.00460734	-0.00526475	-0.000635397	-0.00312792	0.00189564	Trajectory-1	30
		CTH	0.00456338	-0.00555396	-0.000538983	-0.00363382	0.00297087	Trajectory-1	31
		HSPA2	0.00455837	-0.00534691	-0.000160552	-0.00377656	0.00201277	Trajectory-1	32
		CXCR5	0.00455469	-0.00502279	-0.0055885	0.00314555	0.00618615	Trajectory-1	33
		BEX2	0.0045425	-0.0048646	-0.00216418	-0.00091638	0.00264341	Trajectory-1	34
		TUBB2A	0.00454076	-0.00512047	-0.000396851	-0.00320655	0.00165166	Trajectory-1	35
		ELL2	0.00451419	-0.00540968	0.00025511	-0.00432438	0.00215806	Trajectory-1	36
		SYNM	0.00450602	-0.00474625	-0.0035868	0.000988502	0.00384586	Trajectory-1	37
		PASK	0.00448997	-0.00479932	-0.00188876	-0.00120337	0.00258979	Trajectory-1	38
		CHMP1B	0.00445212	-0.00476735	-0.000729593	-0.00247272	0.00147225	Trajectory-1	39
		ITGA5	0.00444043	-0.00444446	-0.004244	0.00217348	0.00383329	Trajectory-1	40
		ENC1	0.00441443	-0.00508777	-0.00281032	-0.000517589	0.00453067	Trajectory-1	41
		PRR7	0.00436723	-0.0043126	-0.00225043	-0.000212778	0.0020823	Trajectory-1	42
		YBX3	0.004365	-0.00458017	-0.000671291	-0.00234084	0.00150681	Trajectory-1	43
		PLK3	0.00435572	-0.00465252	4.78358e-05	-0.00319821	0.00104524	Trajectory-1	44
		KLRG1	0.00435148	-0.00418316	-0.00500188	0.00323894	0.00418687	Trajectory-1	45
		IFRD1	0.00434849	-0.00467753	0.000173738	-0.00338864	0.00102451	Trajectory-1	46
		NR4A3	0.00434211	-0.0044828	-0.000379883	-0.00256962	0.00109435	Trajectory-1	47
		S1PR5	0.00432532	-0.00419178	-0.00548065	0.00386682	0.00482453	Trajectory-1	48
		SC5D	0.00431389	-0.00464298	0.000398301	-0.00356085	0.000977429	Trajectory-1	49
		TCF7	0.00430097	-0.00401825	-0.00458625	0.0029701	0.0036612	Trajectory-1	50
		TLE4	0.00427542	-0.00422819	-0.000775561	-0.00183665	0.00108559	Trajectory-1	51
		NEU1	0.00427529	-0.00451154	0.000324799	-0.00337581	0.00091079	Trajectory-1	52
		TRAF4	0.00427466	-0.00468299	0.000556302	-0.00383228	0.00120694	Trajectory-1	53
		CADM1	0.00425052	-0.00444541	-0.00114756	-0.00187483	0.00226632	Trajectory-1	54
		IGFBP3	0.00424483	-0.00444992	-0.00026875	-0.0026188	0.0015176	Trajectory-1	55
		SLFN11	0.00424166	-0.00424593	-0.000235765	-0.0024992	0.000843078	Trajectory-1	56
		SORL1	0.00422642	-0.00378172	-0.00431986	0.00283715	0.00307803	Trajectory-1	57
		CMC1	0.00417787	-0.00395399	-0.00322132	0.00107198	0.00293867	Trajectory-1	58
		PACSIN1	0.00416896	-0.00406624	-0.00491371	0.00301538	0.00477232	Trajectory-1	59
		MYLIP	0.00415753	-0.00406556	0.000178074	-0.00273465	0.000512208	Trajectory-1	60
		DUSP6	0.00414493	-0.00375513	-0.00149701	-0.000575821	0.00120577	Trajectory-1	61
		LSR	0.00412835	-0.00392765	-0.00144826	-0.000795341	0.00173524	Trajectory-1	62
		ITPRIP	0.0040931	-0.00381889	-0.000487703	-0.00186611	0.000764705	Trajectory-1	63
		HIVEP2	0.0040833	-0.00371601	-0.000592924	-0.00159636	0.000622916	Trajectory-1	64
		IL7R	0.00407815	-0.00380009	-0.00062729	-0.00156526	0.000990896	Trajectory-1	65
		MAF	0.00404711	-0.00356742	-0.00157662	-0.000413699	0.00121791	Trajectory-1	66
		TSC22D2	0.00404283	-0.00360663	-0.000487554	-0.00158086	0.000474418	Trajectory-1	67
		BCL9L	0.00403892	-0.00344038	-0.0017858	4.44421e-05	0.00107078	Trajectory-1	68
		MAFF	0.00403644	-0.00371998	-0.000109823	-0.00210055	0.000477485	Trajectory-1	69
		CFH	0.00400722	-0.00340351	-0.00423108	0.00300694	0.00319277	Trajectory-1	70
		KDM6B	0.00399671	-0.00369064	0.000205558	-0.00244173	0.0003125	Trajectory-1	71
		IGFBP4	0.00398081	-0.00326611	-0.00306563	0.0016315	0.00187847	Trajectory-1	72
		TGFBR3	0.00397026	-0.00345151	-0.000396714	-0.00146054	0.000445853	Trajectory-1	73
		CD5	0.00395566	-0.00329507	-0.00120074	-0.000531119	0.000658125	Trajectory-1	74
		FBXO32	0.00394191	-0.00331734	-0.000859115	-0.000954302	0.000567055	Trajectory-1	75
		NR1D2	0.00393777	-0.0035639	0.00059454	-0.00265978	5.71702e-05	Trajectory-1	76
		GCSAM	0.00393584	-0.00309587	-0.00451071	0.0035554	0.00278213	Trajectory-1	77
		PBXIP1	0.00392937	-0.00355661	0.000709749	-0.00278397	-5.48414e-06	Trajectory-1	78
		ARL4D	0.00392348	-0.00319005	-0.0016156	2.93652e-05	0.000904934	Trajectory-1	79
		PER1	0.00392151	-0.00396092	0.00144135	-0.00385709	0.000388343	Trajectory-1	80
		ZNF10	0.00391988	-0.003439	0.000187179	-0.0021921	0.000148846	Trajectory-1	81
		NLRP6	0.00391884	-0.00396711	0.000671961	-0.00333431	0.00102927	Trajectory-1	82
		RAB9A	0.0039183	-0.00320209	-0.00107327	-0.000567818	0.000532195	Trajectory-1	83
		DENND4A	0.00386609	-0.00329557	0.000294156	-0.00211694	-6.15497e-05	Trajectory-1	84
		TC2N	0.00386265	-0.00285703	-0.0032942	0.00230326	0.00158627	Trajectory-1	85
		GZMK	0.00385949	-0.00309662	-0.00305209	0.0016087	0.00204517	Trajectory-1	86
		MIDN	0.00383116	-0.00304695	-0.000416654	-0.00114713	6.62343e-05	Trajectory-1	87
		LYAR	0.00382136	-0.00278736	-0.00326677	0.00228361	0.00151184	Trajectory-1	88
		CRTAM	0.00382	-0.00331372	5.58307e-05	-0.00205739	0.000483807	Trajectory-1	89
		SRRT	0.00381613	-0.00326796	0.000584063	-0.00243061	-6.41989e-05	Trajectory-1	90
		GPR15	0.00381066	-0.00376674	-0.00220038	-7.69708e-05	0.00302322	Trajectory-1	91
		TRAT1	0.003802	-0.00311959	-9.89026e-05	-0.00160683	0.000181592	Trajectory-1	92
		SIK3	0.00380082	-0.00323063	0.000555364	-0.00240418	-6.62364e-05	Trajectory-1	93
		CHPT1	0.00380015	-0.00306914	0.000151753	-0.00176719	-9.89205e-05	Trajectory-1	94
		KCNA3	0.00379052	-0.0027343	-0.00234231	0.00131601	0.000895425	Trajectory-1	95
		RILPL2	0.00376413	-0.00298345	-0.000552411	-0.00106231	0.000283794	Trajectory-1	96
		CAMK1D	0.00376335	-0.00272796	-0.00156427	0.000441176	0.000533233	Trajectory-1	97
		FCMR	0.00376275	-0.00271616	-0.00264352	0.00154139	0.00121753	Trajectory-1	98
		UBE2S	0.00375791	-0.00293191	-0.000363388	-0.00112403	0.000133373	Trajectory-1	99
		NAF1	0.00375492	-0.00303561	0.000352045	-0.00196036	-0.000211165	Trajectory-1	100
		UTS2	0.00374073	-0.0032622	-0.00062079	-0.00138201	0.00114711	Trajectory-1	101
		SLC1A5	0.00373878	-0.00322234	0.000964749	-0.0027492	-0.000160776	Trajectory-1	102
		SATB1	0.00371224	-0.00316336	0.00101815	-0.00263982	-0.000172171	Trajectory-1	103
		CD55	0.00370449	-0.00318986	0.00120892	-0.00286883	-0.000232875	Trajectory-1	104
		S1PR1	0.00367604	-0.0025694	-0.00431317	0.00373936	0.00254285	Trajectory-1	105
		C1orf21	0.00367581	-0.00251548	-0.00415873	0.0034803	0.00223404	Trajectory-1	106
		ZNF831	0.00366634	-0.0027569	-9.70643e-05	-0.00126981	-3.5696e-05	Trajectory-1	107
		PLCB1	0.00366615	-0.00260452	-0.00495562	0.00441292	0.0031433	Trajectory-1	108
		PITPNC1	0.00366521	-0.00250741	-0.00129028	0.000313077	0.000166128	Trajectory-1	109
		AREG	0.00366042	-0.00281657	0.000275637	-0.00160832	-0.000182726	Trajectory-1	110
		WDR74	0.00366015	-0.00291744	0.000852056	-0.00230787	-0.000441275	Trajectory-1	111
		TMEM171	0.00365968	-0.00297262	-0.00468408	0.00343003	0.0035884	Trajectory-1	112
		RERE	0.00365037	-0.00239191	-0.00292916	0.00214525	0.0011544	Trajectory-1	113
		KLRF1	0.00364306	-0.00266163	-0.0049778	0.00428522	0.00328948	Trajectory-1	114
		RBM38	0.00364286	-0.00288891	0.0010506	-0.00243857	-0.000533473	Trajectory-1	115
		CPOX	0.00363759	-0.00250952	-0.00112064	2.23845e-05	0.000242999	Trajectory-1	116
		PBX4	0.00363354	-0.00336442	0.0017572	-0.00350417	2.69193e-05	Trajectory-1	117
		TRMO	0.00363114	-0.00251379	-0.00174349	0.000757792	0.00074788	Trajectory-1	118
		AOAH	0.00362324	-0.00245456	-0.000916592	-8.63471e-05	4.02655e-06	Trajectory-1	119
		PDLIM1	0.00359068	-0.00228917	-0.00425989	0.00369937	0.001998	Trajectory-1	120
		PHF1	0.00358973	-0.00240414	-0.000629122	-0.000363497	-0.000212561	Trajectory-1	121
		RAP2B	0.00358371	-0.00261669	0.000618959	-0.00178253	-0.000565877	Trajectory-1	122
		ADRB2	0.00354991	-0.00212721	-0.00318453	0.00273213	0.00110605	Trajectory-1	123
		BCL11B	0.00354245	-0.00237381	-0.000446295	-0.000597887	-0.000204901	Trajectory-1	124
		NME4	0.00353914	-0.00212999	-0.003043	0.00251201	0.000965309	Trajectory-1	125
		IL5RA	0.00352564	-0.00226975	-0.004431	0.00403243	0.00245791	Trajectory-1	126
		PPP1R15B	0.00351456	-0.00273048	0.00144784	-0.00274092	-0.000637812	Trajectory-1	127
		TOM1	0.00349803	-0.00236743	0.00028516	-0.00131886	-0.000537973	Trajectory-1	128
		FXYD7	0.00348546	-0.00222089	-0.0030454	0.00245903	0.00155146	Trajectory-1	129
		SIAH2	0.0034805	-0.0024423	0.000934759	-0.00196572	-0.000771043	Trajectory-1	130
		BACH2	0.00347553	-0.00297367	0.00127138	-0.00281746	0.000153969	Trajectory-1	131
		PLCG2	0.00347265	-0.00202106	-0.0028041	0.00225462	0.000911479	Trajectory-1	132
		MS4A1	0.00346596	-0.00222542	-0.00526721	0.00477713	0.00304481	Trajectory-1	133
		RTKN2	0.00342404	-0.0026822	-0.00105907	-0.000491629	0.00122699	Trajectory-1	134
		SORBS3	0.00341207	-0.00186035	-0.00470184	0.00456561	0.00195406	Trajectory-1	135
		NSMCE3	0.0034001	-0.00233615	0.00130976	-0.00218399	-0.000917988	Trajectory-1	136
		ATP1B1	0.00336902	-0.00251916	0.000830587	-0.00199179	-8.6964e-05	Trajectory-1	137
		ARIH1	0.00336137	-0.00224357	0.00128171	-0.00214828	-0.000954185	Trajectory-1	138
		NFKB1	0.00335802	-0.00234239	0.00149703	-0.0024289	-0.000880531	Trajectory-1	139
		ABLIM1	0.00335606	-0.00238361	0.00161074	-0.00247868	-0.00088468	Trajectory-1	140
		EPB41	0.00335483	-0.00182029	-0.000708498	0.000209415	-0.000465285	Trajectory-1	141
		PERP	0.00335113	-0.00200959	-0.000181382	-0.000489103	-0.00037826	Trajectory-1	142
		RBKS	0.00334136	-0.00214123	0.000826007	-0.00154052	-0.000734864	Trajectory-1	143
		PLAC8	0.00333072	-0.00187015	-0.00498984	0.00482344	0.00244312	Trajectory-1	144
		DTHD1	0.00332967	-0.0020241	-0.00157578	0.000681717	0.000632298	Trajectory-1	145
		LPCAT1	0.00331602	-0.00163539	-0.00175345	0.00144254	-2.76983e-05	Trajectory-1	146
		PRKX	0.00329744	-0.00198629	0.000842045	-0.00148533	-0.000954196	Trajectory-1	147
		TNFSF8	0.00326581	-0.00175639	-0.000174863	-0.000368428	-0.000576777	Trajectory-1	148
		MYBL1	0.00325814	-0.00152207	-0.00369966	0.00369882	0.00121313	Trajectory-1	149
		PHF12	0.00325746	-0.00192095	0.00109214	-0.00167434	-0.00108116	Trajectory-1	150
		MAP3K8	0.00325482	-0.00181727	0.000449048	-0.000996624	-0.000878205	Trajectory-1	151
		CMSS1	0.00324834	-0.00214601	0.00156301	-0.00226441	-0.000914762	Trajectory-1	152
		FAAH2	0.00324734	-0.00241205	-0.00100564	-0.000409561	0.00114301	Trajectory-1	153
		BCL2A1	0.00322908	-0.00150184	-0.00142681	0.00118933	-0.0002395	Trajectory-1	154
		FAM102A	0.00322385	-0.00155283	-0.00051766	0.00022722	-0.000669364	Trajectory-1	155
		SLC35E1	0.0032232	-0.0018065	0.000999738	-0.00146189	-0.00110391	Trajectory-1	156
		INSIG1	0.00321967	-0.00208247	0.00143735	-0.00213705	-0.000921377	Trajectory-1	157
		CHI3L2	0.00321646	-0.00156767	-0.00426252	0.0040305	0.00167286	Trajectory-1	158
		PMEPA1	0.00321397	-0.0020605	0.00127838	-0.00193579	-0.000768949	Trajectory-1	159
		FEZ1	0.00321354	-0.00217499	-0.00160786	0.000715214	0.00124161	Trajectory-1	160
		VCL	0.00320978	-0.00146064	-0.00262859	0.00250485	0.000512173	Trajectory-1	161
		POM121	0.00320718	-0.00179605	0.00101193	-0.00151424	-0.00109938	Trajectory-1	162
		JMY	0.00318991	-0.00272113	0.0021933	-0.00314693	-0.000144129	Trajectory-1	163
		C16orf72	0.00317981	-0.00161794	0.000502465	-0.000879429	-0.00102348	Trajectory-1	164
		SIPA1	0.00317201	-0.0013794	-0.00107125	0.000858538	-0.000472736	Trajectory-1	165
		DNAJB9	0.00315709	-0.00152169	0.000284474	-0.000569144	-0.000978723	Trajectory-1	166
		TPRG1	0.00315476	-0.00123395	-0.00411286	0.00428132	0.00107469	Trajectory-1	167
		SMAP2	0.00311263	-0.00198192	0.00202704	-0.00249409	-0.00104106	Trajectory-1	168
		CPQ	0.00310113	-0.00121543	-0.0013751	0.00128828	-0.000417819	Trajectory-1	169
		NCK2	0.00307488	-0.00117744	-0.000725633	0.00067551	-0.000710492	Trajectory-1	170
		LDLRAP1	0.0030551	-0.00100616	-0.00292188	0.00309753	0.000207936	Trajectory-1	171
		NXPH4	0.00302951	-0.00143405	-0.0035576	0.00339525	0.00160459	Trajectory-1	172
		SH3TC1	0.00295965	-0.00143216	0.00143185	-0.0015208	-0.00116117	Trajectory-1	173
		STK26	0.00295081	-0.00107317	0.000213998	-0.000168357	-0.00111	Trajectory-1	174
		APBA2	0.0029315	-0.00157696	0.00081952	-0.00107383	-0.000521535	Trajectory-1	175
		ARRDC2	0.00291442	-0.0013625	0.0015799	-0.00157345	-0.0012829	Trajectory-1	176
		FOXP1	0.00287896	-0.00114224	0.00124654	-0.0010978	-0.00135548	Trajectory-1	177
		TNFSF9	0.00286569	-0.000835156	-0.00154409	0.00165213	-0.000245339	Trajectory-1	178
		MCOLN2	0.00285942	-0.000971985	0.000322507	-0.000292287	-0.00105561	Trajectory-1	179
		SPTBN1	0.00285228	-0.00110294	0.00114735	-0.00111928	-0.00129573	Trajectory-1	180
		ACSL3	0.00283774	-0.00117139	0.00130168	-0.00136319	-0.00123262	Trajectory-1	181
		TUBA1C	0.00282589	-0.000901743	0.000330259	-0.000213288	-0.00112541	Trajectory-1	182
		PLXND1	0.00280113	-0.00109921	0.00103649	-0.000865375	-0.00105575	Trajectory-1	183
		CEP120	0.00279384	-0.000878685	0.000952778	-0.000754266	-0.00136794	Trajectory-1	184
		PTGDR	0.00278044	-0.000688594	-0.00434246	0.00448745	0.000989725	Trajectory-1	185
		TNF	0.00276913	-0.000477399	-0.00283362	0.00324102	-5.5921e-05	Trajectory-1	186
		ERN1	0.00275935	-0.000597492	-0.000213396	0.000593736	-0.00105797	Trajectory-1	187
		PLXDC1	0.00274541	-0.000505807	-0.00246381	0.00287467	-2.37491e-05	Trajectory-1	188
		PIM3	0.0027437	-0.0011641	0.00159026	-0.0015722	-0.00119154	Trajectory-1	189
		UPP1	0.0027421	-0.000733472	0.000256359	2.35255e-05	-0.00112079	Trajectory-1	190
		RELB	0.00272087	-0.00150774	0.00266567	-0.00249794	-0.00111181	Trajectory-1	191
		FRMD4B	0.00271565	-0.000529931	-0.00106504	0.00139205	-0.00070674	Trajectory-1	192
		METRNL	0.00270062	-0.00138348	0.00236553	-0.00234172	-0.00106687	Trajectory-1	193
		SLC20A1	0.00268771	-0.000745245	0.00112123	-0.000826862	-0.00142376	Trajectory-1	194
		RASGRP2	0.00268387	-0.000543826	-0.00085802	0.00125679	-0.000646828	Trajectory-1	195
		SMAD7	0.00268067	-0.000536892	-0.000210349	0.000582246	-0.00104771	Trajectory-1	196
		AQP3	0.00267859	-0.000742916	0.00106424	-0.00068574	-0.00135228	Trajectory-1	197
		MATK	0.00265806	-0.000313768	-0.00124364	0.00178691	-0.000799464	Trajectory-1	198
		WHAMM	0.00265467	-0.000788145	0.00157929	-0.00118656	-0.00150215	Trajectory-1	199
		LY9	0.0026477	-0.000385877	-0.000354729	0.000849083	-0.00108798	Trajectory-1	200
		GPR35	0.00263729	-0.00131781	0.000837723	-0.00106162	-0.000283855	Trajectory-1	201
		BBC3	0.00263713	-0.000963748	0.00209038	-0.00173557	-0.00142491	Trajectory-1	202
		MGAT4A	0.00262273	-0.000803109	0.00163269	-0.0010915	-0.00138271	Trajectory-1	203
		IGFBP2	0.00262205	-0.000435066	-0.00249943	0.00279942	0.000151877	Trajectory-1	204
		ARHGAP26	0.00261827	-0.000305764	3.63577e-06	0.000575355	-0.00133031	Trajectory-1	205
		KRT18	0.00260301	-0.000531343	-0.00198745	0.00206334	-8.84546e-05	Trajectory-1	206
		SYNGR1	0.00259998	-0.000785392	-0.00138062	0.00144448	0.000212772	Trajectory-1	207
		DSE	0.00258505	-0.000983392	0.000753112	-0.000765216	-0.000566296	Trajectory-1	208
		TBX21	0.00258494	-0.000294152	2.55855e-05	0.000556742	-0.00129257	Trajectory-1	209
		PMAIP1	0.00257523	-0.000932595	0.00205221	-0.00179384	-0.00128575	Trajectory-1	210
		GRK6	0.0025738	-8.72931e-05	-0.00242359	0.00299718	-0.000356839	Trajectory-1	211
		ARID5B	0.00257254	-0.000796337	0.0018237	-0.0014195	-0.00138582	Trajectory-1	212
		ICAM2	0.00256958	-0.000213673	-0.00285708	0.00329012	0.000156926	Trajectory-1	213
		CDKN1A	0.0025634	-0.000745243	0.000995799	-0.000767035	-0.00111794	Trajectory-1	214
		PHACTR2	0.00255849	-0.000622236	-0.000518782	0.000478303	-0.000464873	Trajectory-1	215
		IER5	0.00253082	-0.000598485	0.00121893	-0.00082515	-0.00124391	Trajectory-1	216
		PLIN2	0.0025284	-0.000775053	0.00205489	-0.00153608	-0.00141653	Trajectory-1	217
		NSG1	0.00251022	-0.000472086	-0.00475018	0.00486393	0.0013803	Trajectory-1	218
		ANKRD37	0.00250302	-0.000498413	0.001293	-0.000751591	-0.00139229	Trajectory-1	219
		BANP	0.00249191	-0.000572088	0.000796655	-0.000611561	-0.0010128	Trajectory-1	220
		SESN1	0.00246939	-7.06737e-05	-0.00146653	0.00205856	-0.00057034	Trajectory-1	221
		FOXO1	0.00246268	-0.000566447	0.0019927	-0.00134328	-0.00153095	Trajectory-1	222
		GNB5	0.00246159	-0.000255426	0.000759239	-0.00017206	-0.00141188	Trajectory-1	223
		KLF10	0.00245889	-0.000397936	0.00119075	-0.000581049	-0.00139208	Trajectory-1	224
		FOSL2	0.00245136	-0.000744041	0.00217643	-0.00157152	-0.00135054	Trajectory-1	225
		CREBBP	0.00245016	-0.000273876	0.00124294	-0.000560419	-0.00159083	Trajectory-1	226
		BPGM	0.00244402	-0.000318981	0.000254733	7.07201e-05	-0.000990899	Trajectory-1	227
		PLEKHA3	0.00243337	-0.000425576	0.00165447	-0.0010071	-0.00153294	Trajectory-1	228
		UBR5	0.00240978	-0.000181845	0.00112342	-0.000402744	-0.00157322	Trajectory-1	229
		ZBTB20	0.0023827	0.000199765	-0.000515112	0.00131645	-0.00127409	Trajectory-1	230
		KLHL24	0.00237825	-0.000254812	0.00148523	-0.000783646	-0.00152015	Trajectory-1	231
		CPT1A	0.00237402	-0.000262769	0.0012203	-0.000688051	-0.00136248	Trajectory-1	232
		RCAN2	0.00236435	0.000193547	-0.00270799	0.00331907	-0.000285112	Trajectory-1	233
		MLLT3	0.00236036	0.000225632	-0.00103342	0.00177804	-0.00101507	Trajectory-1	234
		THEMIS2	0.00234519	0.000213053	-0.000831935	0.00156314	-0.00108161	Trajectory-1	235
		LMNB1	0.00233375	-0.000454848	0.000825881	-0.00064792	-0.000869462	Trajectory-1	236
		RASGEF1B	0.00232337	-0.00010232	0.000720342	-9.58294e-05	-0.00127716	Trajectory-1	237
		TTC19	0.00231176	-9.72311e-05	0.00147871	-0.00061944	-0.00162656	Trajectory-1	238
		FAM83D	0.00230644	-0.000232317	0.00146394	-0.000721082	-0.00141032	Trajectory-1	239
		CD300A	0.00230512	0.000115688	-0.00309001	0.00359022	0.000170537	Trajectory-1	240
		KDM4C	0.00229245	0.00028224	-0.000186026	0.00101728	-0.00134034	Trajectory-1	241
		CMTM8	0.00228665	-0.000524733	0.000105767	8.26253e-05	-0.000385743	Trajectory-1	242
		SOCS3	0.00227231	0.000129551	-0.000287531	0.000909374	-0.00109067	Trajectory-1	243
		VAV3	0.00226185	3.85412e-05	0.00117478	-0.000322617	-0.00154119	Trajectory-1	244
		CUL3	0.00225601	-8.67845e-05	0.00172944	-0.00084886	-0.00162408	Trajectory-1	245
		PLEK	0.00225266	2.38965e-06	-0.00332416	0.00350076	0.000559618	Trajectory-1	246
		MXRA7	0.00222241	-0.000113458	0.00180073	-0.000925218	-0.00150701	Trajectory-1	247
		PLAUR	0.00222062	-0.000793578	-0.000233638	4.76905e-06	0.000111426	Trajectory-1	248
		MAML2	0.00221711	0.000149508	0.000976335	-0.000125105	-0.00152179	Trajectory-1	249
		BEX4	0.0022155	-0.000185516	0.0013524	-0.000730508	-0.00116908	Trajectory-1	250
		ZBTB7A	0.0022107	0.000435815	-0.000102123	0.00106121	-0.00142883	Trajectory-1	251
		COL6A2	0.00220901	0.000176849	-0.00251152	0.00291754	-0.000118748	Trajectory-1	252
		CA5B	0.00220334	0.000157697	0.00102643	-6.17708e-05	-0.00152555	Trajectory-1	253
		NCF1	0.00218175	0.000576023	-0.00207314	0.00289985	-0.000726407	Trajectory-1	254
		RUBCN	0.00217969	0.000253529	0.000692485	0.000108841	-0.00142782	Trajectory-1	255
		SENP7	0.00216156	0.000579525	-0.000923535	0.0018071	-0.00114686	Trajectory-1	256
		SMARCD3	0.00216058	0.000269935	-0.00356335	0.00395659	0.000346499	Trajectory-1	257
		EGR1	0.00215433	0.000494169	-0.00126552	0.0021033	-0.000882003	Trajectory-1	258
		PDE4A	0.00213966	-0.000825319	0.00262944	-0.00188162	-0.000807459	Trajectory-1	259
		ZEB2	0.00212369	-0.000490932	0.00280693	-0.00175786	-0.0012807	Trajectory-1	260
		S1PR4	0.00211781	6.98328e-05	0.00156555	-0.000560474	-0.00144276	Trajectory-1	261
		CYB561	0.00211355	0.000217955	-0.0029492	0.00334508	0.000169372	Trajectory-1	262
		CBFA2T2	0.00211354	0.000627435	-0.000488282	0.00147201	-0.00130404	Trajectory-1	263
		PLK2	0.00209577	4.54754e-05	0.000947604	-0.000305834	-0.00108483	Trajectory-1	264
		CERK	0.00209101	0.000261058	0.00143902	-0.000347585	-0.00159741	Trajectory-1	265
		MAZ	0.00208429	0.000322444	0.000627766	0.000155383	-0.00132713	Trajectory-1	266
		DEDD2	0.00208087	0.000141815	0.00148397	-0.000576244	-0.00137075	Trajectory-1	267
		NUCB2	0.00205164	0.000465598	-6.75889e-06	0.000736939	-0.00114816	Trajectory-1	268
		MICAL2	0.00205047	-0.000159367	-3.46469e-05	7.01593e-05	-0.000410704	Trajectory-1	269
		NMB	0.00204761	-9.49074e-05	0.00201238	-0.00111627	-0.00123286	Trajectory-1	270
		E2F3	0.00204079	0.000785006	-0.00207384	0.00288496	-0.000742187	Trajectory-1	271
		TOB1	0.00203141	-0.000302294	0.00277655	-0.00156892	-0.00127856	Trajectory-1	272
		MYC	0.00201808	0.000484677	-0.000529737	0.00136173	-0.000912902	Trajectory-1	273
		EOMES	0.0020154	0.000636304	-0.00236049	0.00292139	-0.000290227	Trajectory-1	274
		URI1	0.00200272	0.000761876	-1.936e-05	0.00110861	-0.00144058	Trajectory-1	275
		FCRL3	0.00200233	0.00022002	-0.00264006	0.00270285	0.000256403	Trajectory-1	276
		ZMYND11	0.0020021	0.000836175	-0.000851544	0.00186998	-0.00121948	Trajectory-1	277
		PIK3R5	0.00199944	0.00049663	0.000818443	0.000190021	-0.00144018	Trajectory-1	278
		JAZF1	0.00199077	0.000836063	-0.00137914	0.00234786	-0.00101198	Trajectory-1	279
		RAB34	0.00196579	-0.000152457	-3.38494e-06	3.10782e-05	-0.00040938	Trajectory-1	280
		RIC3	0.0019538	0.000819101	-0.0030374	0.00368694	-0.000270758	Trajectory-1	281
		PPP3R1	0.0019474	0.000580507	0.00101802	9.98305e-05	-0.00153653	Trajectory-1	282
		HEBP2	0.00194425	0.00080773	-1.83953e-05	0.00112028	-0.00136623	Trajectory-1	283
		CD83	0.0019315	0.000532515	0.000131335	0.000744974	-0.0011166	Trajectory-1	284
		TRIM44	0.00193114	0.00096047	-0.00107667	0.00208632	-0.00109776	Trajectory-1	285
		IQCG	0.00192469	0.000548324	0.000529481	0.000349364	-0.0011921	Trajectory-1	286
		APLP2	0.00191962	0.000415063	0.00156937	-0.000519137	-0.0014615	Trajectory-1	287
		DDIT3	0.00190471	0.00069364	0.000424204	0.000628269	-0.00134067	Trajectory-1	288
		SPINT2	0.00190313	0.000565985	-0.00300137	0.00328202	-0.000104844	Trajectory-1	289
		STOM	0.00189739	0.000878663	-0.000226718	0.00134448	-0.00134038	Trajectory-1	290
		ZFYVE28	0.00189609	0.000891745	4.32586e-05	0.00112019	-0.00143553	Trajectory-1	291
		SLC16A3	0.00188948	-0.000649165	0.00345576	-0.00206618	-0.000879901	Trajectory-1	292
		ATF3	0.00187945	0.000181614	0.00222517	-0.00108383	-0.00130934	Trajectory-1	293
		MBNL2	0.00187881	0.000481242	0.00157315	-0.000432771	-0.00147744	Trajectory-1	294
		MAP4K4	0.00186465	0.000873084	0.000396996	0.00072559	-0.00143821	Trajectory-1	295
		SLK	0.00186145	0.000859237	0.000418622	0.000709869	-0.00145197	Trajectory-1	296
		NABP1	0.00185694	0.000967824	-0.000724296	0.00175665	-0.00111624	Trajectory-1	297
		IER5L	0.00184861	0.000317632	0.00126565	-0.000414119	-0.00107008	Trajectory-1	298
		ANTXR2	0.00183371	0.000739829	-0.000786156	0.00159873	-0.000747989	Trajectory-1	299
		STK38	0.00182458	0.00106512	-0.000691551	0.00182942	-0.00124417	Trajectory-1	300
		GFPT2	0.00182303	-0.0012941	0.00211525	-0.00164244	0.000182262	Trajectory-1	301
		TCP1	0.00181436	0.000513315	0.00166748	-0.00047161	-0.00142148	Trajectory-1	302
		SRM	0.00179625	0.00100489	-0.000184187	0.00132045	-0.00127308	Trajectory-1	303
		MAP1LC3A	0.00179169	9.44715e-05	0.00219021	-0.00132654	-0.00106556	Trajectory-1	304
		LYST	0.00177219	0.000399661	0.000896859	-0.000362999	-0.000851693	Trajectory-1	305
		PDE4D	0.00174701	-0.000376042	0.00350561	-0.00194483	-0.000983319	Trajectory-1	306
		STAG3	0.00173795	0.00118377	-0.00281648	0.00360039	-0.000496658	Trajectory-1	307
		ZBTB16	0.00173632	-0.000694466	0.00118751	-0.000869778	-6.60666e-05	Trajectory-1	308
		SH3YL1	0.00173153	0.0011772	-0.00101204	0.00208975	-0.0011074	Trajectory-1	309
		HIST1H1C	0.00173041	0.000232172	0.0024541	-0.00131792	-0.00118254	Trajectory-1	310
		PDE3B	0.00172388	-0.000390695	0.00364344	-0.00196047	-0.000973229	Trajectory-1	311
		IER3	0.00170886	0.00100492	-0.00131619	0.00213174	-0.000777645	Trajectory-1	312
		DUSP10	0.00170789	0.000267927	0.00265033	-0.00123355	-0.00129601	Trajectory-1	313
		EPHA1	0.00169755	0.000945057	-0.00416735	0.00440058	9.74336e-05	Trajectory-1	314
		ABHD17A	0.0016933	0.00114795	0.000357119	0.000908846	-0.00144166	Trajectory-1	315
		HIPK1	0.00168268	0.000572248	0.00209071	-0.000740825	-0.00141556	Trajectory-1	316
		MID1IP1	0.00167435	0.000536058	0.00179581	-0.000500629	-0.00126043	Trajectory-1	317
		CSNK1G2	0.00165128	0.000903668	0.00148378	-9.8872e-05	-0.00148814	Trajectory-1	318
		FKBP4	0.00164142	0.00016586	0.00234334	-0.00110595	-0.000926804	Trajectory-1	319
		CWF19L2	0.00163598	0.0011534	0.000478112	0.000748561	-0.00134369	Trajectory-1	320
		CHORDC1	0.00162635	0.000713907	0.00151332	-0.000332735	-0.00121268	Trajectory-1	321
		TPD52	0.00160224	0.00100083	0.000652845	0.000604625	-0.00124608	Trajectory-1	322
		ARHGEF7	0.00160089	0.000387058	0.00259558	-0.00102887	-0.00120665	Trajectory-1	323
		ADK	0.00159904	0.000800149	0.00171375	-0.000353526	-0.0013832	Trajectory-1	324
		DAZAP1	0.00159269	0.00116338	0.000583099	0.000665657	-0.001385	Trajectory-1	325
		MIB2	0.00159048	0.00130992	-0.000291108	0.00140911	-0.00123181	Trajectory-1	326
		CCDC97	0.00158697	0.000902095	0.00158558	-0.000184373	-0.00140853	Trajectory-1	327
		SELL	0.00158579	0.00116389	-0.00194328	0.00263685	-0.000602567	Trajectory-1	328
		ATP9A	0.00157632	7.78537e-05	-0.00151508	0.00122314	0.000372698	Trajectory-1	329
		SPON2	0.00156276	0.000837975	0.000267788	0.000849604	-0.000836629	Trajectory-1	330
		UXS1	0.00156205	0.000909039	0.00159068	-0.000146508	-0.00137413	Trajectory-1	331
		ST3GAL1	0.00154758	0.000688433	0.002155	-0.000666441	-0.00131298	Trajectory-1	332
		PDCD7	0.0015436	0.00103657	0.00107107	0.000208821	-0.00131995	Trajectory-1	333
		CH25H	0.00153922	-0.000641296	0.00274559	-0.00138045	-0.000278929	Trajectory-1	334
		U2AF1	0.00153325	-5.80753e-05	0.0015844	-0.00105628	-0.000548365	Trajectory-1	335
		BACH1	0.00153212	-2.26189e-06	0.00356222	-0.00181524	-0.00101628	Trajectory-1	336
		SLAMF7	0.00152874	0.00144027	-0.00210854	0.00292787	-0.00063176	Trajectory-1	337
		STIM2	0.00152389	0.00115704	0.00105017	0.000350757	-0.0013851	Trajectory-1	338
		CD81	0.00151007	0.00129512	-0.00113687	0.00198439	-0.000746764	Trajectory-1	339
		GTSF1	0.00150718	0.00143604	-0.00225841	0.00304237	-0.000706676	Trajectory-1	340
		BCL3	0.00150276	0.00083702	0.00164866	-0.000308239	-0.00123608	Trajectory-1	341
		RORA	0.00148447	0.000522047	0.00224659	-0.000692004	-0.00108613	Trajectory-1	342
		GPR137B	0.00147015	0.000524849	0.0026785	-0.00113612	-0.00114762	Trajectory-1	343
		PATL2	0.00146941	0.00137997	-0.00101948	0.0018649	-0.000861059	Trajectory-1	344
		LRRFIP2	0.00143922	0.00105027	0.00153076	-0.000147148	-0.00130769	Trajectory-1	345
		KDSR	0.00143785	0.0015574	-0.0012431	0.00229822	-0.00101869	Trajectory-1	346
		HIST1H1E	0.00143171	0.000959584	0.00164944	-0.000418393	-0.00115011	Trajectory-1	347
		MVB12B	0.00142775	0.000920836	0.00184711	-0.000281945	-0.00122867	Trajectory-1	348
		MXD4	0.00142375	0.00105281	0.00173741	-0.000254443	-0.00132864	Trajectory-1	349
		SAMD3	0.00142073	0.00161923	-0.00246378	0.00322447	-0.000664597	Trajectory-1	350
		FAM49A	0.00141626	0.00101329	-0.000304775	0.000913062	-0.000675426	Trajectory-1	351
		STAG1	0.00141073	0.00117567	0.00137495	2.605e-05	-0.00132967	Trajectory-1	352
		NPC1	0.00140676	0.000911619	0.00204819	-0.000403356	-0.00121723	Trajectory-1	353
		CEBPB	0.00140228	0.000569413	0.00275319	-0.000938384	-0.00111195	Trajectory-1	354
		HOXB2	0.00139153	0.0010431	0.00160527	-0.000269761	-0.00120229	Trajectory-1	355
		NR4A1	0.00137464	0.00127101	0.000579148	0.000634256	-0.00113687	Trajectory-1	356
		HMGA1	0.00136725	0.00155503	-0.000612435	0.00173049	-0.00111162	Trajectory-1	357
		PFKFB3	0.00136468	9.51507e-05	0.00356275	-0.00150544	-0.000845941	Trajectory-1	358
		ZFAND2A	0.00136057	0.00071991	0.00198028	-0.000632803	-0.000957718	Trajectory-1	359
		MAD1L1	0.00135559	0.00156245	-0.000355482	0.00143576	-0.00108352	Trajectory-1	360
		NAMPT	0.00134602	0.000193195	0.00312116	-0.00149264	-0.00085294	Trajectory-1	361
		LEF1	0.00132033	0.00116003	-0.00141152	0.0020571	-0.000541232	Trajectory-1	362
		MX2	0.00131372	0.00144291	-0.000686176	0.00151485	-0.000940067	Trajectory-1	363
		KIR3DL2	0.00130925	0.000941133	0.000117929	0.0007187	-0.000646117	Trajectory-1	364
		SCML4	0.00130794	0.00153627	4.90709e-06	0.00130709	-0.00115408	Trajectory-1	365
		FGFBP2	0.00130662	0.000552877	-0.00442961	0.00365757	0.000536071	Trajectory-1	366
		CD59	0.00129953	0.00115854	0.000811158	0.000226028	-0.000963897	Trajectory-1	367
		RNPEPL1	0.00129633	0.00170749	-0.00088383	0.00190073	-0.00102481	Trajectory-1	368
		YPEL3	0.001284	0.00173803	-0.000682724	0.00182776	-0.00106984	Trajectory-1	369
		DUSP5	0.00128087	0.000889574	0.0018012	-0.000542751	-0.00100365	Trajectory-1	370
		USP28	0.00127861	0.00178694	-0.00200917	0.00281202	-0.00076223	Trajectory-1	371
		GIMAP1	0.00126892	0.0017291	-0.00243814	0.00308657	-0.000633333	Trajectory-1	372
		LTB	0.00123344	0.00176822	-0.00120156	0.00215728	-0.000873984	Trajectory-1	373
		GOLGA8B	0.00123278	0.00144806	0.00114727	0.000321094	-0.00123556	Trajectory-1	374
		RBMS1	0.0012322	0.00168503	3.42894e-05	0.00127861	-0.00117323	Trajectory-1	375
		OSBPL5	0.00119704	0.00143175	-0.00284345	0.00308652	-0.000302814	Trajectory-1	376
		AHSA1	0.00119093	0.000958128	0.00197344	-0.000559731	-0.000904667	Trajectory-1	377
		ENOSF1	0.00119065	0.00176277	-0.000169858	0.0013572	-0.00106178	Trajectory-1	378
		PXN	0.00118839	0.00172015	-0.00209396	0.00279994	-0.000628675	Trajectory-1	379
		SFMBT2	0.00117409	0.0016066	2.5744e-05	0.000937089	-0.000919485	Trajectory-1	380
		IKZF2	0.00116842	0.00072014	0.000416421	-0.000151704	-0.000241707	Trajectory-1	381
		CAMK4	0.00116633	0.000934161	0.00243227	-0.000598617	-0.00103202	Trajectory-1	382
		PLEKHA1	0.00115051	0.00178481	-0.000733039	0.00185233	-0.000986757	Trajectory-1	383
		ACOT9	0.00114335	0.0010449	0.00193678	-0.000596398	-0.000922742	Trajectory-1	384
		NAB1	0.00113951	-0.000272847	0.00328754	-0.00162468	-0.000189869	Trajectory-1	385
		FGR	0.00112561	0.00111112	-0.00425616	0.00366859	0.000209798	Trajectory-1	386
		PPP1R14B	0.00112088	0.00180242	-0.00209239	0.00281259	-0.000660521	Trajectory-1	387
		ZNF101	0.00111285	0.00195674	-0.00113085	0.0021078	-0.000888384	Trajectory-1	388
		BCL7C	0.00109317	0.0018939	-0.000234721	0.00146167	-0.00106879	Trajectory-1	389
		PIM2	0.00107912	0.00166284	0.000802937	0.000535393	-0.00107293	Trajectory-1	390
		PTGER2	0.0010766	0.00117869	-0.00269197	0.00274405	-0.000173291	Trajectory-1	391
		ZC3H12D	0.00106642	0.000514646	0.00328305	-0.00135311	-0.000725306	Trajectory-1	392
		HIST1H1D	0.00105845	0.00136605	0.00137128	-0.000139994	-0.000858098	Trajectory-1	393
		TNFSF14	0.00104613	0.00141941	-0.000429502	0.00127819	-0.000616759	Trajectory-1	394
		SOCS1	0.00104043	0.00187773	-0.000473471	0.00162529	-0.000963199	Trajectory-1	395
		GCHFR	0.00103804	0.0014734	0.0013302	0.000289155	-0.000975511	Trajectory-1	396
		OSTM1	0.00102522	0.00194857	-0.000100658	0.0013568	-0.00104759	Trajectory-1	397
		IL2	0.00101685	0.000591634	-0.000869642	0.0011735	-7.35812e-05	Trajectory-1	398
		NFKBID	0.00101358	0.00189783	-0.000952542	0.00185163	-0.000854748	Trajectory-1	399
		PIK3AP1	0.000999476	0.00123835	0.00166648	-0.000317839	-0.000878895	Trajectory-1	400
		KLF13	0.000983093	0.00192267	0.000178226	0.00114613	-0.00100658	Trajectory-1	401
		PIK3IP1	0.000959029	0.00115547	0.0024201	-0.000471064	-0.000823863	Trajectory-1	402
		GATA3	0.000956354	0.00163263	0.00133975	0.000115502	-0.000998922	Trajectory-1	403
		AHR	0.000945144	0.000771744	0.00308506	-0.00115737	-0.000728639	Trajectory-1	404
		GLCCI1	0.000925708	0.00156012	0.00160586	-7.80531e-05	-0.000952312	Trajectory-1	405
		THEM4	0.000897254	0.00194574	-0.000830092	0.00177785	-0.000754828	Trajectory-1	406
		ASCC3	0.000886479	0.00189547	0.000740253	0.000605917	-0.000966018	Trajectory-1	407
		CDC14A	0.000860316	0.00132324	0.00204661	-0.000358441	-0.000803824	Trajectory-1	408
		ICOS	0.000838408	0.00114491	0.00163452	-0.000506263	-0.00067585	Trajectory-1	409
		KLRC3	0.0008137	0.000844327	0.00288502	-0.000942753	-0.000608112	Trajectory-1	410
		FLOT1	0.000812744	0.00212294	-0.00260106	0.00298924	-0.000629811	Trajectory-1	411
		GTF3C1	0.000811548	0.00112646	0.00287156	-0.000877159	-0.000717268	Trajectory-1	412
		PROK2	0.000803788	0.000334751	-0.000794443	0.000980466	6.26868e-05	Trajectory-1	413
		CCR6	0.000781945	-0.000239033	0.00332414	-0.00118684	4.75484e-05	Trajectory-1	414
		XCL1	0.00076778	0.0014983	0.000996018	0.000173834	-0.000577031	Trajectory-1	415
		DNAJA4	0.000748296	0.000884403	0.00201647	-0.000662387	-0.000354661	Trajectory-1	416
		TTC14	0.000746195	0.00208806	0.000491541	0.000835842	-0.000868096	Trajectory-1	417
		MAP2K2	0.000739794	0.00206517	0.000119327	0.00107491	-0.000823829	Trajectory-1	418
		GYG1	0.00073153	0.00211544	2.26884e-05	0.00116008	-0.000816017	Trajectory-1	419
		GTPBP8	0.000728097	0.00193426	0.000378584	0.000650822	-0.000688788	Trajectory-1	420
		DOCK10	0.000723903	0.00183869	0.00128573	0.00026212	-0.000829879	Trajectory-1	421
		ODF2L	0.000714604	0.00148858	0.0021021	-0.000349902	-0.000709152	Trajectory-1	422
		XCL2	0.000702919	0.00175853	0.000417612	0.000706371	-0.000601888	Trajectory-1	423
		ETV6	0.000701958	0.00203097	0.000537299	0.000701067	-0.000781117	Trajectory-1	424
		RASD1	0.000700986	0.000832056	0.00317196	-0.00104143	-0.000495163	Trajectory-1	425
		TRPS1	0.000690899	0.00156635	0.00177093	-0.000422638	-0.000611239	Trajectory-1	426
		PRKD2	0.000672837	0.00231515	-0.000660135	0.00166028	-0.000763401	Trajectory-1	427
		TFRC	0.00065313	0.00114842	0.00256205	-0.000865959	-0.000556028	Trajectory-1	428
		SAMHD1	0.000646212	0.00233448	-0.0011914	0.00205056	-0.000705241	Trajectory-1	429
		HSPA1B	0.000637181	0.00150569	0.000435997	0.000322123	-0.000300838	Trajectory-1	430
		NINJ1	0.000633924	0.00106151	0.00310606	-0.00101175	-0.000479806	Trajectory-1	431
		LIMS1	0.000633121	0.00150376	0.00168299	-0.000445192	-0.000514549	Trajectory-1	432
		MRPL18	0.000630323	0.00172243	0.000761625	0.000379175	-0.000605622	Trajectory-1	433
		MT1X	0.000624959	0.00207653	0.000475614	0.00076987	-0.000730793	Trajectory-1	434
		GLUL	0.000618707	0.00114266	0.00256238	-0.000458017	-0.000502479	Trajectory-1	435
		IL4R	0.000618609	0.00112236	0.00299272	-0.000858499	-0.000548726	Trajectory-1	436
		H1FX	0.000607349	0.00201756	0.00074036	0.000551883	-0.000676552	Trajectory-1	437
		FCRL6	0.000606696	0.00210174	-0.00243491	0.0026117	-0.000290504	Trajectory-1	438
		DSTN	0.000596784	0.00204865	0.000313852	0.000947141	-0.000703786	Trajectory-1	439
		THBS1	0.000594751	-0.000495354	0.00294802	-0.00102457	0.000205008	Trajectory-1	440
		SMURF2	0.000588791	0.00217261	4.02385e-05	0.001114	-0.000727621	Trajectory-1	441
		CDIP1	0.000583523	0.00184865	0.0011867	0.000166055	-0.000674017	Trajectory-1	442
		GPR174	0.000580227	0.00224492	-0.000506841	0.00139587	-0.000669874	Trajectory-1	443
		HSPA1A	0.000560721	0.00148868	0.00116235	-9.78226e-05	-0.000333775	Trajectory-1	444
		HIST3H2A	0.000556069	0.00176916	0.00159457	-0.000129638	-0.000604464	Trajectory-1	445
		NPC2	0.000553675	0.00240473	-0.00192178	0.00237608	-0.000536469	Trajectory-1	446
		GPR18	0.000542224	0.0018429	0.00124812	0.000195768	-0.000596243	Trajectory-1	447
		GALM	0.000537728	0.00187506	0.000891567	0.000109704	-0.000498224	Trajectory-1	448
		IL6ST	0.000532883	0.00145275	0.00259385	-0.000606644	-0.000494812	Trajectory-1	449
		ITGAM	0.000520263	0.00122863	-0.00424001	0.00295393	-0.000236331	Trajectory-1	450
		MARK2	0.000518442	0.00230279	0.000119423	0.00107149	-0.000685104	Trajectory-1	451
		HLA-DQB1	0.000516558	0.00128736	0.00266021	-0.000832848	-0.000365465	Trajectory-1	452
		PRR5L	0.00051479	0.00220457	-0.00134991	0.00178046	-0.000348058	Trajectory-1	453
		HES4	0.00050829	-2.65648e-06	0.00346084	-0.00114167	6.08229e-05	Trajectory-1	454
		EIF4EBP1	0.000504408	0.00224504	-0.000248734	0.00116763	-0.000612635	Trajectory-1	455
		EFHD2	0.000501141	0.00219425	9.40195e-05	0.000976812	-0.00061786	Trajectory-1	456
		KIAA0040	0.000482909	0.00237219	-0.000173788	0.00118331	-0.000611045	Trajectory-1	457
		NBAS	0.000458812	0.00224819	0.000555913	0.000687768	-0.000606312	Trajectory-1	458
		CD160	0.000451548	0.00197985	-0.000774385	0.00142852	-0.000422244	Trajectory-1	459
		SYTL2	0.000449917	0.0010501	0.00344777	-0.000940915	-0.000304539	Trajectory-1	460
		CTBP1	0.000449076	0.00239539	-2.29097e-05	0.00116145	-0.000624463	Trajectory-1	461
		STMN3	0.000390049	0.00244492	-0.00263883	0.00277443	-0.000473984	Trajectory-1	462
		SH3BP5	0.000386139	0.00245543	-0.00285409	0.00291268	-0.000459038	Trajectory-1	463
		FBXO9	0.00037261	0.00243521	-3.81748e-06	0.00108911	-0.000562313	Trajectory-1	464
		BCL2L11	0.000363594	0.000359261	0.00431012	-0.0011196	-3.63685e-05	Trajectory-1	465
		STMN1	0.000357798	0.00144067	0.00169096	-0.000496414	-0.000319358	Trajectory-1	466
		CES1	0.000300188	0.00142997	-0.00420182	0.00271677	-0.000325556	Trajectory-1	467
		CX3CR1	0.000284775	0.00110405	-0.00427702	0.00253924	-0.000174346	Trajectory-1	468
		FAM173A	0.000269839	0.00260464	-0.0012465	0.00181398	-0.000476628	Trajectory-1	469
		CDC25B	0.000259717	0.00251821	-0.00116945	0.00173707	-0.000476712	Trajectory-1	470
		HIST1H2AC	0.000231423	0.00220372	0.000727768	0.000398583	-0.000334907	Trajectory-1	471
		EI24	0.000204543	0.00215358	0.0011179	0.000269864	-0.000352631	Trajectory-1	472
		PIM1	0.000198539	0.0022852	0.000199213	0.00083259	-0.000382092	Trajectory-1	473
		GPR65	0.000195751	0.00176349	0.00201904	-0.000180493	-0.000269891	Trajectory-1	474
		PDE4DIP	0.000178571	0.0025575	-0.000248446	0.00107529	-0.000340345	Trajectory-1	475
		SLAMF6	0.0001774	0.00268099	-0.00125526	0.00173491	-0.000336513	Trajectory-1	476
		SESN3	0.000170637	0.00203298	0.00147867	-9.74462e-05	-0.000243016	Trajectory-1	477
		TNFSF12	0.000145791	0.00238309	-0.0011468	0.00153801	-0.000332035	Trajectory-1	478
		FKBP5	0.000132707	0.000826287	0.00354422	-0.000654746	0.000106465	Trajectory-1	479
		NINJ2	0.000128587	0.00183668	-0.000871255	0.000696093	-0.000113675	Trajectory-1	480
		GIMAP7	0.000126328	0.00267308	-0.0023505	0.00236498	-0.000264675	Trajectory-1	481
		IRF4	0.000125159	0.00138687	0.0029366	-0.000726458	-9.71303e-05	Trajectory-1	482
		PCNA	9.68554e-05	0.00193431	0.00126176	-0.00020018	-0.000168263	Trajectory-1	483
		RHOB	8.40225e-05	0.00115501	0.00352666	-0.00101135	6.89205e-05	Trajectory-1	484
		GPR155	5.7e-05	0.00239051	0.000159627	0.000823114	-0.000274839	Trajectory-1	485
		DNAJB4	-2.28571e-05	0.00166176	0.000634925	-3.94695e-05	0.000134403	Trajectory-1	486
		LAIR1	-2.57116e-05	0.00232677	-0.00216	0.00202857	-0.000314225	Trajectory-1	487
		PTPN13	-3.49045e-05	0.000695262	0.00257411	-0.000756062	0.00020651	Trajectory-1	488
		ERAP2	-3.69824e-05	0.00247894	-6.12847e-05	0.000938161	-0.000180537	Trajectory-1	489
		TIFA	-5.78947e-05	0.00171951	0.00189414	-0.000220018	1.29613e-05	Trajectory-1	490
		PPP1R35	-8.06787e-05	0.00269766	-0.00118732	0.00153167	-0.0001941	Trajectory-1	491
		TNFRSF9	-8.25404e-05	0.000762647	0.00259363	-0.00112581	0.000329876	Trajectory-1	492
		MED8	-9.11436e-05	0.002459	0.00055418	0.000400483	-6.50928e-05	Trajectory-1	493
		LILRB1	-9.72959e-05	0.00210573	-0.00317735	0.00229217	-0.000389394	Trajectory-1	494
		TMEM123	-9.76977e-05	0.00200465	0.00102532	0.000218695	-7.17617e-05	Trajectory-1	495
		MYO9B	-9.97231e-05	0.00247803	0.000601417	0.000510686	-0.000111835	Trajectory-1	496
		CKS2	-0.000102267	0.0022794	0.0005443	0.000347348	-0.000119887	Trajectory-1	497
		FCGR3A	-0.000106892	0.00187814	-0.00416199	0.00245939	-0.000456402	Trajectory-1	498
		EGR2	-0.000141862	0.00257695	-0.00086953	0.00122947	-0.000118577	Trajectory-1	499
		GLRX	-0.000146284	0.00251695	0.000217642	0.000526409	-5.0967e-05	Trajectory-1	500
		CHD9	-0.00017715	0.00283507	-0.00106528	0.00145051	-0.000126392	Trajectory-1	501
		EPHB6	-0.000185639	0.00171088	0.000941463	-0.000287241	5.77155e-05	Trajectory-1	502
		DENND2D	-0.000216743	0.00281113	-0.00277688	0.00221956	-0.000201285	Trajectory-1	503
		ADAM28	-0.000266604	0.00143426	0.000604214	-0.000354154	0.000321902	Trajectory-1	504
		TMEM204	-0.00028841	0.00278684	-0.00151992	0.00157492	-9.86764e-05	Trajectory-1	505
		RUNX1	-0.000288773	0.00255401	0.000518481	0.000414719	7.21466e-05	Trajectory-1	506
		SPATA13	-0.000304799	0.00277972	-0.000344851	0.000898484	2.9082e-05	Trajectory-1	507
		CD200R1	-0.000315882	0.00208879	0.000558524	-0.000180615	0.000333872	Trajectory-1	508
		DPP4	-0.0003161	0.00136679	0.00078311	0.000243915	0.000101862	Trajectory-1	509
		CDK6	-0.000320791	0.00238359	0.000978544	-8.56463e-07	0.000202973	Trajectory-1	510
		CHMP4A	-0.000322995	0.00245524	-0.000664762	0.000883376	-6.84903e-05	Trajectory-1	511
		GRAMD1B	-0.000327184	0.000366735	0.00427902	-0.00078988	0.000601566	Trajectory-1	512
		LPAR6	-0.000331684	0.00283284	-0.00191449	0.00173911	-8.77289e-05	Trajectory-1	513
		RGS16	-0.000340395	0.00171512	0.00188442	-0.000253627	0.000221985	Trajectory-1	514
		BAG3	-0.000342	0.00114067	0.00186574	-0.000524121	0.000354441	Trajectory-1	515
		NFKBIZ	-0.000348263	0.00165066	0.00233523	-0.000491712	0.000255459	Trajectory-1	516
		RAB11FIP1	-0.000349683	0.00150517	0.00287079	-0.000777665	0.000387702	Trajectory-1	517
		TRIB2	-0.000350906	0.00198649	0.00164526	-0.000115452	0.000230728	Trajectory-1	518
		TMEM155	-0.000370559	0.000727824	-0.000279114	-0.000307631	0.000283178	Trajectory-1	519
		C12orf10	-0.000429195	0.00279528	-0.000415845	0.000811439	0.000151398	Trajectory-1	520
		TTN	-0.00044652	0.00156333	0.00143506	-0.000675638	0.000510759	Trajectory-1	521
		BHLHE40	-0.000466658	0.00197218	0.00186487	-0.000381826	0.000367735	Trajectory-1	522
		SLC1A4	-0.000470901	0.000393008	0.0044507	-0.000714836	0.000643768	Trajectory-1	523
		CLU	-0.000482798	0.00210718	-0.000913517	0.00102807	6.18131e-05	Trajectory-1	524
		ITGA1	-0.000501366	0.00155892	0.00228173	-0.000344572	0.000429705	Trajectory-1	525
		RALA	-0.000516698	0.00212727	0.00176185	-0.000338181	0.000428485	Trajectory-1	526
		PTPRJ	-0.000522372	0.00225709	0.00137836	-0.00017113	0.000396859	Trajectory-1	527
		SGK1	-0.000534756	0.00183357	0.00220261	-0.000552268	0.000474843	Trajectory-1	528
		CCR2	-0.000546621	0.00198985	-0.00194395	0.000920566	0.000138151	Trajectory-1	529
		CCR5	-0.000554202	0.00293062	-0.00116121	0.0011315	0.000261538	Trajectory-1	530
		MSC	-0.000607904	0.00186656	0.00215412	-0.000261592	0.000550724	Trajectory-1	531
		GLIPR2	-0.000619243	0.00292369	-0.00257994	0.00181711	-2.76811e-05	Trajectory-1	532
		TIMP1	-0.000650704	0.00188588	-0.000460643	0.000766376	9.8964e-05	Trajectory-1	533
		KIR2DL3	-0.000686273	0.00212194	-0.00220808	0.00118818	-7.33324e-05	Trajectory-1	534
		NSMCE1	-0.000698119	0.00252767	0.000788177	6.0597e-05	0.000503391	Trajectory-1	535
		IFIH1	-0.00070636	0.00270133	-0.000101377	0.000371117	0.000404423	Trajectory-1	536
		TTC38	-0.0007124	0.00295375	-0.00137255	0.00113151	0.000259451	Trajectory-1	537
		LDLRAD4	-0.000717772	0.00103352	0.00359456	-0.000544243	0.000754229	Trajectory-1	538
		MSI2	-0.000721714	0.00234882	0.00144504	-0.000391179	0.000666972	Trajectory-1	539
		TESC	-0.000733538	0.00244116	0.000922955	4.10072e-06	0.000558117	Trajectory-1	540
		INPP4B	-0.000751183	0.0029983	-0.00113964	0.000923609	0.000398115	Trajectory-1	541
		PTTG1	-0.000757465	0.00237541	0.000733198	-0.00017594	0.000545766	Trajectory-1	542
		IL10	-0.000798328	0.00187274	0.000165543	1.70528e-05	0.000467483	Trajectory-1	543
		SEMA4A	-0.000825643	0.00238278	5.02545e-05	-8.03675e-05	0.000663348	Trajectory-1	544
		IFNG	-0.00083586	0.00232393	0.00132835	-0.00024819	0.000704118	Trajectory-1	545
		TBP	-0.000848676	0.00295776	-0.000870015	0.000804787	0.000460473	Trajectory-1	546
		SERPINH1	-0.000848822	0.00107625	0.000860999	-0.000325058	0.000527622	Trajectory-1	547
		GNPTAB	-0.000852657	0.00267825	0.000118603	0.000296368	0.000536055	Trajectory-1	548
		CD320	-0.000857547	0.00303499	-0.00134088	0.000991709	0.000423687	Trajectory-1	549
		HSPA6	-0.000871444	0.00072764	0.000476474	-0.000265708	0.000460459	Trajectory-1	550
		CD27	-0.000881884	0.0027133	-0.000618059	0.000280377	0.00058391	Trajectory-1	551
		YWHAH	-0.000902261	0.0021173	0.00164043	-0.000330532	0.000759873	Trajectory-1	552
		FLT3LG	-0.000907491	0.00286354	-0.00209972	0.0012968	0.000147301	Trajectory-1	553
		GPR171	-0.00091848	0.00166653	0.002612	-0.000359641	0.000869414	Trajectory-1	554
		AKT1	-0.000932239	0.00282884	-0.000369345	0.000386297	0.000608468	Trajectory-1	555
		IL9R	-0.000943157	0.00215073	-0.000346105	0.000450217	0.000414866	Trajectory-1	556
		HLA-DQA1	-0.000956009	0.00167867	0.00273582	-0.000767212	0.000984757	Trajectory-1	557
		RAB37	-0.000977559	0.0029076	-0.000798661	0.000560806	0.000608532	Trajectory-1	558
		HIBCH	-0.000980808	0.00242238	0.000999622	-0.000256742	0.00084799	Trajectory-1	559
		GFOD1	-0.00099064	0.00147744	0.00313791	-0.000734163	0.00099127	Trajectory-1	560
		ZBP1	-0.000991699	0.00287298	-0.000726756	0.000584519	0.000546231	Trajectory-1	561
		POLR1E	-0.000992953	-0.000103315	0.00488806	-0.000131045	0.00118958	Trajectory-1	562
		IFIT2	-0.00102216	0.00223455	-0.00174511	0.0005626	5.70682e-05	Trajectory-1	563
		NELL2	-0.00104129	0.00106936	0.00390651	-0.000623566	0.001129	Trajectory-1	564
		TOX	-0.00104384	0.00233117	0.000472164	-0.000446264	0.000896147	Trajectory-1	565
		PRSS23	-0.00105064	0.00189063	-0.00301242	0.000937462	-0.000211765	Trajectory-1	566
		PRSS21	-0.001085	0.00228859	-0.00164396	0.000646731	0.000131589	Trajectory-1	567
		BLK	-0.00115522	0.00257328	-0.00121207	0.000579733	0.000488736	Trajectory-1	568
		GPR141	-0.00117225	0.00107686	-0.00144326	0.000187591	0.000189433	Trajectory-1	569
		GPAT3	-0.00117596	0.000592689	0.00125311	-0.000427808	0.000380549	Trajectory-1	570
		SPRY2	-0.00117864	0.00186154	-8.41171e-05	-0.000248814	0.000807123	Trajectory-1	571
		PELI1	-0.00118577	0.000630868	0.0042057	-0.000563688	0.00114206	Trajectory-1	572
		IL12RB2	-0.00119183	0.00135301	0.000718048	0.000132534	0.000504686	Trajectory-1	573
		CPNE7	-0.00119705	0.00276623	-0.00107867	0.000638234	0.000570221	Trajectory-1	574
		LANCL2	-0.00119875	0.00202053	0.00154211	-0.000548077	0.0010291	Trajectory-1	575
		CD40LG	-0.0012131	0.00207579	-0.00073194	0.000458164	0.00041387	Trajectory-1	576
		ADAMTS6	-0.00121517	0.00203667	0.00116013	-0.000385368	0.000927569	Trajectory-1	577
		C1orf162	-0.00121885	0.00229628	-0.00388999	0.0012811	-0.000771548	Trajectory-1	578
		DUT	-0.00124192	0.00290196	-0.000485377	0.000240353	0.000852017	Trajectory-1	579
		KIF20B	-0.00124448	0.00215266	0.00169035	-0.00061394	0.00112926	Trajectory-1	580
		GIMAP5	-0.00132806	0.00243216	-0.00308028	0.000800785	-8.07873e-05	Trajectory-1	581
		LGALS3BP	-0.00135039	0.0028106	-0.00226846	0.000633838	0.000345414	Trajectory-1	582
		PARP12	-0.00136675	0.00277722	-0.00116274	0.00036792	0.000628129	Trajectory-1	583
		CENPF	-0.00137809	0.00182087	0.0022501	-0.000645785	0.00122335	Trajectory-1	584
		COL1A1	-0.00138326	0.00179253	-0.00426961	0.000841662	-0.00114737	Trajectory-1	585
		CEBPD	-0.00141157	0.00167485	0.00124277	-0.000193626	0.000943374	Trajectory-1	586
		IL18R1	-0.00143268	0.00108729	0.00303363	-0.000257157	0.00123811	Trajectory-1	587
		SMC4	-0.001455	0.00184794	0.00233597	-0.00072931	0.00137551	Trajectory-1	588
		SEC14L1	-0.00149602	0.000741985	0.00435323	-0.000441287	0.00154435	Trajectory-1	589
		MRPL23	-0.00149907	0.00212563	-0.000238403	-0.000372075	0.000907167	Trajectory-1	590
		TMPO	-0.00150094	0.00268113	0.00052236	-0.00036434	0.00133419	Trajectory-1	591
		FXYD2	-0.00150424	0.000904176	-0.000435248	-0.000262256	0.000493412	Trajectory-1	592
		TXK	-0.00152441	0.00196829	-0.00134968	-1.67554e-05	0.000511069	Trajectory-1	593
		CCDC141	-0.00152824	0.0013853	0.00107656	-0.00071688	0.00114824	Trajectory-1	594
		CISH	-0.00155757	0.00260472	-0.00350894	0.000826072	-0.000236494	Trajectory-1	595
		PAM	-0.00156312	0.00245621	0.00111076	-0.000575008	0.00145472	Trajectory-1	596
		TAGLN	-0.00162159	0.00211249	-0.00389956	0.000599949	-0.000876137	Trajectory-1	597
		JCHAIN	-0.00163249	0.00212299	-0.00356891	0.000453617	-0.00068123	Trajectory-1	598
		CTSA	-0.0016575	0.00266203	-0.000412311	8.91168e-06	0.0010723	Trajectory-1	599
		IL4I1	-0.00166403	0.000424046	-0.000161327	-0.000295113	9.42755e-05	Trajectory-1	600
		YPEL2	-0.00168747	0.00235845	0.000962282	-0.000392566	0.00141312	Trajectory-1	601
		RHOC	-0.001742	0.00279849	-0.000940305	-7.0887e-05	0.0010352	Trajectory-1	602
		GBP3	-0.00175711	0.00288186	-0.00120395	0.000113392	0.00114482	Trajectory-1	603
		MAGEH1	-0.00177178	0.002353	0.000848574	-0.000638627	0.00150757	Trajectory-1	604
		ABCB1	-0.00179288	0.000352089	0.00440064	-0.00017858	0.00166115	Trajectory-1	605
		PCSK1N	-0.00184253	0.00226131	-0.000843464	-0.000229353	0.000858758	Trajectory-1	606
		MT1G	-0.00186996	0.00163973	-0.00116997	-6.08706e-06	0.000346947	Trajectory-1	607
		LGALS3	-0.0019438	0.00188709	0.00143467	-0.000414089	0.00155199	Trajectory-1	608
		CLSTN3	-0.0019696	0.00268236	-0.000217693	-0.000354523	0.00151141	Trajectory-1	609
		CAPN12	-0.00197933	0.00277826	-0.00246526	0.000218697	0.000571034	Trajectory-1	610
		MT1F	-0.00202697	0.00291435	-0.000998262	-0.000182055	0.00142552	Trajectory-1	611
		MTRNR2L8	-0.00203349	0.00119795	-0.00274167	-7.10266e-05	-0.000606087	Trajectory-1	612
		POMC	-0.00204288	0.0024523	-0.000481393	-0.00044778	0.00124199	Trajectory-1	613
		TNIP3	-0.00207193	0.00256458	1.91691e-05	-0.000593035	0.00160416	Trajectory-1	614
		AGFG1	-0.00210082	0.00212652	0.00101872	-0.000721338	0.00181542	Trajectory-1	615
		PRDM1	-0.00210742	0.00234907	0.00078937	-0.00056104	0.00185087	Trajectory-1	616
		LYN	-0.00220257	0.00132674	0.00126289	-6.99875e-05	0.00135167	Trajectory-1	617
		SQLE	-0.0022191	0.00172444	0.00190239	-0.000767958	0.00189728	Trajectory-1	618
		AHI1	-0.0022305	0.00094731	0.00304327	-0.000468042	0.00175068	Trajectory-1	619
		KLRB1	-0.00223517	0.000497681	0.00388192	0.000151958	0.00194304	Trajectory-1	620
		JAML	-0.00225213	0.00118312	0.00299118	-0.000245136	0.0020088	Trajectory-1	621
		LIMA1	-0.00225524	0.0021897	0.00071258	-0.000639369	0.00176579	Trajectory-1	622
		HERC5	-0.00227316	0.00219319	-0.000962312	-0.000736935	0.000851062	Trajectory-1	623
		CARD16	-0.00228678	0.00261221	-1.12625e-05	-0.000638057	0.00187961	Trajectory-1	624
		SDCCAG8	-0.00230504	0.00286633	-0.00129393	-0.000424807	0.00149688	Trajectory-1	625
		TLE1	-0.00230727	-0.000658477	0.00432059	0.00079264	0.00157386	Trajectory-1	626
		APP	-0.00231856	0.00159309	0.000965643	-0.000547151	0.00164704	Trajectory-1	627
		S100B	-0.00233948	0.00137191	-0.002071	-0.000198085	-8.16962e-05	Trajectory-1	628
		COL1A2	-0.00234376	0.00136501	-0.00472556	-0.000326537	-0.00211268	Trajectory-1	629
		GBP5	-0.0023777	0.00272146	-0.000654526	-0.00053904	0.00177712	Trajectory-1	630
		TMEM173	-0.00238041	0.00178011	0.00143708	-0.000325025	0.00193693	Trajectory-1	631
		MTRNR2L12	-0.0024046	0.00197978	-0.003379	-0.000256704	-0.000386967	Trajectory-1	632
		BATF	-0.00241344	0.00244519	0.000364678	-0.000797764	0.00205008	Trajectory-1	633
		MT1E	-0.0024778	0.00226645	-2.47415e-05	-0.000573127	0.00174187	Trajectory-1	634
		AGTRAP	-0.00248849	0.00276642	-0.00218127	-0.000295978	0.00107066	Trajectory-1	635
		SLAMF1	-0.00248987	0.00166658	0.00129529	-0.000482271	0.00188596	Trajectory-1	636
		FGL2	-0.0024983	0.00237614	-4.91899e-05	-0.000570182	0.00187477	Trajectory-1	637
		VCAM1	-0.00253146	0.000277565	0.00288117	-0.000268898	0.0016711	Trajectory-1	638
		METTL8	-0.00253314	0.00175711	0.00149707	-0.000814134	0.00220555	Trajectory-1	639
		APOBEC3H	-0.00260022	0.00262871	-0.00120807	-0.000520158	0.00160962	Trajectory-1	640
		KLRK1	-0.00262339	0.00193203	-0.00260103	-0.000565895	0.000102077	Trajectory-1	641
		IGFBP7	-0.00262748	0.00194208	-0.00581833	-0.00053268	-0.00250847	Trajectory-1	642
		PDCD1	-0.0026531	0.00149807	0.00223272	-0.000712387	0.0023524	Trajectory-1	643
		SPARC	-0.00267943	0.0016793	-0.00558278	-0.000599676	-0.00257401	Trajectory-1	644
		KLRD1	-0.0026912	0.00109927	0.00196277	-7.10458e-05	0.00188353	Trajectory-1	645
		CARS	-0.00278194	0.00116815	0.00263584	-0.000408505	0.00238895	Trajectory-1	646
		POU2F2	-0.00278808	0.00259441	-0.00123992	-0.000787135	0.00176913	Trajectory-1	647
		STAT1	-0.0028516	0.00274714	-0.00182946	-0.000736737	0.00168092	Trajectory-1	648
		TNFRSF4	-0.00286104	0.0017339	-0.000122772	-0.000885161	0.00168954	Trajectory-1	649
		NUSAP1	-0.00286783	0.00100019	0.00228545	-0.000678406	0.00209238	Trajectory-1	650
		AIF1	-0.00296338	0.00235445	-0.00171814	-0.0011173	0.00144936	Trajectory-1	651
		GALNT1	-0.00297212	0.00227075	-0.000228941	-0.00108432	0.00228376	Trajectory-1	652
		HELLS	-0.00298581	0.00229042	-2.2751e-05	-0.00109878	0.00238593	Trajectory-1	653
		HOPX	-0.00300005	0.00180917	-0.000621915	-0.00049671	0.00145041	Trajectory-1	654
		ATP10D	-0.00300298	0.00163805	0.00119812	-0.000618724	0.00235604	Trajectory-1	655
		MTSS1	-0.00304969	0.00190465	0.000304342	-0.000926949	0.0022534	Trajectory-1	656
		SNX9	-0.00306129	-0.00103812	0.00590101	0.00105348	0.00249208	Trajectory-1	657
		AGPAT5	-0.00307031	-0.000444723	0.00506371	0.000733139	0.00255209	Trajectory-1	658
		CDKN2C	-0.0030705	0.00181686	-0.000335871	-0.00111488	0.00197974	Trajectory-1	659
		CD244	-0.00308795	0.00244472	-0.00130497	-0.000863498	0.00189496	Trajectory-1	660
		ASCL2	-0.00311269	0.00134899	-0.00497775	-0.000919975	-0.00213228	Trajectory-1	661
		XAF1	-0.00313866	0.00250968	-0.00217199	-0.000948164	0.00146333	Trajectory-1	662
		CPNE2	-0.00313872	0.00156798	0.000728189	-0.000845678	0.00215244	Trajectory-1	663
		UBXN11	-0.0031587	0.00191629	-0.000172616	-0.000681403	0.00204274	Trajectory-1	664
		NCR3	-0.00319625	0.0018938	-0.000490868	-0.000758975	0.00185653	Trajectory-1	665
		SPATS2L	-0.00320602	0.00215016	-0.000589702	-0.00115633	0.00214608	Trajectory-1	666
		PTPN6	-0.00321592	0.00237526	-0.00325163	-0.0010651	0.000603043	Trajectory-1	667
		MCM7	-0.00325581	0.00193684	-0.000120557	-0.00118085	0.00217966	Trajectory-1	668
		MCM5	-0.00328261	0.00203237	-0.000130198	-0.00130896	0.00239622	Trajectory-1	669
		MDK	-0.00329517	0.00197585	-0.00397756	-0.00109001	-0.000487736	Trajectory-1	670
		ASB2	-0.00334652	0.00167165	0.000479921	-0.000973729	0.002456	Trajectory-1	671
		IRS2	-0.0033475	-0.00240139	0.00654022	0.00224748	0.0021743	Trajectory-1	672
		CD79A	-0.00336464	0.00105476	-0.000832494	-0.00106563	0.00109671	Trajectory-1	673
		CXCR6	-0.00350644	0.000343693	0.00302259	0.000103267	0.0026469	Trajectory-1	674
		CD82	-0.00354092	0.0021481	-0.000569642	-0.00135258	0.00260403	Trajectory-1	675
		CDKN2A	-0.00354749	0.00234951	-0.00159615	-0.00146504	0.00218173	Trajectory-1	676
		CLIC3	-0.00355562	0.001384	0.000390473	-0.000653995	0.00224447	Trajectory-1	677
		MAL	-0.00357644	0.000521079	0.000380779	-0.000560316	0.00135209	Trajectory-1	678
		HLA-DRB5	-0.00358557	0.00183805	-0.000557056	-0.00120856	0.00228425	Trajectory-1	679
		CHN1	-0.00359338	-0.00215434	0.00555958	0.00208015	0.0018382	Trajectory-1	680
		TYROBP	-0.00365814	0.00145187	-0.00504796	-0.00176306	-0.00210154	Trajectory-1	681
		HLA-DQA2	-0.00366984	8.52586e-05	-0.0018448	-0.000903454	-0.000516387	Trajectory-1	682
		MGP	-0.00370142	0.00127555	-0.00658631	-0.00191376	-0.00390717	Trajectory-1	683
		TSC22D1	-0.00370521	0.00130041	-0.00044875	-0.00130257	0.0020246	Trajectory-1	684
		IFITM3	-0.00372106	0.00179676	-0.00433696	-0.0015795	-0.000783253	Trajectory-1	685
		PON2	-0.00373823	0.00182416	-0.00118696	-0.00159034	0.00214156	Trajectory-1	686
		RDH10	-0.00374385	-0.00111848	0.00479705	0.00104233	0.0024895	Trajectory-1	687
		LDOC1	-0.00374452	0.00106922	-0.000576451	-0.00093092	0.00148897	Trajectory-1	688
		GK	-0.00379426	0.00132657	0.000534984	-0.00121954	0.00264663	Trajectory-1	689
		ITGAD	-0.00380923	-0.000673832	-0.000992498	-0.0003993	-0.000639726	Trajectory-1	690
		TMEM106C	-0.00382726	0.00209545	-0.00160351	-0.001637	0.00214647	Trajectory-1	691
		ETV1	-0.00384885	0.000255662	0.00208653	-0.000357609	0.00240505	Trajectory-1	692
		MX1	-0.00387161	0.00182748	-0.00250294	-0.00178388	0.000958583	Trajectory-1	693
		PTMS	-0.00391179	0.00162977	-0.000462184	-0.00132125	0.00245986	Trajectory-1	694
		CD70	-0.00394927	0.00191022	-0.0014245	-0.00164927	0.00227741	Trajectory-1	695
		GSTM1	-0.00403834	0.00119932	-0.0021798	-0.00137629	0.000681466	Trajectory-1	696
		GADD45G	-0.00404311	-0.00148001	0.00494622	0.00138602	0.00247907	Trajectory-1	697
		GSTM2	-0.00406257	0.000586027	0.000158265	-0.000668558	0.00179131	Trajectory-1	698
		CD101	-0.0040952	0.000186447	0.00155335	6.41233e-06	0.00222222	Trajectory-1	699
		PHF19	-0.0041305	0.00172129	-0.001395	-0.00177242	0.00214254	Trajectory-1	700
		DNPH1	-0.00415049	0.00189684	-0.0017096	-0.00175756	0.00223451	Trajectory-1	701
		UBASH3B	-0.00420441	0.000531443	0.00104571	-0.000723778	0.00238157	Trajectory-1	702
		ZNRF1	-0.00429242	0.00068673	0.000191011	-0.000875097	0.0021578	Trajectory-1	703
		IFI6	-0.00435853	0.00185062	-0.00261005	-0.00212848	0.00173043	Trajectory-1	704
		CD151	-0.004383	0.00151499	-0.00112432	-0.00173686	0.00249173	Trajectory-1	705
		MCM3	-0.00438604	0.00171594	-0.00184083	-0.0018837	0.00220237	Trajectory-1	706
		CENPM	-0.0043911	0.000905189	0.000312242	-0.00135469	0.00265786	Trajectory-1	707
		TNFSF10	-0.00441601	0.00170541	-0.0019001	-0.00187799	0.00221631	Trajectory-1	708
		TIAM1	-0.00444186	0.000775151	3.84685e-05	-0.00109578	0.00237511	Trajectory-1	709
		ANKRD28	-0.00444971	-0.0025746	0.00680582	0.0027253	0.00301648	Trajectory-1	710
		HIST1H1B	-0.00447058	0.00110793	-0.000791969	-0.00170972	0.00231145	Trajectory-1	711
		ADGRG1	-0.00450635	0.0012497	-0.000867096	-0.00163345	0.00254828	Trajectory-1	712
		SNAP47	-0.00454739	0.000874785	-0.000107202	-0.0014267	0.00267181	Trajectory-1	713
		CTSB	-0.00455576	0.00155942	-0.00187869	-0.00201932	0.00213756	Trajectory-1	714
		NBL1	-0.00456428	-0.0022721	0.00595441	0.00221114	0.00286345	Trajectory-1	715
		FOXP3	-0.00464896	-0.000478688	-0.00028288	-0.000527258	0.000677429	Trajectory-1	716
		GCNT1	-0.00465713	0.00110187	-0.000698804	-0.00158394	0.00259606	Trajectory-1	717
		LAIR2	-0.00465952	-4.91488e-05	0.000605134	-0.000398745	0.00191794	Trajectory-1	718
		ITGAE	-0.00468945	-0.00071377	0.00325082	0.000595407	0.00304799	Trajectory-1	719
		ZNF80	-0.00469866	0.000699124	-0.00279713	-0.00215676	-0.000114182	Trajectory-1	720
		CD226	-0.00473468	-0.00118249	0.00342721	0.0011284	0.00260162	Trajectory-1	721
		PHLDA1	-0.00473821	-0.000250098	0.00166705	-0.000397971	0.00253121	Trajectory-1	722
		PLSCR1	-0.00477603	0.0010627	-0.00157659	-0.00198276	0.00190063	Trajectory-1	723
		TIMD4	-0.00478649	-0.000119189	-0.00238153	-0.00151416	-0.000531251	Trajectory-1	724
		FN1	-0.00480628	0.000906617	-0.00696225	-0.00315079	-0.00420135	Trajectory-1	725
		OAS2	-0.00483323	0.00149226	-0.00357499	-0.00253053	0.000867073	Trajectory-1	726
		REC8	-0.00483528	0.00127678	-0.00175114	-0.00203114	0.00226816	Trajectory-1	727
		CAPG	-0.0048641	0.000339107	-0.00129317	-0.00111957	0.00118295	Trajectory-1	728
		RIN3	-0.00486558	0.000842879	-0.00045658	-0.00162216	0.00271958	Trajectory-1	729
		ID3	-0.00492233	0.00108262	-0.00236968	-0.00235895	0.00156424	Trajectory-1	730
		BLOC1S1	-0.00493211	0.00116106	-0.00295291	-0.00235989	0.00100201	Trajectory-1	731
		CKS1B	-0.00497292	0.000997537	-0.00185271	-0.00229941	0.00186357	Trajectory-1	732
		GZMB	-0.00501063	-0.000250038	0.00114484	-0.000352428	0.00255431	Trajectory-1	733
		HPGD	-0.00503031	-0.00325243	0.00626548	0.00335285	0.00249041	Trajectory-1	734
		ZNF683	-0.00506372	8.02058e-06	-0.00185465	-0.00115476	0.000353686	Trajectory-1	735
		NCR1	-0.00506706	-0.000285005	0.000863703	-0.000572336	0.00235007	Trajectory-1	736
		FAM3C	-0.00506763	0.000479974	-5.04761e-05	-0.00153827	0.00290567	Trajectory-1	737
		SIRPG	-0.00506934	0.000848436	-0.00081754	-0.00190256	0.00282117	Trajectory-1	738
		IGFLR1	-0.00513018	0.000718167	-0.00171707	-0.0021748	0.00168625	Trajectory-1	739
		DOCK5	-0.00514512	-0.00331394	0.00637914	0.00345643	0.00257711	Trajectory-1	740
		HSH2D	-0.00520517	0.000531073	-0.00159993	-0.00177603	0.00168988	Trajectory-1	741
		TOX2	-0.00521161	-0.000237619	0.000758446	-0.000775047	0.00265483	Trajectory-1	742
		UBE2F	-0.00522871	0.000800833	-0.00319739	-0.00279995	0.000604419	Trajectory-1	743
		PKIA	-0.005231	-0.00162042	0.0033233	0.00100956	0.00254363	Trajectory-1	744
		WARS	-0.00532473	0.000879652	-0.00236787	-0.00249316	0.00187604	Trajectory-1	745
		MS4A6A	-0.00533321	-0.00103622	-0.00097109	-0.000883394	0.000185154	Trajectory-1	746
		TBC1D4	-0.0053378	-0.000200765	0.000531715	-0.00103633	0.00278129	Trajectory-1	747
		FURIN	-0.00535276	-0.00262576	0.00513109	0.00232647	0.00273943	Trajectory-1	748
		IFNAR2	-0.00539323	0.000685126	-0.00486213	-0.00315513	-0.00123466	Trajectory-1	749
		SPRY1	-0.00540547	-0.00335181	0.00633532	0.00345046	0.00275637	Trajectory-1	750
		GNA15	-0.00544464	-0.00451406	0.0075295	0.00466004	0.00227142	Trajectory-1	751
		MPST	-0.00549802	1.12817e-05	-0.000600139	-0.00148313	0.00224276	Trajectory-1	752
		SLC2A8	-0.00552884	-0.000378049	0.000622765	-0.00095685	0.00280194	Trajectory-1	753
		CTLA4	-0.00557977	-0.00202992	0.00370677	0.00136827	0.00276505	Trajectory-1	754
		TMEM14C	-0.00565101	-0.00041861	-0.000319653	-0.000958739	0.00201057	Trajectory-1	755
		CST3	-0.00565841	0.000418191	-0.00841856	-0.00478076	-0.00622684	Trajectory-1	756
		TYMP	-0.00571076	0.000641106	-0.00376318	-0.00309339	0.000551055	Trajectory-1	757
		RBPJ	-0.00574356	-0.0015257	0.00269127	0.000712814	0.00300429	Trajectory-1	758
		LRRN3	-0.00574801	-0.00298932	0.00230297	0.0021263	0.000466328	Trajectory-1	759
		KLRC1	-0.00574961	-0.00227702	0.00254151	0.00129313	0.00168168	Trajectory-1	760
		TOP2A	-0.00578254	5.72942e-05	-0.00198553	-0.00252033	0.00148476	Trajectory-1	761
		CCDC50	-0.00579643	-0.00124553	0.00143519	-2.69785e-05	0.00246479	Trajectory-1	762
		OAS3	-0.00581263	0.000436077	-0.0037621	-0.00325236	0.000257318	Trajectory-1	763
		RUNX2	-0.00582429	-0.0016211	0.00221124	0.000678828	0.00256271	Trajectory-1	764
		ARHGEF12	-0.00584866	-0.000447179	-0.00100501	-0.00144952	0.00160255	Trajectory-1	765
		TNFRSF25	-0.00587427	-0.00221907	0.00339546	0.00147668	0.00273403	Trajectory-1	766
		CTSD	-0.00588128	0.000302872	-0.00372323	-0.00303236	0.000209843	Trajectory-1	767
		RGS13	-0.00590697	-0.00284698	0.00214303	0.00138799	0.000644778	Trajectory-1	768
		CSF1	-0.00603982	-0.000574029	-0.0010267	-0.00164397	0.00179597	Trajectory-1	769
		EPSTI1	-0.006102	3.45393e-05	-0.00359211	-0.00309348	0.00022117	Trajectory-1	770
		KLRC4	-0.00610886	-0.000596975	-0.00380176	-0.00282064	-0.00143856	Trajectory-1	771
		CDCA7	-0.00632359	-0.00102392	-0.000976923	-0.00137094	0.00150209	Trajectory-1	772
		CTSH	-0.00635727	-0.00268049	0.00301511	0.00174367	0.00240254	Trajectory-1	773
		CDK1	-0.00641493	-0.000630362	-0.00269857	-0.00295028	0.000517242	Trajectory-1	774
		IFIT3	-0.00654108	-0.000628534	-0.0070091	-0.00486422	-0.00504272	Trajectory-1	775
		CDKN3	-0.00654739	-0.000562147	-0.00292647	-0.00311617	0.000790476	Trajectory-1	776
		DAPK2	-0.00668876	-0.00458807	0.00626716	0.00437396	0.0026667	Trajectory-1	777
		CMPK2	-0.00670491	-0.000806045	-0.00669216	-0.0049145	-0.00474579	Trajectory-1	778
		USP18	-0.00671392	-0.000581407	-0.00541272	-0.00439408	-0.00226812	Trajectory-1	779
		RNASE1	-0.00678918	-0.00160026	-0.00802681	-0.00534051	-0.0086384	Trajectory-1	780
		APOE	-0.00680715	-0.000803317	-0.00973618	-0.00651054	-0.00937652	Trajectory-1	781
		IFIT1	-0.0068296	-0.00105316	-0.00683108	-0.00492938	-0.0052431	Trajectory-1	782
		GNLY	-0.00686759	-0.00182693	-0.00211096	-0.00160651	-0.000433221	Trajectory-1	783
		TPX2	-0.00686823	-0.00191648	-0.000219435	-0.000990527	0.00166893	Trajectory-1	784
		IL18RAP	-0.0069064	-0.00405937	0.00410092	0.00303533	0.00196201	Trajectory-1	785
		HAPLN3	-0.00693094	-0.00168045	-0.000998224	-0.00147639	0.00145834	Trajectory-1	786
		MZB1	-0.00695067	-0.00116252	-0.00274502	-0.0027374	0.000549765	Trajectory-1	787
		CD9	-0.0069588	-0.00208491	-0.00116872	-0.000924526	0.000420274	Trajectory-1	788
		RYR2	-0.00696223	-0.00274999	0.000334658	0.000168923	0.000731901	Trajectory-1	789
		CD200	-0.00698545	-0.00270199	-0.00102929	-0.000699384	-0.000382891	Trajectory-1	790
		RSAD2	-0.00700182	-0.00101348	-0.0073023	-0.00525754	-0.00541128	Trajectory-1	791
		SPP1	-0.00702367	-0.0016471	-0.0086112	-0.00576975	-0.00924057	Trajectory-1	792
		IFI44	-0.00702927	-0.000902945	-0.00671732	-0.00512154	-0.00422057	Trajectory-1	793
		IL2RA	-0.00707323	-0.00300425	-4.03058e-05	5.78237e-05	7.17747e-05	Trajectory-1	794
		CD38	-0.00709932	-0.00147759	-0.00236478	-0.00253993	0.000690818	Trajectory-1	795
		HMOX1	-0.00712921	-0.00269175	-0.00024757	-0.000445329	0.000747226	Trajectory-1	796
		LYZ	-0.00721581	-0.0013347	-0.00954324	-0.00665033	-0.00965092	Trajectory-1	797
		MYL6B	-0.00726992	-0.00172799	-0.00214451	-0.00248857	0.000875109	Trajectory-1	798
		NDFIP2	-0.00727842	-0.00175212	-0.0025298	-0.00262808	0.000213581	Trajectory-1	799
		CCL20	-0.00730937	-0.00567752	0.00594247	0.00512733	0.00148743	Trajectory-1	800
		INPP5F	-0.00738634	-0.00272447	-0.000265323	-0.000650551	0.00107042	Trajectory-1	801
		PLPP1	-0.00743069	-0.00329743	0.000665649	0.000280453	0.000858607	Trajectory-1	802
		PDLIM7	-0.00743492	-0.00211269	-0.00248134	-0.00245513	-0.000200975	Trajectory-1	803
		NPDC1	-0.00743943	-0.00284286	-0.000603757	-0.000546585	0.000442365	Trajectory-1	804
		ACP5	-0.00745867	-0.00238802	-0.0012354	-0.00148088	0.000798621	Trajectory-1	805
		IFI44L	-0.00746444	-0.0016059	-0.00872898	-0.006363	-0.00830993	Trajectory-1	806
		GNG4	-0.00749952	-0.00429291	0.00136179	0.0016552	-3.57231e-05	Trajectory-1	807
		DHFR	-0.00751276	-0.00192501	-0.00317976	-0.00303067	-0.000358997	Trajectory-1	808
		CENPW	-0.0075506	-0.001949	-0.00345474	-0.00338451	-0.00064205	Trajectory-1	809
		GALNT2	-0.00758321	-0.00444227	0.0032577	0.00265061	0.00170688	Trajectory-1	810
		ADAM19	-0.00763005	-0.00485002	0.00400338	0.00345954	0.00176237	Trajectory-1	811
		TNFSF13B	-0.00765261	-0.00238482	-0.00292554	-0.002527	-0.000833943	Trajectory-1	812
		PRKAR1B	-0.00773802	-0.00286444	-0.0017032	-0.00145232	-0.000189864	Trajectory-1	813
		FCER1G	-0.00775992	-0.00176956	-0.0100874	-0.00734593	-0.010363	Trajectory-1	814
		CLECL1	-0.00779118	-0.00494517	0.00303369	0.0028792	0.000884393	Trajectory-1	815
		SARDH	-0.00779658	-0.00353781	0.000100509	-2.07754e-05	0.000713826	Trajectory-1	816
		ASPM	-0.00780495	-0.00241006	-0.00309724	-0.00305305	-0.000561969	Trajectory-1	817
		ZBED2	-0.0078157	-0.00354325	-0.000485389	-0.000343479	0.000159168	Trajectory-1	818
		CCNA2	-0.00793291	-0.00238829	-0.00449673	-0.0040925	-0.00208931	Trajectory-1	819
		GPR34	-0.00793693	-0.00527816	0.00214289	0.00293762	-0.000498326	Trajectory-1	820
		IFI27	-0.00794153	-0.00262046	-0.00884081	-0.00639863	-0.0102344	Trajectory-1	821
		CSF2	-0.00794196	-0.00568125	0.0026484	0.00352476	-0.000674685	Trajectory-1	822
		NCF4	-0.00797506	-0.00413384	0.000330951	0.000739978	-6.03743e-05	Trajectory-1	823
		AKAP5	-0.00798904	-0.00577263	0.00461977	0.00441935	0.00125981	Trajectory-1	824
		OAS1	-0.00805611	-0.00214993	-0.00816468	-0.00631504	-0.00704261	Trajectory-1	825
		PIP5K1B	-0.00812627	-0.00367115	-0.0043585	-0.00293548	-0.00501865	Trajectory-1	826
		DBN1	-0.00813909	-0.00374209	-0.00199143	-0.00121074	-0.00170105	Trajectory-1	827
		SOX4	-0.00816172	-0.00728765	0.00660491	0.00683821	0.000614559	Trajectory-1	828
		FAM166B	-0.00818223	-0.004799	-0.00291683	-0.00107505	-0.00555294	Trajectory-1	829
		HAVCR2	-0.00822019	-0.00473013	0.00131084	0.00157962	0.000504275	Trajectory-1	830
		MAST4	-0.00823345	-0.00585457	0.00406768	0.0041244	0.00104168	Trajectory-1	831
		KLRC2	-0.008234	-0.00385515	-0.00334774	-0.00209582	-0.00383484	Trajectory-1	832
		CDC20	-0.0082963	-0.00297183	-0.00479443	-0.0042039	-0.00302146	Trajectory-1	833
		CAMK1	-0.00850833	-0.00422533	-0.00178229	-0.00114998	-0.00131663	Trajectory-1	834
		ETV7	-0.00858712	-0.00409114	-0.0022619	-0.00160346	-0.00156779	Trajectory-1	835
		SH3BGRL2	-0.00859013	-0.00572121	0.00154177	0.00251049	-0.000710569	Trajectory-1	836
		GPR25	-0.00859634	-0.00623653	0.00291734	0.00378222	-0.000253435	Trajectory-1	837
		AFAP1L2	-0.00870137	-0.00470883	-0.00160086	-0.00074129	-0.00183662	Trajectory-1	838
		TNFSF4	-0.00879129	-0.00483709	-0.00171058	-0.000760158	-0.00207665	Trajectory-1	839
		MKI67	-0.00880512	-0.00397417	-0.00401027	-0.00326859	-0.00302563	Trajectory-1	840
		GOLIM4	-0.00882305	-0.00697105	0.00436362	0.00517506	0.000330329	Trajectory-1	841
		TMIGD2	-0.0088346	-0.00776859	0.00590456	0.00681308	0.000292242	Trajectory-1	842
		HTRA1	-0.00887597	-0.00603613	-0.000508649	0.00137864	-0.00351056	Trajectory-1	843
		TNFRSF18	-0.00897905	-0.00606681	0.000758166	0.00196386	-0.00155407	Trajectory-1	844
		TYMS	-0.00898513	-0.00462431	-0.00277305	-0.00201091	-0.00250337	Trajectory-1	845
		WIPF3	-0.00901925	-0.00635849	0.00137613	0.00263701	-0.00137498	Trajectory-1	846
		CSGALNACT1	-0.00904353	-0.00754551	0.0046288	0.00573775	-0.000170204	Trajectory-1	847
		KRT81	-0.00915355	-0.00527501	-0.00274748	-0.00126627	-0.00393643	Trajectory-1	848
		LAT2	-0.00920816	-0.00511495	-0.00344416	-0.0019982	-0.0043388	Trajectory-1	849
		TK1	-0.00922949	-0.0047754	-0.00396674	-0.00299533	-0.00388786	Trajectory-1	850
		TSHZ2	-0.00923308	-0.00624217	0.000420022	0.00179785	-0.00162098	Trajectory-1	851
		NEBL	-0.00923461	-0.0077687	0.00311891	0.00525781	-0.00200353	Trajectory-1	852
		PLK1	-0.0094753	-0.00491181	-0.00643919	-0.00480278	-0.00745507	Trajectory-1	853
		CCNB2	-0.00950574	-0.00514893	-0.00512016	-0.003753	-0.00577796	Trajectory-1	854
		ZWINT	-0.00958639	-0.005239	-0.00540058	-0.0040431	-0.00616039	Trajectory-1	855
		UBE2C	-0.00976422	-0.00531127	-0.00705689	-0.00527422	-0.00868029	Trajectory-1	856
		RRM2	-0.00976646	-0.00539788	-0.00661703	-0.00486045	-0.00833784	Trajectory-1	857
		GEM	-0.00979414	-0.00787086	0.00156937	0.00375501	-0.00276795	Trajectory-1	858
		BIRC5	-0.00989293	-0.00573892	-0.00609968	-0.0042986	-0.00799205	Trajectory-1	859
		CPA5	-0.0100482	-0.0093957	0.00407293	0.00698584	-0.00270112	Trajectory-1	860
		ZC3H12C	-0.0100728	-0.0100046	0.00577798	0.00862469	-0.00190632	Trajectory-1	861
		NPW	-0.0100803	-0.00794224	-0.000883758	0.00186466	-0.00581289	Trajectory-1	862
		CXCL13	-0.010184	-0.00914587	0.0035007	0.00614407	-0.0022849	Trajectory-1	863
		SRGAP3	-0.0102033	-0.00918445	0.00345814	0.00616923	-0.00246278	Trajectory-1	864
		CLNK	-0.0103028	-0.00900119	0.00224577	0.00519469	-0.00330143	Trajectory-1	865
		SMCO4	-0.010383	-0.00904707	0.00186092	0.00482489	-0.00378597	Trajectory-1	866
		PLS3	-0.0104212	-0.0103959	0.00497736	0.00844509	-0.00300757	Trajectory-1	867
		PDLIM4	-0.0104644	-0.00922172	0.00129941	0.00458492	-0.00475105	Trajectory-1	868
		ENTPD1	-0.0104684	-0.0103795	0.00522413	0.00843638	-0.00238072	Trajectory-1	869
		CD109	-0.0104972	-0.0100866	0.00414134	0.00743462	-0.00299713	Trajectory-1	870
		KIR2DL4	-0.010551	-0.00997771	0.00363021	0.00691283	-0.00321346	Trajectory-1	871
		LAYN	-0.0108044	-0.01196	0.00727123	0.0112918	-0.00291708	Trajectory-1	872
		ATP8B4	-0.0109104	-0.0101761	0.00204043	0.00578463	-0.00484726	Trajectory-1	873
		TNS3	-0.0109434	-0.0115452	0.00571294	0.00982805	-0.00340797	Trajectory-1	874
		KRT86	-0.0109864	-0.0106925	0.00323008	0.00711916	-0.00435147	Trajectory-1	875
		PDE7B	-0.0110612	-0.0113306	0.00452142	0.00870002	-0.0040515	Trajectory-1	876
		IFITM10	-0.0111309	-0.0105943	0.0013733	0.00555402	-0.00649319	Trajectory-1	877
		TSPAN13	-0.0114787	-0.012477	0.00502174	0.0100495	-0.0053097	Trajectory-1	878
		MYO7A	-0.0114907	-0.0119303	0.00376773	0.00855934	-0.00532749	Trajectory-1	879
		MYO1E	-0.0118335	-0.0132218	0.00504044	0.0106681	-0.00618595	Trajectory-1	880

## Sheet: 2. CD8+ Metabolic Correlation
pvalue of 0 indicates a value lower than the possible minimal value obtained by the 'scipy.stats.spearmanr' function
		Tumor CD8+ gene trajectory Spearman correlation with Recon2 metabolic pathways
		metabolic_pathway	pvalue	spearman_r	median_pathway_score	fdr_pvalue
		Fatty acid oxidation	0	0.434524	0.0795796	0
		Nucleotide interconversion	0	0.451547	0.0959596	0
		Purine catabolism	0	0.42288	0.152174	0
		Unassigned	0	0.423822	0.0857143	0
		Glycolysis/gluconeogenesis	0	0.4282	0.169811	0
		Eicosanoid metabolism	0	0.414596	0.070837	0
		Citric acid cycle	0	0.404438	0.127551	0
		N-glycan synthesis	0	0.403803	0.103896	2.5832e-308
		Transport; extracellular	6.73292e-305	0.401091	0.0689223	7.18179e-304
		Glycolysis	1.35053e-303	0.400301	0.353383	1.29651e-302
		Methionine and cysteine metabolism	8.0543e-301	0.398609	0.149091	7.0292e-300
		Pyrimidine catabolism	1.49062e-298	0.397219	0.11	1.1925e-297
		Aminosugar metabolism	2.72731e-298	0.397058	0.0592593	2.01401e-297
		Glycerophospholipid metabolism	1.62179e-289	0.391615	0.0686275	1.11208e-288
		Sphingolipid metabolism	1.84959e-284	0.38843	0.0627096	1.18374e-283
		Lysine metabolism	7.8647e-281	0.386123	0.109195	4.71882e-280
		NAD metabolism	2.11897e-280	0.385848	0.1	1.1966e-279
		Oxidative phosphorylation	2.35613e-279	0.385179	0.353846	1.2566e-278
		Valine; leucine; and isoleucine metabolism	8.46546e-278	0.384181	0.0594595	4.27729e-277
		Fructose and mannose metabolism	1.91815e-275	0.382663	0.0913462	9.20712e-275
		Chondroitin synthesis	3.63164e-273	0.381188	0.043592	1.66018e-272
		Transport; mitochondrial	3.54423e-267	0.377271	0.142857	1.54657e-266
		Triacylglycerol synthesis	7.96143e-263	0.374391	0.0348178	3.32303e-262
		Miscellaneous	1.73521e-256	0.370142	0.127436	6.94086e-256
		Fatty acid synthesis	5.107e-255	0.369149	0.0833333	1.96109e-254
		Cholesterol metabolism	1.79639e-254	0.368778	0.0892857	6.63282e-254
		CoA catabolism	2.03546e-254	0.368741	0.0625	7.2372e-254
		Transport; lysosomal	1.89068e-251	0.36672	0.167702	6.48234e-251
		Pentose phosphate pathway	3.67381e-251	0.366522	0.12963	1.21616e-250
		Bile acid synthesis	6.00904e-250	0.365691	0.0576923	1.92289e-249
		Phosphatidylinositol phosphate metabolism	3.32692e-248	0.364492	0.0555556	1.03027e-247
		Pyrimidine synthesis	1.08935e-247	0.364137	0.1	3.26804e-247
		Folate metabolism	1.18529e-244	0.362034	0.0649351	3.44811e-244
		O-glycan synthesis	1.32459e-244	0.362	0.0714286	3.74001e-244
		Tryptophan metabolism	6.39989e-243	0.360827	0.0709677	1.7554e-242
		Alkaloid synthesis	8.10708e-242	0.360056	0	2.16189e-241
		Pyruvate metabolism	1.78012e-237	0.356999	0.103175	4.61868e-237
		Tetrahydrobiopterin metabolism	3.48879e-230	0.351788	0.0925926	8.81378e-230
		Inositol phosphate metabolism	3.67454e-230	0.351772	0.0773585	9.04503e-230
		Glutamate metabolism	7.66494e-226	0.348638	0.0653595	1.83959e-225
		Selenoamino acid metabolism	2.13008e-224	0.347582	0.0840336	4.98751e-224
		Propanoate metabolism	1.90443e-222	0.346149	0.111111	4.35298e-222
		Glycine; serine; alanine and threonine metabolism	9.39631e-222	0.345638	0.0214286	2.09778e-221
		beta-Alanine metabolism	1.96099e-221	0.345402	0.0555556	4.27852e-221
		Galactose metabolism	1.183e-220	0.344825	0.113445	2.52374e-220
		Glutathione metabolism	7.22436e-217	0.342009	0.133333	1.50769e-216
		Cytochrome metabolism	1.69565e-210	0.337203	0	3.46345e-210
		Glyoxylate and dicarboxylate metabolism	4.92693e-209	0.336087	0.140351	9.85385e-209
		Vitamin B2 metabolism	1.42559e-200	0.32954	0.0857143	2.79299e-200
		Tyrosine metabolism	1.78355e-200	0.329463	0.09	3.42441e-200
		Limonene and pinene degradation	2.25705e-199	0.328598	0.0784314	4.24856e-199
		CoA synthesis	5.98195e-197	0.326686	0.0636364	1.10436e-196
		Chondroitin sulfate degradation	2.43547e-189	0.320591	0.16	4.41142e-189
		N-glycan degradation	4.13259e-187	0.318778	0.0892857	7.34683e-187
		Glycosphingolipid metabolism	7.54033e-187	0.318564	0	1.31613e-186
		Arginine and Proline Metabolism	4.40285e-181	0.313812	0.0996377	7.54774e-181
		Keratan sulfate degradation	8.48917e-178	0.311064	0.0971074	1.42975e-177
		Cysteine Metabolism	2.23534e-177	0.310711	0.0277778	3.69987e-177
		Exchange/demand reaction	2.89656e-173	0.307225	0.14	4.71305e-173
		Transport; golgi apparatus	8.03237e-173	0.306846	0.0416667	1.28518e-172
		Transport; peroxisomal	6.59233e-171	0.305205	0.08	1.03748e-170
		Keratan sulfate synthesis	9.05864e-170	0.304224	0.0622837	1.40263e-169
		Xenobiotics metabolism	5.49223e-164	0.29918	0	8.36911e-164
		Vitamin E metabolism	2.45562e-163	0.298606	0	3.68344e-163
		Vitamin B12 metabolism	1.72494e-162	0.297857	0	2.54761e-162
		Starch and sucrose metabolism	7.74133e-162	0.297279	0.0666667	1.12601e-161
		Thiamine metabolism	4.59385e-160	0.2957	0	6.58223e-160
		Hyaluronan metabolism	2.02399e-155	0.291515	0.075	2.85739e-155
		Purine synthesis	2.98725e-149	0.285844	0.0630631	4.15618e-149
		Transport; endoplasmic reticular	4.2164e-147	0.283837	0.047619	5.78249e-147
		Urea cycle	1.26129e-146	0.28339	0.0761246	1.70541e-146
		Linoleate metabolism	3.07403e-144	0.281138	0	4.0987e-144
		Vitamin B6 metabolism	3.34973e-142	0.279198	0.03	4.40513e-142
		Heme synthesis	6.34706e-136	0.27312	0.038961	8.23402e-136
		C5-branched dibasic acid metabolism	7.06401e-135	0.272092	0.121212	9.04194e-135
		Butanoate metabolism	1.45064e-134	0.271784	0.0396825	1.83238e-134
		Biotin metabolism	2.19011e-134	0.271607	0	2.73052e-134
		ROS detoxification	1.28142e-126	0.263812	0.416667	1.57714e-126
		Arachidonic acid metabolism	1.31524e-124	0.26175	0.0793651	1.59827e-124
		Vitamin C metabolism	5.88539e-122	0.259003	0.0520833	7.06247e-122
		Vitamin A metabolism	4.95285e-119	0.255934	0.0357143	5.82654e-119
		Heparan sulfate degradation	4.97684e-119	0.255932	0.133333	5.82654e-119
		Heme degradation	2.15441e-114	0.250978	0.118421	2.49185e-114
		Squalene and cholesterol synthesis	4.68511e-114	0.250614	0.111111	5.35441e-114
		Alanine and aspartate metabolism	3.05148e-113	0.249731	0.03125	3.44638e-113
		Steroid metabolism	4.43467e-107	0.242933	0.0153846	4.95033e-107
		Nucleotide salvage pathway	4.46895e-102	0.237252	0.375	4.93126e-102
		Nucleotide sugar metabolism	1.76617e-88	0.22099	0.0515464	1.92674e-88
		Phenylalanine metabolism	1.96916e-85	0.217161	0.0555556	2.12404e-85
		Taurine and hypotaurine metabolism	1.78989e-83	0.21466	0.0285714	1.90922e-83
		Histidine metabolism	6.27777e-79	0.208731	0.0153846	6.6227e-79
		Blood group synthesis	2.78591e-69	0.195499	0.075	2.90704e-69
		Ubiquinone synthesis	2.75713e-67	0.19264	0.0336538	2.84607e-67
		Androgen and estrogen synthesis and metabolism	4.8289e-57	0.177186	0.0729167	4.93164e-57
		D-alanine metabolism	6.23113e-54	0.172201	0.0833333	6.29672e-54
		Vitamin D metabolism	6.21182e-30	0.127012	0	6.21182e-30
